# Supplementary material for: Integrating single-cell and spatially resolved transcriptomic strategies to survey the astrocyte response to stroke in male mice
Source: Nat Commun. 2024 Feb 21;15:1584. doi: 10.1038/s41467-024-45821-y (PMC10882052; doi:10.1038/s41467-024-45821-y)
Supplement: Supplementary file 4 — Supplementary Data 1 [file 41467_2024_45821_MOESM4_ESM.txt]

	p_val	avg_log2FC	pct.1	pct.2	p_val_adj
St18	0	2.726288862	0.998	0.093	0
Jph1	0	1.284309971	0.799	0.05	0
Tmeff2	0	2.638049639	1	0.128	0
Hecw2	0	1.731537708	0.941	0.084	0
Erbb4	0	2.130628166	0.987	0.147	0
Dnajb2	0	2.325835008	0.997	0.389	0
Dock10	0	2.530958929	1	0.176	0
Ptma	0	2.90276408	1	0.838	0
Cntn2	0	2.341426413	0.998	0.084	0
Phlda3	0	1.856182008	0.95	0.108	0
Tnni1	0	1.331260938	0.771	0.028	0
Adamts4	0	1.431575212	0.851	0.044	0
Tmem63a	0	2.008170149	0.972	0.094	0
1700047M11Rik	0	1.609511917	0.924	0.068	0
Prox1	0	1.869094059	0.947	0.073	0
Lpgat1	0	1.600429372	0.936	0.131	0
Prkcq	0	1.336239272	0.83	0.055	0
Tprn	0	1.36208805	0.805	0.042	0
Abca2	0	1.95838291	0.998	0.279	0
Gsn	0	2.326938127	0.988	0.22	0
Tnfaip6	0	2.217297606	0.992	0.223	0
Ermn	0	4.457227808	1	0.103	0
Grb14	0	3.168108528	0.998	0.107	0
Mapk8ip1	0	2.000398323	0.997	0.344	0
Cd82	0	1.204191776	0.795	0.072	0
Prr5l	0	2.449956188	0.997	0.107	0
Tyro3	0	1.334947121	0.851	0.085	0
Map1a	0	2.439652992	0.995	0.251	0
Frmd5	0	2.456061754	0.997	0.108	0
Gatm	0	3.616139044	1	0.417	0
Eid1	0	2.111666887	0.993	0.36	0
Mal	0	4.413069952	1	0.228	0
Pak7	0	2.283662768	0.982	0.077	0
Ppp1r16b	0	2.125965995	0.995	0.304	0
Dbndd2	0	2.909682609	1	0.637	0
Sulf2	0	1.116607816	0.718	0.042	0
Atp9a	0	1.389432555	0.86	0.059	0
Bcas1	0	2.302510709	0.992	0.098	0
Car2	0	3.273910495	1	0.89	0
Cldn11	0	3.692596664	1	0.111	0
Pex5l	0	3.13599336	0.997	0.133	0
Spg20	0	1.627405755	0.95	0.219	0
Ankub1	0	1.128274664	0.723	0.041	0
Trim59	0	2.452112485	0.987	0.067	0
Hapln2	0	1.780824915	0.904	0.053	0
Car14	0	1.944703128	0.941	0.058	0
Sv2a	0	1.834754375	0.937	0.081	0
Atp1a1	0	2.042961064	0.985	0.169	0
A230001M10Rik	0	1.664237449	0.898	0.058	0
Tspan2	0	3.541682167	1	0.1	0
Gstm7	0	1.441951487	0.85	0.072	0
Ugt8a	0	3.089983468	1	0.084	0
Ttll7	0	3.193009411	1	0.321	0
St6galnac3	0	1.815538503	0.974	0.135	0
Tmod1	0	1.919105023	0.952	0.07	0
Tmeff1	0	2.111398761	0.98	0.212	0
Pakap	0	1.823028267	0.942	0.079	0
Lpar1	0	2.222475855	0.982	0.083	0
Adamtsl1	0	1.462547462	0.861	0.081	0
Slc24a2	0	2.692607807	1	0.111	0
Dnajc6	0	1.171577585	0.772	0.055	0
Tmem125	0	1.70544975	0.917	0.028	0
Nkain1	0	1.486403357	0.884	0.06	0
Sh3bgrl3	0	1.70863109	0.962	0.203	0
Stmn1	0	4.055719585	1	0.337	0
Kazn	0	1.565797329	0.919	0.099	0
Prkcz	0	1.664708324	0.944	0.103	0
Tmem88b	0	2.685532001	0.998	0.11	0
Gnai1	0	2.447679266	0.997	0.171	0
Ppp2r2c	0	1.445398932	0.853	0.041	0
Hs3st1	0	1.342713049	0.789	0.061	0
Qdpr	0	4.318264866	1	0.352	0
Lrrc8b	0	1.379363485	0.88	0.114	0
Gltp	0	1.791544257	0.944	0.137	0
Gjc3	0	2.950165686	1	0.082	0
Pdgfa	0	1.42486126	0.871	0.117	0
Adap1	0	1.307867681	0.833	0.047	0
Fscn1	0	2.161013673	0.967	0.093	0
Arpc1a	0	2.041566977	0.997	0.458	0
Gng11	0	2.857320878	0.988	0.213	0
Gpr37	0	2.52922037	0.998	0.253	0
Nfe2l3	0	1.217148785	0.759	0.049	0
Creb5	0	1.960303198	0.979	0.181	0
Chn2	0	1.851701585	0.957	0.112	0
Slc6a6	0	1.118340335	0.898	0.096	0
Lrrn1	0	1.364842748	0.828	0.096	0
Ninj2	0	1.760331444	0.932	0.126	0
Kcna1	0	2.556571385	0.992	0.071	0
Smco3	0	1.577060855	0.855	0.024	0
Eml2	0	1.49880831	0.866	0.111	0
Sirt2	0	2.189988439	1	0.556	0
Ppp1r14a	0	3.702705106	0.998	0.113	0
Mag	0	3.728372654	1	0.127	0
Zfp536	0	2.310939653	0.995	0.083	0
Josd2	0	2.558253642	0.995	0.253	0
Sh3gl3	0	1.840675664	0.916	0.056	0
Sytl2	0	1.994297237	0.937	0.061	0
Plekhb1	0	1.890710261	0.979	0.287	0
Rhog	0	2.044778027	0.988	0.192	0
Insc	0	1.456537253	0.884	0.047	0
Ccp110	0	2.323981962	0.99	0.174	0
Kctd13	0	3.035031816	1	0.149	0
Sez6l2	0	2.622351365	0.998	0.082	0
D7Ertd443e	0	1.817527917	0.952	0.073	0
C030029H02Rik	0	2.36128777	0.979	0.067	0
Nkx6-2	0	2.851594593	0.997	0.052	0
Kndc1	0	1.601460997	0.878	0.055	0
Taldo1	0	2.612332883	0.998	0.464	0
Arhgef10	0	1.751775583	0.957	0.207	0
Dusp26	0	1.937586138	0.949	0.031	0
Spock3	0	1.985332377	0.792	0.052	0
1-Mar	0	2.038622082	0.894	0.099	0
Jund	0	2.386474798	1	0.544	0
Mast3	0	1.936415001	0.995	0.193	0
Pllp	0	3.073610609	1	0.083	0
Tppp3	0	1.58228451	0.855	0.114	0
Fa2h	0	2.398984115	0.997	0.077	0
S1pr5	0	1.426814811	0.83	0.037	0
Elavl3	0	2.356735715	0.997	0.297	0
Anln	0	2.453538753	0.95	0.069	0
Dpy19l1	0	2.017083808	0.977	0.165	0
Fez1	0	2.435407549	1	0.764	0
Nectin1	0	1.234234435	0.776	0.058	0
Phldb1	0	2.072575146	0.979	0.123	0
Dscaml1	0	1.403060058	0.851	0.063	0
Dixdc1	0	2.460623985	0.998	0.083	0
Cryab	0	4.455980408	1	0.57	0
Larp6	0	1.325183242	0.825	0.041	0
Pcolce2	0	1.746079588	0.891	0.047	0
Pls1	0	2.305327913	0.998	0.113	0
Atp1b3	0	2.705769274	0.998	0.403	0
Rnf7	0	2.993887661	1	0.427	0
Trf	0	3.906173917	1	0.291	0
Bfsp2	0	1.553644018	0.741	0.029	0
Dusp7	0	1.177846629	0.749	0.057	0
Gpr62	0	1.580591296	0.886	0.034	0
Mobp	0	3.646125429	1	0.123	0
Map7	0	2.050175044	0.997	0.214	0
Unc5b	0	1.628161108	0.942	0.077	0
Ctnna3	0	2.069501914	0.863	0.09	0
Ado	0	1.660443096	0.916	0.09	0
Ank3	0	2.699930096	0.998	0.093	0
Ube2d1	0	1.853229364	0.988	0.292	0
Hcn2	0	2.739824832	0.937	0.14	0
Gamt	0	1.999168151	0.939	0.204	0
Ano4	0	2.250710822	0.995	0.094	0
Anks1b	0	2.524300311	0.992	0.101	0
Nudt4	0	2.215675237	0.974	0.164	0
Cpm	0	1.434971609	0.84	0.056	0
Erbb3	0	1.226753569	0.748	0.045	0
Gal3st1	0	1.889597621	0.96	0.046	0
Gjc2	0	1.728285741	0.916	0.049	0
Gas7	0	1.654283247	0.926	0.102	0
Efnb3	0	2.296642232	0.992	0.072	0
Aspa	0	3.049670936	1	0.219	0
Evi2a	0	2.405678308	0.995	0.084	0
Myo1d	0	1.60665798	0.939	0.089	0
Ypel2	0	1.864790312	0.97	0.148	0
4-Sep	0	3.589866704	1	0.478	0
Srcin1	0	1.948666677	0.97	0.071	0
Cnp	0	4.213522544	1	0.496	0
Arsg	0	1.689880559	0.931	0.075	0
Ywhaq	0	2.985423165	1	0.614	0
Plekhg3	0	1.303271062	0.86	0.078	0
Plekhh1	0	2.332202048	0.992	0.085	0
Kcnk13	0	1.418405429	0.866	0.083	0
Hsp90aa1	0	3.258601039	1	0.635	0
Adssl1	0	1.615296689	0.87	0.035	0
Pacs2	0	1.794632887	0.98	0.221	0
Elmo1	0	1.640881813	0.975	0.187	0
Serpinb1a	0	2.385279667	0.83	0.075	0
Spock1	0	2.0158355	0.86	0.072	0
Tppp	0	2.147238434	0.97	0.065	0
Edil3	0	2.942421532	1	0.106	0
Serinc5	0	1.682164056	0.941	0.125	0
Elovl7	0	1.737565642	0.964	0.128	0
Sh3bp5	0	1.237241158	0.809	0.071	0
Jph4	0	2.12151786	0.909	0.046	0
Stmn4	0	3.456948684	1	0.09	0
Bnip3l	0	2.382428077	1	0.495	0
Dock5	0	1.322953492	0.851	0.091	0
Pdlim2	0	2.563397877	0.979	0.1	0
Lgi3	0	1.977221347	0.974	0.102	0
Slain1	0	2.416737177	0.997	0.126	0
Retreg1	0	1.986950905	0.988	0.153	0
Csmd3	0	1.989294416	0.992	0.203	0
Enpp2	0	3.2389883	1	0.187	0
Ndrg1	0	3.10950256	1	0.111	0
Sox10	0	2.194981848	0.985	0.058	0
Desi1	0	2.53611745	1	0.388	0
Slc38a2	0	2.31862335	0.997	0.292	0
Faim2	0	1.422497368	0.884	0.112	0
Galnt6	0	1.75693544	0.921	0.044	0
Nmral1	0	1.246381677	0.766	0.052	0
Sec14l5	0	1.406816992	0.899	0.065	0
Carhsp1	0	1.619672071	0.941	0.144	0
Litaf	0	2.163269967	0.985	0.171	0
Map6d1	0	1.586204063	0.878	0.041	0
Il1rap	0	1.869769595	0.975	0.188	0
Apod	0	3.272894425	1	0.159	0
Pigz	0	1.330024158	0.792	0.04	0
Cpox	0	1.813587184	0.926	0.153	0
D16Ertd472e	0	1.431297179	0.883	0.116	0
App	0	3.261992755	1	0.329	0
Olig1	0	2.418585396	1	0.382	0
Synj2	0	1.426922807	0.865	0.07	0
Prr18	0	1.540364173	0.863	0.032	0
Agpat4	0	2.43472378	0.997	0.121	0
2810468N07Rik	0	1.835884436	0.946	0.108	0
Abcg1	0	1.150553647	0.767	0.057	0
Mog	0	3.530135222	1	0.095	0
Tubb4a	0	3.985517201	1	0.164	0
Epb41l3	0	2.791599111	0.995	0.097	0
Bin1	0	3.13936849	1	0.286	0
Gm19500	0	1.241418004	0.807	0.048	0
Slc12a2	0	2.675906223	0.998	0.236	0
Sec11c	0	2.970023806	1	0.513	0
Smad7	0	1.989783468	0.979	0.209	0
Pstpip2	0	1.433419144	0.82	0.064	0
Mbp	0	3.675750303	1	0.245	0
Gstp1	0	2.501798393	0.98	0.207	0
Tmem151a	0	2.41170549	0.99	0.06	0
Frmd8	0	1.498948833	0.873	0.1	0
Cdc42ep2	0	1.872560603	0.946	0.045	0
Plaat3	0	1.99697915	0.992	0.38	0
Fth1	0	3.804900048	1	0.948	0
Myrf	0	1.780857946	0.96	0.058	0
Opalin	0	3.475541606	0.988	0.086	0
Sorcs1	0	1.53943326	0.865	0.075	0
Shtn1	0	1.835472128	0.947	0.065	0
Plxnb3	0	1.215154068	0.776	0.052	0
Gjb1	0	2.370408097	0.992	0.046	0
Plp1	0	4.672585762	1	0.62	0
Hhip	1.49E-307	1.318311185	0.83	0.091	2.74E-303
Gm42372	4.33E-307	1.102763349	0.686	0.038	7.96E-303
Tmem258	4.40E-306	1.719005711	0.975	0.28	8.09E-302
Pik3c2b	5.33E-306	1.202839513	0.759	0.057	9.80E-302
Cers2	7.92E-306	1.841285518	0.982	0.331	1.46E-301
Bpgm	4.04E-305	1.778709239	0.985	0.354	7.44E-301
A330015K06Rik	4.63E-305	1.449975125	0.738	0.052	8.51E-301
Endod1	9.69E-305	1.56738757	0.942	0.202	1.78E-300
Slc44a1	6.35E-303	2.029025928	0.997	0.352	1.17E-298
Nkain2	1.99E-302	2.762319376	1	0.298	3.66E-298
Srd5a1	2.06E-302	1.115535047	0.696	0.045	3.79E-298
Mcam	3.12E-302	1.109120786	0.751	0.055	5.74E-298
Rnf220	6.75E-301	1.882826277	0.972	0.244	1.24E-296
Eml1	9.41E-301	1.807342512	0.929	0.172	1.73E-296
Acot7	2.14E-300	1.33854325	0.898	0.159	3.93E-296
Aplp1	9.63E-300	3.086770975	1	0.895	1.77E-295
Csrp1	1.06E-299	1.83910492	1	0.932	1.95E-295
Prag1	1.49E-298	1.067537087	0.708	0.048	2.74E-294
Gpc5	4.26E-298	-6.339223765	0.208	0.986	7.84E-294
Pcbp4	5.06E-298	1.59787593	0.975	0.285	9.30E-294
Secisbp2l	6.30E-298	1.998606183	0.995	0.456	1.16E-293
Ptgds	5.21E-296	4.496230907	0.99	0.575	9.59E-292
Ntm	7.02E-296	-5.580624885	0.185	0.983	1.29E-291
Map7d1	7.06E-296	1.888877352	0.987	0.439	1.30E-291
Atp1a2	4.30E-295	-4.903627509	0.33	0.99	7.91E-291
Hist3h2ba	5.82E-295	1.029245109	0.612	0.02	1.07E-290
Rtn4	6.46E-295	2.825973487	1	0.768	1.19E-290
Pde8a	6.52E-295	1.81144976	0.992	0.302	1.20E-290
Kmt5a	6.53E-295	1.59777296	0.937	0.226	1.20E-290
Slc8a1	1.61E-294	1.538359258	0.909	0.146	2.97E-290
Snx30	2.37E-294	1.428249741	0.906	0.167	4.36E-290
Prex2	2.90E-294	-4.078394447	0.083	0.97	5.33E-290
Etv1	5.26E-294	2.140515363	0.983	0.461	9.68E-290
Klhl4	5.82E-294	1.409760595	0.678	0.04	1.07E-289
Klf13	6.09E-293	1.846627496	0.995	0.387	1.12E-288
Sparcl1	6.19E-293	-4.292182644	0.386	0.986	1.14E-288
Syt11	2.20E-292	2.254346817	1	0.884	4.05E-288
Tmem98	9.36E-292	1.205582443	0.776	0.084	1.72E-287
Nrxn1	5.93E-291	-5.966186662	0.383	0.988	1.09E-286
Apbb1	6.20E-291	1.412028856	0.906	0.188	1.14E-286
Tuba1a	6.85E-291	2.414808598	0.998	0.62	1.26E-286
Ptprz1	1.12E-290	-4.600020491	0.135	0.972	2.06E-286
7-Sep	1.37E-290	2.105592807	1	0.985	2.53E-286
Macf1	3.00E-290	-2.752919167	0.886	1	5.52E-286
Pitpnc1	6.36E-290	-3.850415488	0.081	0.963	1.17E-285
Dgkb	1.19E-289	-4.368572926	0.066	0.962	2.19E-285
Efhd1	1.50E-289	1.598832721	0.967	0.287	2.77E-285
Gabrb1	1.72E-289	-4.707643107	0.096	0.966	3.16E-285
Fbxo32	1.78E-289	1.335828188	0.838	0.121	3.27E-285
Rnf13	2.91E-289	1.949200331	1	0.788	5.35E-285
Fkbp1a	5.07E-289	1.79546914	0.995	0.456	9.33E-285
Ptprk	6.09E-289	1.541306434	0.942	0.156	1.12E-284
Slco1c1	2.57E-288	-3.592809996	0.041	0.956	4.72E-284
S1pr1	4.47E-288	-3.888863271	0.089	0.964	8.22E-284
Eef1a1	5.37E-288	2.031574719	1	0.883	9.88E-284
Plcb1	2.13E-287	-4.004533741	0.091	0.962	3.91E-283
Rora	6.83E-286	-4.214392551	0.351	0.978	1.26E-281
Hsp90ab1	7.59E-286	2.280751379	1	0.892	1.40E-281
Smim1	3.05E-285	1.20422454	0.777	0.093	5.61E-281
Rgs20	6.96E-285	-4.026847852	0.053	0.952	1.28E-280
Rorb	9.16E-285	-4.116790315	0.081	0.956	1.69E-280
Gpm6a	1.08E-284	-3.817240249	0.14	0.962	1.98E-280
Mertk	1.93E-284	-3.636516074	0.096	0.958	3.55E-280
Slc4a4	3.13E-284	-4.15108566	0.145	0.962	5.76E-280
Rtkn	1.14E-283	1.265936477	0.832	0.13	2.10E-279
Gm3764	1.77E-283	-3.869212982	0.056	0.95	3.25E-279
Adamtsl4	8.23E-283	0.974929681	0.63	0.03	1.51E-278
Gabarapl2	1.06E-282	1.713062318	1	0.49	1.95E-278
Jakmip3	1.14E-282	1.035947047	0.683	0.044	2.10E-278
Cd9	3.75E-282	2.223622709	0.993	0.477	6.89E-278
Pla2g7	4.84E-282	-3.732773748	0.089	0.952	8.91E-278
Inpp5f	6.29E-282	1.783630313	0.988	0.361	1.16E-277
Cspg5	8.63E-282	-3.786671089	0.16	0.96	1.59E-277
Slc1a2	2.72E-281	-5.05422352	0.642	0.994	5.00E-277
Rhob	3.63E-281	1.829076119	0.998	0.58	6.67E-277
Itgb4	6.14E-281	1.050821438	0.602	0.023	1.13E-276
Ntrk2	8.94E-281	-3.194676067	0.102	0.951	1.64E-276
Mrfap1	9.30E-281	1.756375279	0.985	0.45	1.71E-276
Trpm3	9.81E-281	-4.53682089	0.114	0.955	1.80E-276
Enpp4	1.13E-280	1.377530895	0.899	0.185	2.08E-276
Cpe	1.03E-279	-3.587273827	0.492	0.982	1.89E-275
Lamp1	1.62E-279	1.737204782	1	0.862	2.98E-275
Clic4	2.18E-279	1.778828729	0.995	0.365	4.01E-275
Cobl	2.62E-279	1.072902051	0.663	0.041	4.82E-275
Tpt1	1.32E-278	2.048718105	1	0.828	2.42E-274
F3	5.63E-278	-3.853973819	0.058	0.942	1.04E-273
Nrcam	8.97E-278	-3.377436876	0.079	0.944	1.65E-273
Gpc6	1.27E-277	-3.360033593	0.04	0.939	2.34E-273
Celf2	1.97E-277	-3.063872862	0.274	0.968	3.62E-273
Bcan	3.87E-277	-3.172382446	0.084	0.943	7.12E-273
H2afj	5.72E-277	1.909581127	0.987	0.471	1.05E-272
Luzp2	7.04E-277	-4.888635838	0.508	0.986	1.29E-272
Adgrb3	1.06E-276	-4.069677173	0.183	0.96	1.95E-272
Wdr17	1.55E-276	-3.927140339	0.099	0.947	2.85E-272
Jam3	1.59E-276	1.669080905	0.97	0.337	2.93E-272
Zeb1	2.26E-276	-3.055752639	0.084	0.942	4.16E-272
Msi2	5.93E-276	-3.171670424	0.559	0.983	1.09E-271
Ptprt	6.75E-276	-3.572986041	0.04	0.936	1.24E-271
Ncald	8.54E-276	1.312109958	0.914	0.178	1.57E-271
Slc39a12	1.10E-275	-3.145026783	0.046	0.935	2.03E-271
Mapt	2.10E-275	1.9894592	1	0.844	3.86E-271
Mfsd6	8.33E-275	1.012691583	0.716	0.06	1.53E-270
Slc1a3	1.14E-274	-4.207375723	0.568	0.989	2.10E-270
Ctnnd2	3.71E-274	-4.228655364	0.444	0.98	6.82E-270
Gpx4	6.29E-274	1.797942766	1	0.724	1.16E-269
Gria2	8.84E-274	-3.694502449	0.219	0.958	1.63E-269
Arrdc3	9.35E-274	1.471568362	0.903	0.204	1.72E-269
Ntsr2	1.09E-273	-3.094633948	0.083	0.937	2.01E-269
Lsamp	2.00E-273	-5.371210818	0.734	0.994	3.68E-269
Pak1	2.79E-273	1.892774021	1	0.582	5.13E-269
Mir99ahg	3.95E-273	-3.295507597	0.668	0.989	7.27E-269
Trim2	5.29E-273	1.890272251	0.995	0.437	9.73E-269
Pbx1	6.74E-273	-3.041295202	0.342	0.967	1.24E-268
Vmp1	1.17E-272	1.951099195	1	0.692	2.15E-268
Nebl	2.48E-272	-3.057696427	0.028	0.926	4.56E-268
Dclk1	2.03E-271	-3.853554021	0.419	0.974	3.74E-267
Rgs7	2.28E-271	-3.350915217	0.048	0.929	4.20E-267
Slco3a1	3.53E-271	1.519144164	0.782	0.096	6.49E-267
Tmcc2	1.26E-270	1.090148534	0.785	0.1	2.31E-266
Fign	1.30E-270	1.167273383	0.736	0.069	2.40E-266
Rpsa	1.57E-270	1.781177876	0.998	0.689	2.89E-266
A330049N07Rik	1.98E-270	1.363136359	0.645	0.038	3.63E-266
Thra	2.45E-270	1.677267316	0.997	0.578	4.51E-266
Gm6145	2.57E-270	-2.91760206	0.03	0.924	4.72E-266
Tmsb4x	3.28E-270	2.414596056	1	0.799	6.03E-266
Fis1	3.39E-270	1.654575509	0.993	0.483	6.24E-266
Trim9	5.54E-270	-3.110284227	0.026	0.922	1.02E-265
Sfxn5	5.57E-270	-2.87006529	0.109	0.936	1.02E-265
Frmd4a	6.56E-270	-4.024347764	0.568	0.981	1.21E-265
Timp2	6.72E-270	1.492303483	0.972	0.314	1.24E-265
Klhl2	1.66E-269	1.627982924	0.98	0.306	3.06E-265
Sh3d19	2.53E-269	1.316105498	0.881	0.146	4.65E-265
Dnm3	3.00E-269	1.943913311	1	0.411	5.52E-265
Tspan7	4.47E-269	-3.645272286	0.604	0.981	8.22E-265
Glod4	1.62E-268	1.498932777	0.95	0.283	2.97E-264
Sbf1	1.76E-268	1.355517236	0.871	0.18	3.24E-264
Scd2	1.89E-268	1.820084028	1	0.971	3.48E-264
Gja1	2.20E-268	-3.86377638	0.091	0.932	4.04E-264
Slc7a10	2.44E-267	-2.900893093	0.041	0.92	4.49E-263
Tmbim6	6.84E-267	1.632793277	1	0.716	1.26E-262
Rap1a	1.79E-266	1.805679529	0.992	0.545	3.30E-262
Slc48a1	2.33E-266	1.584000801	0.998	0.613	4.29E-262
Gpr37l1	2.74E-266	-3.841912667	0.132	0.937	5.04E-262
Actb	3.13E-266	1.823319784	1	0.944	5.75E-262
Dlgap1	6.39E-266	-3.019286597	0.063	0.926	1.18E-261
Acsbg1	3.70E-265	-2.630437558	0.051	0.917	6.81E-261
Plpp3	4.48E-265	-3.931304285	0.665	0.984	8.24E-261
Mfge8	7.25E-265	-3.572241547	0.137	0.933	1.33E-260
Mgll	9.52E-265	-2.974903364	0.162	0.939	1.75E-260
Trps1	2.75E-264	-2.679779934	0.587	0.985	5.07E-260
Farp1	3.08E-264	-2.795909296	0.157	0.936	5.66E-260
Cacnb4	3.10E-263	1.215639755	0.749	0.084	5.70E-259
Hmgb1	3.13E-263	1.67363763	1	0.8	5.75E-259
Slu7	3.55E-263	1.648854472	0.883	0.223	6.53E-259
Kif13b	3.41E-262	1.756696427	0.99	0.448	6.26E-258
Sox2ot	3.53E-262	1.847677781	1	0.806	6.49E-258
8-Sep	5.39E-262	1.658852261	0.99	0.527	9.92E-258
Xkr4	6.37E-262	1.394448781	0.756	0.086	1.17E-257
Arl2	7.20E-262	1.404629617	0.954	0.297	1.32E-257
Clu	1.17E-261	-4.345921989	0.305	0.961	2.16E-257
Pde8b	1.88E-261	-2.732858443	0.028	0.907	3.46E-257
Ndrg2	4.93E-261	-2.625620764	0.388	0.957	9.07E-257
Zbtb20	4.95E-261	-1.716226055	0.998	1	9.11E-257
Gli3	3.83E-260	-2.719109241	0.026	0.904	7.05E-256
Wscd1	8.25E-260	1.586079659	0.992	0.516	1.52E-255
Acsl6	8.68E-260	-2.495374315	0.05	0.908	1.60E-255
Pou3f1	2.68E-259	1.056122411	0.561	0.022	4.92E-255
Rgs6	3.24E-259	-3.05898646	0.035	0.904	5.96E-255
Rps27a	3.82E-259	1.728664621	1	0.725	7.03E-255
Sox5	7.71E-259	-2.572518384	0.017	0.899	1.42E-254
Ppp2r2b	1.21E-258	-2.912986462	0.084	0.916	2.22E-254
Syne1	1.29E-258	-2.615463346	0.583	0.98	2.37E-254
Fmn2	5.48E-258	-2.851267367	0.162	0.925	1.01E-253
Bmpr1b	8.67E-258	-2.669546281	0.018	0.897	1.59E-253
Pcdh7	1.03E-257	-3.111356171	0.269	0.954	1.89E-253
Cadm1	1.52E-257	-2.601403259	0.766	0.982	2.79E-253
Kif1b	6.58E-257	1.430788896	1	0.99	1.21E-252
Gjb6	7.27E-257	-2.672766921	0.035	0.9	1.34E-252
Mmd2	9.81E-257	-2.399300727	0.074	0.907	1.80E-252
Phkg1	9.83E-257	-2.530512975	0.04	0.902	1.81E-252
Tnik	1.54E-256	-2.780670712	0.523	0.972	2.83E-252
Papss1	4.18E-256	1.445076326	0.972	0.396	7.68E-252
Rybp	2.95E-255	1.099301489	0.818	0.128	5.43E-251
Golga7	9.81E-255	1.419386805	0.942	0.306	1.80E-250
Rmst	1.02E-254	-3.010866307	0.025	0.894	1.88E-250
Dip2a	1.12E-254	1.51856046	0.955	0.301	2.06E-250
Ptprd	1.62E-254	2.172547877	1	0.847	2.97E-250
Arhgap23	1.76E-254	1.625396992	0.992	0.427	3.24E-250
5031439G07Rik	4.63E-254	1.514257756	0.99	0.44	8.52E-250
Maml2	4.74E-254	-2.624009573	0.284	0.956	8.72E-250
Aldoc	1.52E-253	-3.81751601	0.35	0.956	2.79E-249
Pim3	2.89E-253	1.333615367	0.904	0.23	5.31E-249
Dpysl2	3.32E-253	1.61131054	0.995	0.735	6.10E-249
Il33	9.89E-253	2.578918121	0.959	0.571	1.82E-248
Map1b	1.19E-252	1.142006565	0.642	0.052	2.20E-248
Hid1	2.10E-252	0.89904861	0.635	0.047	3.86E-248
Dmd	2.90E-252	-2.756612098	0.31	0.952	5.33E-248
Fut9	3.33E-252	-2.61970068	0.107	0.911	6.12E-248
Ap2a1	4.02E-252	1.597996847	0.937	0.314	7.39E-248
Adcy2	4.51E-252	-2.662893604	0.025	0.888	8.29E-248
Slc25a13	7.84E-251	1.013060165	0.639	0.048	1.44E-246
Pcsk1n	9.30E-251	1.633086348	0.965	0.391	1.71E-246
Pde4b	1.51E-250	2.112227853	1	0.881	2.78E-246
Degs1	1.64E-250	1.467003019	0.997	0.461	3.02E-246
Ablim2	4.93E-250	1.139498467	0.723	0.082	9.06E-246
Erbin	6.53E-250	1.738822041	0.997	0.652	1.20E-245
Lix1	8.85E-250	-2.59458805	0.054	0.892	1.63E-245
Adi1	1.86E-249	1.07422635	0.769	0.119	3.41E-245
Lap3	2.06E-249	1.55942861	0.997	0.634	3.78E-245
Mt3	2.81E-249	-3.970392193	0.416	0.961	5.17E-245
Rps3a1	1.30E-248	1.542373527	1	0.678	2.38E-244
Sat1	1.79E-248	-2.542687179	0.381	0.952	3.30E-244
Nhsl1	2.27E-248	-2.61480916	0.046	0.887	4.18E-244
Dusp10	2.55E-248	0.992187553	0.65	0.056	4.69E-244
Atp1b2	4.79E-248	-2.841195197	0.13	0.905	8.81E-244
Kcnn2	3.00E-247	-2.55013984	0.018	0.877	5.52E-243
Htra1	3.20E-247	-3.015987933	0.749	0.982	5.88E-243
Reep5	3.91E-247	1.48715835	1	0.73	7.20E-243
Scg3	6.14E-247	-2.880482004	0.467	0.959	1.13E-242
Nacad	1.33E-246	0.775804658	0.525	0.017	2.45E-242
Rps3	3.16E-246	1.510119225	0.998	0.603	5.81E-242
Serpine2	3.64E-246	-2.42485023	0.094	0.894	6.70E-242
Adgrl3	1.89E-245	-2.503989706	0.515	0.972	3.48E-241
Sox6	3.50E-245	-2.574152661	0.025	0.876	6.44E-241
Nwd1	5.39E-245	-2.471063188	0.045	0.879	9.91E-241
Abr	5.11E-244	-2.331381448	0.03	0.874	9.40E-240
Negr1	6.18E-244	-2.798162283	0.505	0.966	1.14E-239
Glud1	8.96E-244	-2.110196459	0.71	0.972	1.65E-239
Cdr2l	1.51E-243	0.872210981	0.591	0.04	2.78E-239
Kcnk1	1.57E-243	-2.860200035	0.058	0.883	2.88E-239
Pigyl	3.03E-243	1.251097337	0.942	0.284	5.57E-239
Rplp0	3.09E-243	1.509195861	0.993	0.567	5.69E-239
Gna12	6.74E-243	1.465093303	0.99	0.537	1.24E-238
Tulp4	8.73E-243	1.631831987	1	0.706	1.61E-238
Hdac11	1.12E-242	1.054527984	0.726	0.101	2.06E-238
H3f3a	1.55E-242	1.475434445	1	0.813	2.84E-238
Arhgef2	1.73E-242	1.156398605	0.853	0.168	3.19E-238
Ubb	4.28E-242	1.659567059	1	0.851	7.88E-238
Csgalnact1	5.35E-242	-2.310290951	0.033	0.872	9.83E-238
Hivep3	6.40E-242	-2.391072493	0.328	0.936	1.18E-237
Wfdc18	2.21E-241	0.807376515	0.474	0.007	4.06E-237
Eif1	4.71E-241	1.439720283	1	0.872	8.67E-237
Dbi	6.31E-241	1.6090917	1	0.844	1.16E-236
Aqp4	1.19E-240	-2.612557247	0.054	0.876	2.19E-236
Aebp1	2.89E-240	0.895494678	0.554	0.028	5.32E-236
Sema6a	4.82E-240	1.51589152	0.962	0.32	8.87E-236
Rps6	4.91E-240	1.494796936	0.995	0.552	9.03E-236
Sgip1	7.54E-239	-2.201296271	0.356	0.943	1.39E-234
Zeb2	7.64E-239	1.566516111	1	0.867	1.40E-234
Rnasek	9.27E-239	1.454644044	0.992	0.47	1.70E-234
Pafah1b1	1.14E-238	1.164217413	1	0.966	2.09E-234
Gm20713	1.39E-238	-2.706991172	0.017	0.86	2.56E-234
Opcml	1.87E-238	1.08612178	0.696	0.073	3.43E-234
Mapk3	2.26E-238	1.222354885	0.888	0.226	4.15E-234
Pip4k2a	3.17E-238	1.524888907	0.997	0.582	5.82E-234
Gm42413	6.29E-238	1.049943201	0.716	0.092	1.16E-233
Nfasc	9.61E-238	1.522945755	0.99	0.46	1.77E-233
Slc6a11	5.93E-237	-2.231050984	0.053	0.866	1.09E-232
Meis2	8.07E-237	-2.279528863	0.343	0.934	1.48E-232
Fgfr3	8.52E-237	-2.149563359	0.036	0.861	1.57E-232
Ywhae	8.64E-237	1.296259824	1	0.86	1.59E-232
Tspyl4	1.08E-236	1.200913282	0.898	0.239	1.98E-232
Ss18l2	2.82E-236	1.711224553	0.904	0.317	5.19E-232
Hdac8	5.27E-236	-2.416223104	0.482	0.962	9.69E-232
Synm	1.46E-235	0.919331832	0.632	0.055	2.69E-231
Ubxn1	6.86E-235	1.361283389	0.974	0.413	1.26E-230
Aplp2	1.02E-234	1.36617571	1	0.848	1.88E-230
Prox1os	1.05E-234	0.803519005	0.513	0.019	1.92E-230
Grm7	1.15E-234	1.871248493	0.685	0.071	2.11E-230
Rps8	1.61E-234	1.498528871	1	0.824	2.96E-230
Unc13c	1.62E-234	-3.039063849	0.04	0.86	2.97E-230
Prkd1	2.13E-234	-2.355723269	0.101	0.882	3.91E-230
Eps8	2.50E-234	-2.261751942	0.053	0.861	4.59E-230
Cst3	4.39E-234	-3.625914612	1	0.999	8.08E-230
Cadm2	4.53E-234	-2.490009779	0.969	0.992	8.32E-230
Slc6a1	5.22E-234	-2.026142864	0.376	0.931	9.60E-230
Agap1	6.62E-234	1.42619041	0.96	0.34	1.22E-229
Rps21	9.87E-234	1.473011681	1	0.808	1.82E-229
Nipal3	1.03E-233	0.817858616	0.566	0.036	1.90E-229
Slc27a1	1.28E-233	-1.961305566	0.175	0.891	2.35E-229
Cldn10	2.03E-233	-2.953508386	0.073	0.869	3.74E-229
Enah	2.05E-233	-2.095664513	0.342	0.925	3.76E-229
Ttyh1	2.62E-233	-2.18340178	0.617	0.962	4.82E-229
H3f3b	3.31E-233	1.510510062	1	0.738	6.09E-229
Sgk1	3.54E-233	1.860138506	0.693	0.092	6.50E-229
Cdk18	5.00E-233	0.783661765	0.523	0.023	9.20E-229
Cyp2j12	6.58E-233	1.000223172	0.541	0.027	1.21E-228
Prkacb	8.25E-233	1.409630603	0.957	0.38	1.52E-228
Zfp706	1.35E-232	1.482111025	0.97	0.432	2.48E-228
Rcbtb1	1.90E-232	1.346655415	0.954	0.345	3.49E-228
Cobll1	1.90E-232	1.025750039	0.835	0.135	3.50E-228
Sccpdh	6.68E-232	1.315790844	0.937	0.318	1.23E-227
Rasgrp3	1.06E-231	1.126450568	0.731	0.096	1.95E-227
Fam177a	1.17E-231	0.930852234	0.625	0.062	2.14E-227
Coro1c	3.18E-231	0.946210302	0.703	0.091	5.85E-227
Xaf1	5.49E-231	1.033010608	0.649	0.068	1.01E-226
Ttyh2	6.16E-231	1.402815062	0.969	0.374	1.13E-226
Dtna	7.32E-231	-2.29031095	0.889	0.984	1.35E-226
Rpl28	1.18E-230	1.391259362	1	0.756	2.17E-226
Camk2g	3.20E-230	-2.209157486	0.172	0.888	5.88E-226
Tmem47	9.93E-230	-2.432349697	0.081	0.862	1.83E-225
Rdx	1.12E-229	1.421349363	0.998	0.729	2.06E-225
Klf12	3.21E-229	-2.365993224	0.035	0.848	5.91E-225
Btbd17	3.51E-229	-2.820448922	0.056	0.855	6.45E-225
Hint1	4.10E-229	1.421810747	0.997	0.624	7.55E-225
Ddr1	5.20E-229	1.348361833	0.947	0.336	9.57E-225
Morf4l1	6.56E-229	1.292164857	1	0.808	1.21E-224
Ybx3	6.97E-229	1.28040095	0.921	0.299	1.28E-224
Fam107a	1.21E-228	-2.258993142	0.116	0.87	2.22E-224
Snrpn	2.01E-228	1.132385685	0.823	0.182	3.70E-224
Cfl1	2.57E-228	1.384388399	1	0.782	4.72E-224
Zdhhc14	2.73E-228	1.214046011	0.901	0.216	5.01E-224
Vldlr	2.83E-228	1.191483936	0.85	0.191	5.21E-224
Rffl	7.34E-228	1.066097649	0.812	0.15	1.35E-223
Fam20a	3.62E-227	-2.169451584	0.015	0.835	6.66E-223
Kcna6	5.08E-227	0.992468209	0.724	0.104	9.35E-223
Ddhd1	5.20E-227	-2.050541321	0.606	0.956	9.56E-223
Egfr	6.04E-227	-2.217938396	0.008	0.833	1.11E-222
Set	9.15E-227	1.384329137	0.974	0.479	1.68E-222
Rpl14	2.35E-226	1.425866534	0.995	0.618	4.33E-222
St6galnac5	4.92E-226	-2.6640136	0.03	0.84	9.05E-222
Npas3	5.05E-226	-2.272662201	0.947	0.99	9.29E-222
Nipal4	6.33E-226	0.739982192	0.512	0.022	1.16E-221
Otud7b	6.45E-226	1.434285737	0.983	0.468	1.19E-221
Arhgef26	7.52E-226	-2.142576902	0.018	0.835	1.38E-221
Rpl19	1.22E-225	1.359973348	1	0.754	2.24E-221
Nckap5	2.20E-225	-2.434332198	0.213	0.907	4.04E-221
Hsbp1	2.80E-225	1.33357092	0.99	0.475	5.14E-221
Dip2b	4.89E-225	1.389770281	0.998	0.723	9.00E-221
Cfl2	7.04E-225	1.372998874	0.993	0.547	1.29E-220
Gde1	2.01E-224	1.378522509	0.99	0.585	3.69E-220
Slc4a2	2.34E-224	1.071059272	0.767	0.14	4.31E-220
Wnt3	2.48E-224	0.732033555	0.469	0.012	4.56E-220
Mbnl2	5.77E-224	1.248367486	0.998	0.92	1.06E-219
Rpl7	7.30E-224	1.393027046	0.997	0.603	1.34E-219
Fbxo7	8.28E-224	1.256244502	0.934	0.321	1.52E-219
Cldnd1	1.02E-223	1.343561935	0.985	0.471	1.88E-219
Tmod2	1.15E-223	1.416214062	0.995	0.753	2.11E-219
Paqr8	1.64E-223	-2.100683629	0.347	0.92	3.02E-219
Fjx1	1.79E-223	-2.907740898	0.089	0.853	3.29E-219
Cdh2	3.26E-223	-1.822620146	0.622	0.964	6.00E-219
Pde7b	1.12E-222	-2.359079455	0.015	0.828	2.06E-218
C130071C03Rik	3.70E-222	-2.054574485	0.383	0.922	6.80E-218
Vcl	4.07E-222	-2.074022256	0.205	0.886	7.48E-218
Acsl3	4.10E-222	-2.208196604	0.898	0.99	7.53E-218
Gm36855	4.47E-222	0.907952152	0.477	0.015	8.21E-218
Srp14	1.01E-221	1.282539026	0.975	0.412	1.85E-217
Myo10	2.72E-221	-1.985850566	0.031	0.829	4.99E-217
Phka1	8.88E-221	-2.220732089	0.244	0.892	1.63E-216
Map2	1.57E-220	-1.914819619	0.409	0.923	2.88E-216
Adcy5	2.43E-220	0.75251639	0.564	0.04	4.46E-216
Arhgap5	2.43E-220	-1.679878947	0.957	0.991	4.47E-216
Fam222a	2.60E-220	0.782653285	0.545	0.036	4.78E-216
Chd9	2.63E-220	-1.82658034	0.611	0.963	4.83E-216
Gm33727	3.18E-220	0.736561747	0.432	0.005	5.85E-216
Cmtm5	3.73E-220	1.380909414	1	0.796	6.86E-216
9330117O12Rik	4.35E-220	0.856850621	0.531	0.031	8.01E-216
Zdhhc9	6.65E-220	1.007355705	0.752	0.13	1.22E-215
4930488L21Rik	1.09E-219	-2.333221056	0.163	0.876	2.01E-215
Chmp7	2.02E-219	0.956295892	0.708	0.112	3.72E-215
Rab6b	2.63E-219	1.205846221	0.858	0.229	4.84E-215
Nipa1	4.45E-219	1.322197307	0.96	0.421	8.18E-215
Sox9	7.95E-219	-2.519505212	0.043	0.832	1.46E-214
Zfpm1	3.87E-218	0.914186375	0.617	0.068	7.11E-214
Mir100hg	3.87E-217	-1.820006564	0.861	0.984	7.13E-213
Cdc37l1	3.04E-216	1.268011422	1	0.79	5.58E-212
Gm37459	3.44E-216	0.840640494	0.574	0.043	6.33E-212
Rps5	5.36E-216	1.341012464	0.998	0.629	9.87E-212
Aig1	5.90E-216	1.335853924	0.975	0.44	1.09E-211
Frmd4b	6.37E-216	1.382447356	0.979	0.448	1.17E-211
1810037I17Rik	9.10E-216	1.316478355	0.997	0.506	1.67E-211
Ptges3	9.39E-216	1.324154071	0.985	0.585	1.73E-211
Rpl27a	1.14E-215	1.270026229	1	0.764	2.09E-211
Efcab14	1.70E-215	1.413416842	0.975	0.498	3.12E-211
Grin2c	2.46E-215	-2.036522618	0.023	0.813	4.53E-211
Hspa8	4.85E-215	1.299934293	1	0.91	8.92E-211
Fau	5.66E-215	1.242189188	1	0.793	1.04E-210
Sbds	7.23E-215	1.22469253	0.959	0.367	1.33E-210
Tle4	7.75E-215	-1.823022697	0.469	0.936	1.42E-210
Psat1	1.31E-214	1.31198588	0.985	0.555	2.42E-210
Tril	1.78E-214	-2.262218728	0.041	0.819	3.27E-210
Nlgn1	2.11E-214	-2.263318062	0.804	0.986	3.89E-210
Cxcl14	2.52E-214	-2.709221609	0.094	0.838	4.64E-210
Rpl30	4.53E-214	1.28704478	1	0.737	8.33E-210
Pygb	9.60E-214	-1.876713573	0.137	0.848	1.77E-209
Grk3	1.94E-213	-1.924822167	0.015	0.807	3.58E-209
Anp32b	7.73E-213	1.145680789	0.875	0.239	1.42E-208
Nfia	9.39E-213	-1.611103451	0.975	0.996	1.73E-208
Ptpn11	2.44E-212	1.232941315	0.934	0.329	4.48E-208
Eef2	2.75E-212	1.312246535	0.985	0.598	5.06E-208
Aatk	2.81E-212	1.234084684	0.975	0.416	5.17E-208
Kif21a	3.47E-212	1.38189632	0.988	0.607	6.38E-208
Arpc5	6.95E-212	1.165379232	0.931	0.317	1.28E-207
Tpd52	6.97E-212	1.083997747	0.856	0.218	1.28E-207
Spire1	8.75E-212	-1.78330875	0.554	0.943	1.61E-207
Stard3nl	1.99E-211	1.073728925	0.865	0.235	3.67E-207
Tmem163	3.39E-211	0.886561402	0.518	0.031	6.23E-207
Kctd3	4.75E-211	1.143044876	0.845	0.211	8.74E-207
Rps9	7.06E-211	1.262397187	1	0.726	1.30E-206
Plcl1	8.48E-211	1.455774325	1	0.762	1.56E-206
Mras	1.01E-210	-1.949468685	0.144	0.85	1.86E-206
Cpeb4	1.70E-210	-1.933442909	0.606	0.952	3.13E-206
Magi3	1.91E-210	-2.094827872	0.054	0.818	3.52E-206
Rasa2	2.05E-210	-1.888558084	0.241	0.879	3.77E-206
Trim36	3.19E-210	0.761147697	0.531	0.036	5.87E-206
Adk	3.40E-210	-1.757278342	0.754	0.969	6.25E-206
Asxl3	1.00E-209	0.852127693	0.568	0.048	1.85E-205
Dbx2	1.07E-209	-2.007201676	0.021	0.801	1.96E-205
Qk	2.07E-209	0.767427381	1	1	3.81E-205
Nfib	4.53E-209	-1.604112312	0.802	0.98	8.33E-205
Arc	5.08E-209	0.653016821	0.447	0.013	9.34E-205
Cep85l	5.91E-209	-1.927973932	0.337	0.904	1.09E-204
Rpl6	6.07E-209	1.289251487	1	0.79	1.12E-204
Ddah1	6.93E-209	-2.03801754	0.056	0.812	1.28E-204
Rpl23	8.05E-209	1.266784762	1	0.757	1.48E-204
Prdx6	1.38E-208	-2.512945998	0.748	0.967	2.55E-204
Rps10	1.61E-208	1.275183633	0.997	0.714	2.96E-204
Vegfa	2.45E-208	-1.96634992	0.215	0.885	4.51E-204
Id2	3.70E-208	-2.537475633	0.061	0.815	6.80E-204
Hmox2	4.54E-208	1.19529423	0.926	0.331	8.36E-204
Rnf141	7.94E-208	1.115132783	0.855	0.233	1.46E-203
Eva1a	1.17E-207	-2.013583179	0.026	0.799	2.15E-203
Wipi1	1.97E-207	1.26854904	0.899	0.314	3.63E-203
Sgk2	2.09E-207	0.697044671	0.464	0.018	3.85E-203
Tm7sf3	2.16E-207	1.197044618	0.921	0.32	3.97E-203
Enoph1	5.23E-207	0.909934287	0.688	0.112	9.62E-203
Rpl8	5.81E-207	1.277877285	0.998	0.712	1.07E-202
Lzts2	5.98E-207	1.103131631	0.855	0.237	1.10E-202
Rpl18a	6.15E-207	1.2143158	0.997	0.695	1.13E-202
Nim1k	1.48E-206	-2.044037722	0.043	0.803	2.73E-202
Ppia	2.12E-206	1.284562079	1	0.884	3.89E-202
Calm2	2.16E-206	1.39239611	0.985	0.586	3.97E-202
Rpl17	2.27E-206	1.227391636	0.995	0.693	4.18E-202
Ccdc141	3.08E-206	-2.052960705	0.017	0.792	5.66E-202
Btf3	4.13E-206	1.268140717	0.997	0.557	7.60E-202
Ctsk	6.39E-206	0.671810978	0.457	0.017	1.18E-201
Rpl3	1.01E-205	1.267629868	1	0.694	1.86E-201
Rfx4	1.33E-205	-1.938595402	0.015	0.792	2.45E-201
Pebp1	1.44E-205	1.242011077	0.993	0.558	2.66E-201
Rtkn2	1.45E-205	0.720606022	0.47	0.02	2.67E-201
Parm1	1.47E-205	0.819550167	0.508	0.031	2.70E-201
Nol4	1.78E-205	-2.307728892	0.036	0.8	3.27E-201
Rpl4	2.37E-205	1.258431208	0.988	0.512	4.36E-201
Ncoa1	4.72E-205	-1.561021801	0.731	0.978	8.68E-201
Selenom	5.86E-205	1.331574661	0.96	0.391	1.08E-200
Ipo13	5.91E-205	0.943104127	0.715	0.129	1.09E-200
Schip1	1.40E-204	1.253787907	0.959	0.422	2.57E-200
Dstn	2.16E-204	1.254481514	0.993	0.577	3.97E-200
Wnk1	5.09E-204	1.241976611	0.998	0.831	9.37E-200
D1Ertd622e	6.57E-204	1.063355554	0.807	0.194	1.21E-199
B3galt1	6.62E-204	-1.805145413	0.932	0.988	1.22E-199
Ap2s1	6.68E-204	1.167403703	0.934	0.349	1.23E-199
Dlg2	9.71E-204	1.445988269	0.975	0.372	1.79E-199
Pnisr	1.45E-203	-1.415454902	0.888	0.986	2.66E-199
Acsl1	3.26E-203	0.866786882	0.698	0.105	6.00E-199
1500015L24Rik	4.04E-203	0.806294049	0.48	0.024	7.42E-199
Rpl38	4.48E-203	1.118001247	0.998	0.7	8.24E-199
Emc10	6.20E-203	1.218789763	0.965	0.435	1.14E-198
Eif4h	6.30E-203	1.203116179	0.964	0.468	1.16E-198
Spns2	6.51E-203	0.740728241	0.564	0.05	1.20E-198
Zdhhc20	6.82E-203	1.372909658	0.967	0.517	1.26E-198
Gng7	9.97E-203	0.946559112	0.713	0.125	1.83E-198
Apba2	1.41E-202	-1.864441185	0.046	0.798	2.59E-198
Hacd2	1.49E-202	-1.876271428	0.465	0.911	2.73E-198
Tcf4	1.62E-202	-1.167820312	1	0.997	2.97E-198
Pard3b	1.81E-202	-1.9771453	0.033	0.793	3.32E-198
Ftl1	2.14E-202	1.297366349	1	0.819	3.93E-198
Slc38a3	2.58E-202	-1.696312724	0.018	0.784	4.75E-198
Qpct	3.65E-202	0.684880273	0.45	0.017	6.71E-198
Rps15	4.20E-202	1.234136817	1	0.673	7.72E-198
Lrp1	1.20E-201	-1.707262239	0.056	0.8	2.21E-197
Xylt1	1.81E-201	-1.982916102	0.041	0.793	3.34E-197
Ghr	2.23E-201	-2.115690053	0.033	0.792	4.10E-197
Nucks1	6.80E-201	1.243930798	0.983	0.5	1.25E-196
Slc25a18	6.81E-201	-1.920283771	0.05	0.796	1.25E-196
Ell2	9.09E-201	0.878058118	0.667	0.095	1.67E-196
Gpam	7.15E-200	-1.79164138	0.2	0.846	1.32E-195
Gm42756	8.07E-200	0.826350753	0.467	0.022	1.48E-195
Fcor	2.00E-199	0.736664392	0.48	0.028	3.67E-195
Plxdc2	2.55E-199	1.154689134	0.995	0.554	4.69E-195
Hmgn2	8.90E-199	1.141728977	0.875	0.279	1.64E-194
Dock4	9.03E-199	-1.769658628	0.662	0.963	1.66E-194
Prima1	1.24E-198	0.782474538	0.561	0.054	2.28E-194
Lpp	1.82E-198	-1.87010955	0.035	0.785	3.34E-194
Selenok	2.33E-198	1.196572087	0.998	0.749	4.29E-194
Mapk4	2.68E-198	-2.007614814	0.015	0.774	4.93E-194
Atxn7l3b	3.48E-198	1.199322875	0.998	0.676	6.40E-194
Rps2	4.13E-198	1.226830001	0.998	0.704	7.60E-194
Thrb	4.47E-198	-2.090919705	0.134	0.832	8.22E-194
Cpq	1.29E-197	-1.880758664	0.18	0.86	2.37E-193
Scd3	1.93E-197	0.796298442	0.442	0.018	3.56E-193
Rplp1	5.17E-197	1.157461599	1	0.82	9.52E-193
Mcc	9.50E-197	-1.920094561	0.021	0.776	1.75E-192
Ogt	1.06E-196	-1.410988212	0.715	0.963	1.96E-192
Mtss2	1.45E-196	-1.687526886	0.279	0.865	2.68E-192
Tle5	1.66E-196	1.245184914	0.988	0.609	3.05E-192
Gab1	2.38E-196	1.245846089	0.985	0.516	4.37E-192
A230009B12Rik	2.64E-196	0.988262237	0.591	0.071	4.85E-192
Gria4	3.19E-196	1.173197359	0.525	0.042	5.86E-192
Rpl32	3.42E-196	1.172631155	0.997	0.635	6.29E-192
Slc15a2	3.86E-196	-1.684099408	0.092	0.803	7.10E-192
Dab1	5.30E-196	-2.0436496	0.215	0.852	9.76E-192
Rps24	9.08E-196	1.142513556	1	0.788	1.67E-191
Mapk10	1.08E-195	-2.060826282	0.145	0.829	1.99E-191
Rpl13	2.09E-195	1.17275138	0.998	0.812	3.84E-191
Wasf3	2.14E-195	-1.731278127	0.277	0.861	3.94E-191
Tox	3.21E-195	-2.182401229	0.028	0.774	5.91E-191
Ccdc47	1.19E-194	1.148286321	0.969	0.454	2.20E-190
Rhoa	1.30E-194	1.162049901	0.995	0.694	2.39E-190
Tpst1	2.78E-194	0.897381083	0.713	0.129	5.12E-190
Rpl41	3.55E-194	1.156143986	0.998	0.797	6.53E-190
Mtmr2	1.09E-193	1.110411247	0.871	0.272	2.01E-189
Rpl26	1.18E-193	1.171543467	1	0.673	2.17E-189
Gabra2	1.24E-193	-2.304330242	0.017	0.764	2.28E-189
Hebp1	1.26E-193	1.126262794	0.814	0.217	2.32E-189
Cstb	1.33E-193	1.111700854	0.896	0.272	2.46E-189
Olig2	1.90E-193	1.118840163	0.865	0.256	3.50E-189
Tmem164	2.73E-193	-1.989674546	0.023	0.767	5.03E-189
Nfix	4.26E-193	1.200398926	0.995	0.78	7.84E-189
Rpl24	5.11E-193	1.196801077	1	0.747	9.39E-189
Rpl9	6.71E-193	1.168093434	1	0.705	1.23E-188
Rpl5	7.73E-193	1.163872309	0.99	0.612	1.42E-188
Rnf130	1.32E-192	1.210695791	0.993	0.663	2.42E-188
Sash1	1.41E-192	-1.4498945	0.781	0.973	2.59E-188
Oaz1	1.62E-192	1.182121012	1	0.753	2.97E-188
Gm35188	1.72E-192	-2.071171458	0.257	0.858	3.17E-188
Smarcd1	1.86E-192	1.148316064	0.946	0.403	3.42E-188
Prrg1	2.73E-192	1.089491762	0.645	0.097	5.03E-188
Zfp704	3.21E-192	1.051101629	0.815	0.188	5.90E-188
Sdc4	4.68E-192	-2.114307533	0.038	0.771	8.60E-188
Gm15912	1.14E-191	0.611161306	0.413	0.012	2.10E-187
Rps7	1.35E-191	1.150723433	0.998	0.668	2.49E-187
Gm5089	2.11E-191	-1.800438259	0.008	0.754	3.87E-187
Ddrgk1	2.23E-191	1.19053589	0.95	0.445	4.10E-187
Poc1a	2.48E-191	0.713304085	0.434	0.019	4.57E-187
Tent5a	3.58E-191	0.962665797	0.482	0.032	6.59E-187
Ednrb	9.68E-191	-2.095228025	0.036	0.767	1.78E-186
Unc5c	1.31E-190	1.318777061	0.941	0.312	2.41E-186
Kalrn	2.67E-190	-1.923173407	0.013	0.755	4.90E-186
Fads2	4.29E-190	-1.634746203	0.051	0.774	7.88E-186
Fat3	7.25E-190	-2.045159169	0.026	0.761	1.33E-185
8-Mar	1.01E-189	1.068682334	0.903	0.299	1.85E-185
Rps23	1.25E-189	1.142815292	1	0.751	2.30E-185
Slc7a11	1.52E-189	-2.313346577	0.043	0.768	2.79E-185
Ralgds	2.68E-189	1.126919115	0.913	0.367	4.92E-185
Chst2	2.75E-189	-1.918232345	0.203	0.831	5.05E-185
Fnbp1	6.20E-189	1.027580784	1	0.964	1.14E-184
Atp8b1	8.77E-189	0.851551811	0.571	0.062	1.61E-184
Atp10b	1.25E-188	0.722456027	0.446	0.022	2.29E-184
Fam174a	2.22E-188	1.021962575	0.863	0.26	4.08E-184
Kank1	2.59E-188	-1.907514819	0.12	0.8	4.77E-184
Wwc1	3.26E-188	-1.919511315	0.013	0.75	5.99E-184
Cct6a	1.05E-187	1.176773553	0.962	0.45	1.94E-183
Appl2	1.11E-187	-1.534927206	0.682	0.951	2.04E-183
Rpl10	1.24E-187	1.15372628	0.998	0.639	2.28E-183
Cd81	2.14E-187	1.153114271	1	0.916	3.93E-183
Osbpl1a	3.15E-187	1.171797393	0.998	0.776	5.80E-183
Micall1	4.44E-187	0.990274323	0.764	0.178	8.16E-183
Rpl34	8.16E-187	1.125299926	0.998	0.678	1.50E-182
E130308A19Rik	8.28E-187	1.060021501	0.863	0.23	1.52E-182
Ypel3	8.41E-187	1.133631546	0.941	0.403	1.55E-182
Vav3	9.28E-187	-2.019077703	0.007	0.744	1.71E-182
4930419G24Rik	1.01E-186	0.731129908	0.536	0.046	1.86E-182
Epn2	1.61E-186	1.219597728	0.983	0.646	2.96E-182
Prdm16	4.39E-186	-1.827650457	0.013	0.744	8.07E-182
Adam19	4.99E-186	0.716440748	0.488	0.035	9.18E-182
Ttll5	5.29E-186	1.158924381	0.898	0.311	9.74E-182
Soat1	5.95E-186	-1.660562699	0.16	0.812	1.09E-181
Id4	8.62E-186	-2.247032163	0.046	0.76	1.59E-181
Atp13a4	8.65E-186	-1.715730142	0.005	0.739	1.59E-181
Arhgef28	1.12E-185	1.030956254	0.845	0.217	2.06E-181
Clybl	2.59E-185	-1.649403944	0.053	0.765	4.76E-181
Marcksl1	3.59E-185	0.784911865	0.472	0.033	6.60E-181
Wnk2	3.74E-185	-1.844193765	0.007	0.739	6.89E-181
Rps29	4.15E-185	1.086389512	1	0.824	7.62E-181
Ptprg	4.30E-185	-1.90812951	0.033	0.757	7.90E-181
Irak2	4.82E-185	-1.81522049	0.132	0.796	8.86E-181
Mt2	4.97E-185	-2.407916601	0.145	0.802	9.13E-181
Sf3b2	7.72E-185	1.151086965	0.979	0.568	1.42E-180
Chmp5	8.43E-185	1.067242926	0.917	0.334	1.55E-180
Elovl1	1.06E-184	0.992512879	0.774	0.195	1.96E-180
Spsb1	1.17E-184	0.770204873	0.596	0.078	2.16E-180
Pid1	1.19E-184	-1.872711414	0.069	0.775	2.18E-180
Selenow	1.31E-184	1.190538391	1	0.732	2.40E-180
Rpl35a	2.25E-184	1.100189104	0.997	0.7	4.13E-180
Slitrk2	2.71E-184	-1.713875958	0.01	0.738	4.99E-180
Ldhb	3.36E-184	-2.064491012	0.37	0.879	6.18E-180
Ncl	3.41E-184	1.233941848	0.977	0.568	6.27E-180
Sys1	3.81E-184	1.11455556	0.955	0.409	7.01E-180
Glis3	5.73E-184	-2.01807958	0.018	0.744	1.05E-179
Ppp2r2a	5.84E-184	1.143231374	0.955	0.451	1.07E-179
Caskin1	8.07E-184	-1.551667089	0.04	0.754	1.48E-179
Atp1b1	1.06E-183	-2.172192179	0.018	0.742	1.95E-179
Mif	1.21E-183	1.371541614	0.982	0.548	2.22E-179
Mical2	1.24E-183	-1.875366458	0.005	0.735	2.28E-179
Stk39	1.48E-183	1.085180381	0.909	0.326	2.73E-179
Utrn	1.49E-183	-1.937612528	0.018	0.743	2.74E-179
4930506C21Rik	1.63E-183	0.877268546	0.584	0.081	2.99E-179
Fgd4	1.68E-183	-1.745071062	0.076	0.771	3.10E-179
Astn1	1.73E-183	-1.668454814	0.023	0.745	3.17E-179
Fgfr1	1.77E-183	-1.595461456	0.056	0.76	3.25E-179
Thumpd1	2.33E-183	0.880920674	0.682	0.127	4.28E-179
Abi1	2.60E-183	-1.445443239	0.493	0.912	4.79E-179
Rps28	1.07E-182	1.131822343	0.985	0.599	1.97E-178
Slc6a9	1.54E-182	0.914045531	0.731	0.152	2.83E-178
Plcd4	4.25E-182	-1.655721446	0.018	0.737	7.82E-178
Rps4x	4.80E-182	1.130082687	0.993	0.626	8.83E-178
Lrrc8d	7.04E-182	0.884635876	0.708	0.136	1.29E-177
Rps14	7.65E-182	1.044747251	0.998	0.769	1.41E-177
Rps17	1.10E-181	1.165152406	0.99	0.573	2.03E-177
Rps12	1.78E-181	1.136485913	0.995	0.688	3.27E-177
Chdh	4.88E-181	0.641499201	0.446	0.027	8.98E-177
Rplp2	6.22E-181	1.097052978	0.997	0.706	1.14E-176
Arhgap26	1.42E-180	-1.790561516	0.02	0.735	2.61E-176
Kctd4	1.84E-180	0.843506967	0.599	0.087	3.38E-176
Eif4g2	1.96E-180	1.114036208	0.997	0.776	3.61E-176
Scaf11	2.19E-180	1.192755155	0.969	0.537	4.04E-176
Ttyh3	2.98E-180	-1.543806164	0.059	0.758	5.49E-176
Fmn1	5.65E-180	0.854912518	0.55	0.06	1.04E-175
Gldc	5.65E-180	-1.682012001	0.013	0.73	1.04E-175
Tm9sf3	7.12E-180	1.138973198	0.977	0.56	1.31E-175
Ubl3	1.49E-179	1.116913291	0.959	0.54	2.74E-175
Abca8a	1.71E-179	0.94043946	0.485	0.038	3.14E-175
Snx15	1.74E-179	1.097917781	0.868	0.305	3.21E-175
Mir124-2hg	2.03E-179	-1.561331842	0.01	0.728	3.74E-175
Rpl18	3.13E-179	1.083985455	0.998	0.728	5.75E-175
Ppargc1a	3.21E-179	-1.667938721	0.005	0.723	5.90E-175
Rpl13a	4.30E-179	1.086712245	0.997	0.675	7.91E-175
Smpdl3a	5.20E-179	-2.000398702	0.061	0.751	9.56E-175
Mpp2	1.18E-178	0.874983405	0.731	0.165	2.17E-174
Pkp4	1.29E-178	1.043276127	0.888	0.273	2.37E-174
Capns1	1.51E-178	1.028304796	0.921	0.348	2.78E-174
Malat1	1.58E-178	-1.238847198	1	1	2.91E-174
Rac1	1.92E-178	1.146429055	0.974	0.538	3.52E-174
Slc16a7	2.79E-178	0.760431767	0.482	0.039	5.12E-174
Ezr	2.82E-178	-1.797986555	0.043	0.746	5.18E-174
Tead1	3.95E-178	-1.535149481	0.012	0.724	7.27E-174
Grhpr	4.61E-178	0.959040005	0.757	0.183	8.48E-174
Dennd1a	7.08E-178	-1.616093506	0.589	0.934	1.30E-173
Tenm3	7.37E-178	-2.244277212	0.017	0.728	1.36E-173
Rpl37a	8.23E-178	1.044700981	1	0.728	1.51E-173
Gabrg1	8.75E-178	-1.658716455	0.017	0.727	1.61E-173
Pcdh15	1.13E-177	1.058082941	0.554	0.066	2.09E-173
Pfn1	1.19E-177	1.109516848	0.97	0.492	2.18E-173
Sypl	1.30E-177	1.165679274	0.959	0.484	2.39E-173
Nudc	1.48E-177	0.977563215	0.936	0.355	2.72E-173
Son	2.22E-177	-0.978578475	1	1	4.09E-173
Rps20	2.44E-177	1.118565073	0.983	0.641	4.49E-173
Pfdn5	6.38E-177	1.118991125	0.983	0.534	1.17E-172
Prickle2	7.03E-177	1.273912102	0.942	0.424	1.29E-172
Usp31	1.10E-176	1.11425885	0.767	0.197	2.03E-172
Itpr2	1.38E-176	-1.657735909	0.134	0.79	2.53E-172
Slc30a10	2.57E-176	-1.560688404	0.013	0.72	4.72E-172
Zfpm2	2.63E-176	-1.935102977	0.173	0.814	4.84E-172
Afap1l1	4.09E-176	0.710928496	0.543	0.057	7.52E-172
Nbas	5.89E-176	1.195601049	0.955	0.469	1.08E-171
Astn2	8.16E-176	-2.015504965	0.076	0.755	1.50E-171
Eef1b2	1.21E-175	1.081426123	0.965	0.469	2.23E-171
Bpnt1	1.31E-175	0.912220495	0.746	0.184	2.41E-171
Fabp5	4.15E-175	1.568991648	0.993	0.771	7.63E-171
Trim13	4.25E-175	0.764060745	0.568	0.078	7.82E-171
Tnfrsf19	8.55E-175	-1.60006783	0.048	0.741	1.57E-170
C030018K13Rik	8.63E-175	-1.558486591	0.007	0.713	1.59E-170
Itga6	1.08E-174	-1.634735254	0.03	0.728	1.99E-170
4930420G21Rik	1.30E-174	0.911845644	0.444	0.028	2.39E-170
Tmem159	1.70E-174	0.608226094	0.417	0.022	3.12E-170
Cxxc5	3.85E-174	1.006403267	0.886	0.31	7.08E-170
Sec62	5.40E-174	1.020924398	0.998	0.843	9.92E-170
Smim15	7.02E-174	1.062929763	0.889	0.322	1.29E-169
Celrr	1.04E-173	-1.581608031	0.01	0.712	1.91E-169
Ssbp2	1.22E-173	-1.560975041	0.368	0.872	2.24E-169
Ick	1.26E-173	1.003830296	0.86	0.278	2.31E-169
Syf2	1.30E-173	1.054596472	0.957	0.415	2.39E-169
Sort1	1.44E-173	1.092110783	0.988	0.714	2.65E-169
Gm26512	1.97E-173	-1.737381696	0.028	0.723	3.63E-169
Cln8	2.50E-173	0.860461804	0.68	0.14	4.59E-169
Arhgdia	3.55E-173	1.007727205	0.904	0.328	6.54E-169
Mpp6	3.70E-173	-1.565868096	0.053	0.736	6.80E-169
Myl6	4.17E-173	0.977492511	0.99	0.545	7.67E-169
Pfdn2	9.95E-173	0.926805205	0.906	0.324	1.83E-168
Ubl5	1.07E-172	1.09568124	0.967	0.454	1.98E-168
Npas2	1.11E-172	-1.79164801	0.008	0.71	2.05E-168
Serf2	1.20E-172	1.07966806	1	0.748	2.21E-168
Acss1	1.82E-172	-1.61237839	0.061	0.743	3.35E-168
Mlc1	2.06E-172	-1.580316832	0.05	0.735	3.79E-168
Prodh	6.27E-172	-1.409902888	0.031	0.721	1.15E-167
Dio2	1.04E-171	-1.648670922	0.05	0.73	1.90E-167
Vbp1	1.11E-171	0.991562597	0.894	0.33	2.04E-167
Dync1li2	2.05E-171	1.084629909	0.937	0.442	3.77E-167
Synpr	6.12E-171	1.301809349	0.465	0.037	1.13E-166
Git1	1.17E-170	0.82683399	0.688	0.145	2.15E-166
Cbs	1.34E-170	-1.449954115	0.03	0.719	2.46E-166
Olfml1	1.73E-170	1.136218217	0.947	0.452	3.18E-166
Osbpl9	3.04E-170	-1.464856749	0.333	0.859	5.59E-166
Tspan15	7.15E-170	1.022152315	0.931	0.396	1.32E-165
Ebp	1.44E-169	0.871936341	0.715	0.164	2.64E-165
Gm13293	1.66E-169	0.6438379	0.447	0.034	3.05E-165
Snrnp70	1.73E-169	-1.177025468	0.894	0.988	3.17E-165
Cep97	2.14E-169	0.978504847	0.845	0.274	3.94E-165
Cpd	2.21E-169	1.164671916	0.936	0.412	4.06E-165
Vamp3	2.46E-169	0.946225346	0.815	0.245	4.52E-165
Pde4d	3.44E-169	-1.758121777	0.262	0.839	6.32E-165
Lgi1	7.28E-169	-1.857069531	0.003	0.698	1.34E-164
Tomm6	1.04E-168	1.069026431	0.944	0.421	1.91E-164
Card19	1.11E-168	0.811929358	0.685	0.147	2.04E-164
Psip1	1.81E-168	1.116345955	0.954	0.533	3.33E-164
Sptssa	1.93E-168	0.985910274	0.888	0.324	3.55E-164
Inf2	4.59E-168	0.985363343	0.848	0.288	8.44E-164
Dpf3	5.62E-168	-1.611264794	0.021	0.706	1.03E-163
Hapln1	6.38E-168	-1.687931295	0.017	0.703	1.17E-163
Gm48508	1.01E-167	0.65789062	0.424	0.025	1.86E-163
Zmat2	1.10E-167	1.023597047	0.926	0.402	2.02E-163
Clip3	1.12E-167	0.999570746	0.888	0.347	2.05E-163
Shc3	1.22E-167	-1.605944648	0.012	0.699	2.25E-163
Rpl37	1.40E-167	1.056670074	1	0.726	2.57E-163
Sfr1	3.20E-167	1.075779414	0.95	0.42	5.89E-163
Gabbr2	3.68E-167	-1.7742397	0.015	0.701	6.77E-163
Znrf3	5.08E-167	-1.657234163	0.267	0.826	9.34E-163
Gm40578	8.94E-167	-1.667805505	0.153	0.773	1.64E-162
Nalcn	9.44E-167	0.848430736	0.472	0.041	1.74E-162
Bzw1	1.09E-166	1.050181016	0.952	0.473	2.00E-162
Anapc11	1.49E-166	0.965725153	0.894	0.337	2.73E-162
Abcd2	1.72E-166	-1.469196956	0.025	0.704	3.17E-162
Mboat1	2.51E-166	0.712569359	0.439	0.032	4.62E-162
Tmbim1	2.62E-166	1.018991404	0.936	0.428	4.82E-162
Lonrf1	4.51E-166	0.612161653	0.422	0.028	8.30E-162
Map2k6	5.04E-166	-1.500983047	0.035	0.71	9.28E-162
Gm11266	7.58E-166	-1.461540047	0.002	0.688	1.39E-161
Rps16	7.82E-166	0.973213147	1	0.703	1.44E-161
Tlr3	9.93E-166	-1.650584135	0.018	0.699	1.83E-161
P3h4	1.87E-165	0.898990325	0.683	0.158	3.43E-161
Ptpn4	2.16E-165	-1.563013255	0.366	0.864	3.97E-161
Gm16168	2.41E-165	1.161133132	0.875	0.316	4.42E-161
Fchsd2	2.43E-165	-1.598674615	0.125	0.76	4.46E-161
Fgd6	3.99E-165	-1.507556118	0.083	0.736	7.33E-161
Adipor2	8.88E-165	1.234353435	0.937	0.458	1.63E-160
Cacybp	8.95E-165	1.068021235	0.878	0.325	1.65E-160
Tubb2b	9.74E-165	-2.176942742	0.056	0.716	1.79E-160
Tlcd1	1.06E-164	-1.732572389	0.041	0.71	1.94E-160
Frmpd1	1.21E-164	-1.535315823	0.007	0.69	2.22E-160
Hspd1	1.68E-164	1.08668067	0.959	0.464	3.08E-160
Dact3	2.13E-164	0.773294694	0.617	0.112	3.91E-160
Dennd5a	2.16E-164	1.038234967	0.965	0.565	3.97E-160
Timp4	3.01E-164	-1.782426487	0.03	0.701	5.53E-160
Srgap3	3.71E-164	-1.645367877	0.38	0.857	6.82E-160
Dusp3	6.14E-164	0.986444888	0.749	0.199	1.13E-159
Gabarap	7.42E-164	1.072444393	0.998	0.652	1.37E-159
Etv4	1.22E-163	-1.436235254	0.007	0.684	2.25E-159
Atl2	2.45E-163	-1.48826973	0.124	0.751	4.51E-159
Pou3f2	3.41E-163	-1.442087274	0.008	0.684	6.27E-159
Gins4	4.22E-163	0.735168438	0.612	0.108	7.76E-159
Cystm1	4.75E-163	1.053939631	0.982	0.582	8.74E-159
Slk	9.19E-163	1.047658067	0.906	0.367	1.69E-158
Timp3	1.34E-162	-1.595818874	0.244	0.821	2.46E-158
Dctn3	1.63E-162	0.951587608	0.919	0.364	3.00E-158
Fzd2	1.83E-162	-1.78217691	0.02	0.691	3.36E-158
Arpc1b	2.39E-162	0.881254611	0.706	0.156	4.39E-158
Lrrc1	2.82E-162	0.770544778	0.644	0.121	5.19E-158
Itsn1	4.21E-162	-1.521658127	0.195	0.785	7.74E-158
Rpl11	4.22E-162	1.036795615	1	0.732	7.76E-158
Ankib1	4.54E-162	1.112945467	0.952	0.528	8.35E-158
Elob	5.18E-162	1.043083419	0.992	0.665	9.52E-158
Rpl39	1.45E-161	1.023238994	0.987	0.598	2.68E-157
Nkain4	1.70E-161	-1.884522655	0.036	0.699	3.13E-157
Grm3	2.32E-161	-1.397138593	0.993	0.991	4.27E-157
Rrp1	2.36E-161	0.97982418	0.88	0.329	4.33E-157
Eif3c	2.97E-161	1.074127759	0.977	0.594	5.46E-157
Arhgef4	3.34E-161	-1.630312524	0.015	0.685	6.15E-157
Ggct	3.68E-161	0.628510715	0.421	0.03	6.76E-157
Rps25	3.69E-161	1.014642878	0.995	0.586	6.79E-157
Tmem30a	4.85E-161	1.028330015	0.988	0.602	8.91E-157
Amph	7.11E-161	0.97366561	0.843	0.27	1.31E-156
Ahsa1	1.05E-160	1.003645539	0.871	0.342	1.93E-156
Atp2b2	1.91E-160	-1.491593342	0.036	0.698	3.51E-156
Cdkl5	2.14E-160	0.842513278	0.645	0.124	3.93E-156
Atp6ap1	2.24E-160	0.999343494	0.922	0.427	4.12E-156
Pdap1	3.32E-160	1.037192224	0.919	0.384	6.11E-156
Dctn1	3.81E-160	1.056895603	0.851	0.332	7.00E-156
Ywhab	4.00E-160	1.04968286	0.952	0.478	7.35E-156
Lama2	1.34E-159	-1.671488339	0.561	0.929	2.46E-155
Gulp1	1.62E-159	-1.593765267	0.017	0.684	2.98E-155
Agl	2.43E-159	-1.481115555	0.244	0.796	4.46E-155
Smarca5	3.01E-159	1.137152075	0.957	0.533	5.54E-155
Stambp	4.97E-159	0.880790095	0.772	0.219	9.15E-155
Bcap31	7.14E-159	1.003578658	0.962	0.499	1.31E-154
Gm34256	7.27E-159	0.486191957	0.323	0.005	1.34E-154
E330009J07Rik	1.34E-158	0.713959919	0.591	0.1	2.46E-154
Mast4	1.02E-157	1.021656543	0.998	0.939	1.88E-153
Sdc2	1.11E-157	-1.516242025	0.068	0.718	2.05E-153
Gm973	1.22E-157	-1.579333419	0.005	0.669	2.24E-153
Gk	1.95E-157	-1.514240173	0.13	0.742	3.59E-153
Nedd4l	2.07E-157	-1.537815252	0.114	0.743	3.81E-153
Kif1bp	2.46E-157	0.951576574	0.901	0.379	4.52E-153
Abca8b	2.67E-157	0.744925889	0.533	0.071	4.91E-153
Cwc15	2.99E-157	0.987610678	0.949	0.45	5.50E-153
Rps26	3.93E-157	1.032426987	0.993	0.64	7.22E-153
Psd2	5.81E-157	-1.491379679	0.013	0.673	1.07E-152
Nxt2	6.21E-157	0.777689284	0.665	0.144	1.14E-152
Nkd1	6.87E-157	0.82301327	0.705	0.166	1.26E-152
Sorcs3	7.27E-157	0.664964788	0.419	0.03	1.34E-152
Msrb1	7.54E-157	0.949688803	0.746	0.208	1.39E-152
Sfxn1	1.29E-156	-1.379439709	0.02	0.677	2.37E-152
Trim35	1.70E-156	1.002497263	0.893	0.377	3.13E-152
Aktip	2.03E-156	0.810741211	0.784	0.225	3.73E-152
Pin4	2.39E-156	0.838011997	0.757	0.205	4.40E-152
Cdc37	2.90E-156	0.916424353	0.868	0.316	5.32E-152
Rps18	3.46E-156	0.989974205	0.988	0.588	6.36E-152
Rpl29	4.02E-156	1.006138281	0.987	0.585	7.39E-152
Ift43	5.18E-156	0.896606243	0.838	0.277	9.53E-152
Ptchd4	5.45E-156	-1.931560293	0.008	0.668	1.00E-151
Gm12324	1.52E-155	0.736259363	0.398	0.025	2.79E-151
Tgoln1	1.55E-155	0.962116172	0.861	0.322	2.86E-151
Chchd2	2.33E-155	1.028634849	1	0.795	4.28E-151
Mir9-3hg	3.51E-155	-1.476773206	0.028	0.678	6.45E-151
Cct7	3.69E-155	0.941553884	0.893	0.355	6.79E-151
Tagln3	5.90E-155	-1.564233949	0.056	0.695	1.08E-150
Gpm6b	7.79E-155	0.63512257	1	0.994	1.43E-150
Zcchc17	1.20E-154	0.960346086	0.815	0.282	2.20E-150
Grid1	1.24E-154	-1.668693932	0.018	0.671	2.28E-150
Puf60	1.39E-154	0.91870055	0.868	0.328	2.55E-150
Adhfe1	3.81E-154	-1.358679227	0.026	0.674	7.00E-150
Gli2	4.23E-154	-1.525494962	0.018	0.668	7.78E-150
St13	4.47E-154	1.032979436	0.979	0.69	8.23E-150
Paip2	1.11E-153	0.952056114	0.987	0.692	2.04E-149
Vcam1	1.58E-153	-1.608233485	0.01	0.662	2.90E-149
Ccdc85a	2.19E-153	-1.800680089	0.015	0.666	4.02E-149
Dcps	2.27E-153	0.804535445	0.652	0.143	4.18E-149
Fbxl5	2.72E-153	1.04334928	0.913	0.416	5.00E-149
Dusp8	3.42E-153	0.616676856	0.447	0.044	6.29E-149
Tmem132b	3.78E-153	0.743106265	0.531	0.074	6.95E-149
Rexo2	4.00E-153	0.951289706	0.917	0.384	7.36E-149
Sh3tc2	4.20E-153	0.582530375	0.431	0.035	7.72E-149
Mdga2	4.41E-153	-1.578912425	0.944	0.987	8.12E-149
Rfx3	5.27E-153	-1.555440412	0.399	0.856	9.69E-149
Brinp3	5.86E-153	-1.876110845	0.153	0.772	1.08E-148
Tbc1d15	6.17E-153	0.899509069	0.865	0.316	1.14E-148
Cyp7b1	6.69E-153	-1.57473995	0.018	0.665	1.23E-148
Mkrn1	8.54E-153	0.873689592	0.726	0.2	1.57E-148
Scarb2	8.55E-153	0.942424805	0.955	0.463	1.57E-148
Nt5c2	9.28E-153	-1.40598178	0.257	0.791	1.71E-148
Rpl15	1.13E-152	1.002762622	0.995	0.7	2.08E-148
Ramp1	1.43E-152	-1.627354354	0.097	0.709	2.63E-148
Rasal1	1.49E-152	0.587021002	0.365	0.017	2.73E-148
Rgcc	3.04E-152	-1.667610878	0.061	0.692	5.59E-148
Rab30	3.23E-152	-1.441238587	0.203	0.77	5.94E-148
Fut8	3.74E-152	-1.338301045	0.581	0.92	6.88E-148
Strbp	4.92E-152	-1.328270868	0.569	0.902	9.05E-148
Gm28376	6.07E-152	0.681094314	0.432	0.039	1.12E-147
Zfp365	7.40E-152	0.641658342	0.46	0.05	1.36E-147
Xpr1	8.59E-152	-1.388874772	0.246	0.792	1.58E-147
Pnrc1	9.44E-152	0.993363402	0.906	0.374	1.74E-147
Sorcs2	9.75E-152	-1.369620572	0.015	0.66	1.79E-147
Kif13a	1.00E-151	1.093849475	0.944	0.499	1.85E-147
Ap2m1	1.06E-151	0.902552546	0.848	0.302	1.95E-147
Calm3	1.30E-151	1.013152902	0.95	0.483	2.38E-147
Ttc9	1.46E-151	0.576785783	0.399	0.028	2.69E-147
Ranbp3l	9.71E-151	-1.708420466	0.012	0.656	1.78E-146
Irs2	9.91E-151	0.81988518	0.71	0.183	1.82E-146
9430041J12Rik	1.13E-150	-1.530397781	0.015	0.657	2.07E-146
Chst8	1.52E-150	0.621839583	0.419	0.035	2.80E-146
Ncan	1.86E-150	-1.387404492	0.041	0.675	3.42E-146
Sox2	3.22E-150	-1.712859797	0.503	0.877	5.93E-146
Lfng	3.26E-150	-1.459425959	0.02	0.66	6.00E-146
Gm26917	4.58E-150	-1.655451954	0.191	0.76	8.42E-146
Gpld1	5.14E-150	-1.382692526	0.106	0.714	9.44E-146
Gnptab	5.43E-150	0.884547718	0.795	0.254	9.98E-146
Rnaseh2c	6.46E-150	0.747443973	0.653	0.141	1.19E-145
Smdt1	6.68E-150	0.998287765	0.988	0.634	1.23E-145
Carmil1	6.91E-150	-1.412052213	0.008	0.65	1.27E-145
Gm44257	7.10E-150	-1.349154868	0.007	0.648	1.31E-145
Rps19	7.69E-150	0.893000463	0.99	0.592	1.41E-145
Siva1	1.09E-149	0.638734177	0.548	0.088	2.00E-145
Cdc42ep1	1.18E-149	0.861827967	0.757	0.22	2.18E-145
Dctn2	1.59E-149	0.958689677	0.934	0.468	2.92E-145
Rps15a	8.88E-149	0.946695065	0.995	0.68	1.63E-144
Pcna	9.04E-149	0.726657134	0.655	0.147	1.66E-144
Lncpint	9.53E-149	-1.554704002	0.292	0.799	1.75E-144
Pogk	1.11E-148	0.813726462	0.7	0.183	2.04E-144
Sirpa	1.21E-148	-1.316633424	0.119	0.721	2.22E-144
Pou2f1	1.27E-148	-1.452826362	0.375	0.831	2.34E-144
Syn2	1.58E-148	-1.587028227	0.041	0.671	2.90E-144
Cyp2d22	1.64E-148	-1.28954913	0.018	0.653	3.01E-144
Slc1a4	2.25E-148	-1.301249301	0.012	0.648	4.13E-144
Aldh1l1	2.28E-148	-1.334097871	0.056	0.68	4.19E-144
Gpr155	2.30E-148	0.864731402	0.789	0.253	4.23E-144
Gm33594	2.69E-148	0.510337659	0.322	0.009	4.95E-144
Sybu	2.92E-148	-1.449150719	0.365	0.831	5.37E-144
Ptprm	3.28E-148	-1.595503236	0.182	0.76	6.03E-144
Rps11	4.08E-148	0.899053803	0.997	0.671	7.50E-144
Tmem134	4.83E-148	0.820336714	0.774	0.233	8.88E-144
Imp3	4.95E-148	0.873767564	0.842	0.304	9.11E-144
Lhx2	5.58E-148	-1.54055275	0.021	0.657	1.03E-143
Fam181b	1.05E-147	-1.685246216	0.025	0.656	1.94E-143
Ctr9	1.12E-147	0.925463105	0.84	0.312	2.06E-143
Rps13	2.22E-147	0.943873078	0.997	0.71	4.08E-143
Pafah1b2	1.02E-146	0.921801618	0.85	0.341	1.88E-142
Ugp2	1.12E-146	-1.395485238	0.741	0.93	2.06E-142
Rack1	1.25E-146	0.93540711	0.967	0.528	2.29E-142
Gnao1	1.36E-146	-1.125722937	0.997	0.987	2.50E-142
Tmf1	1.48E-146	0.960502281	0.901	0.385	2.72E-142
Tln1	2.95E-146	0.879777968	0.904	0.376	5.43E-142
Bcl2	3.10E-146	-1.462412048	0.02	0.651	5.69E-142
E330020D12Rik	3.32E-146	0.686609832	0.371	0.024	6.10E-142
Igdcc4	3.36E-146	-1.306337615	0.013	0.643	6.18E-142
St3gal4	1.01E-145	-1.407588422	0.581	0.911	1.86E-141
Pithd1	1.23E-145	0.775793435	0.642	0.151	2.27E-141
Tubb2a	5.01E-145	-1.933994869	0.135	0.708	9.21E-141
Tprgl	6.41E-145	0.923260349	0.903	0.388	1.18E-140
Tjp1	7.52E-145	-1.204690363	0.947	0.985	1.38E-140
Ccndbp1	8.41E-145	0.771294214	0.665	0.168	1.55E-140
Txndc17	8.48E-145	0.863684621	0.873	0.322	1.56E-140
Tcf7l2	9.32E-145	-1.349226671	0.414	0.853	1.71E-140
Nap1l5	1.33E-144	1.081739367	0.845	0.338	2.44E-140
Zfp36l1	1.42E-144	-1.51308469	0.076	0.684	2.61E-140
Kcnma1	1.77E-144	-1.632886756	0.083	0.693	3.26E-140
Fkbp4	2.08E-144	0.920455388	0.868	0.348	3.82E-140
Trak1	3.22E-144	-1.256929136	0.068	0.676	5.91E-140
Ahcyl1	3.48E-144	-1.155172232	0.842	0.958	6.40E-140
Gstm1	5.25E-144	-1.9772474	0.345	0.804	9.65E-140
Kif6	6.96E-144	0.790713467	0.419	0.039	1.28E-139
1500004A13Rik	8.04E-144	1.021380041	0.934	0.509	1.48E-139
Igfbp2	8.72E-144	-2.208335582	0.038	0.654	1.60E-139
Tbc1d10b	9.76E-144	0.746161714	0.627	0.14	1.79E-139
Plekha1	9.80E-144	1.148844857	0.922	0.486	1.80E-139
Tom1l1	1.50E-143	-1.20665129	0.021	0.643	2.76E-139
Rpl36	2.22E-143	0.917274531	0.997	0.7	4.08E-139
S100a16	2.29E-143	1.054292376	0.983	0.695	4.21E-139
Per3	2.91E-143	-1.335766509	0.101	0.696	5.36E-139
Mtf1	3.60E-143	0.827166232	0.657	0.161	6.62E-139
1700063D05Rik	4.28E-143	0.77359423	0.414	0.041	7.87E-139
Snrpd2	5.64E-143	0.860428353	0.883	0.336	1.04E-138
Slc15a4	1.01E-142	0.662855559	0.541	0.091	1.86E-138
Park7	1.23E-142	0.953049535	0.947	0.467	2.27E-138
Ppp2ca	1.43E-142	0.933787435	0.974	0.648	2.62E-138
Agpat5	1.45E-142	-1.553582223	0.696	0.907	2.67E-138
Ngef	1.56E-142	-1.235530878	0.007	0.627	2.86E-138
Pde1c	1.60E-142	0.88762984	0.658	0.152	2.94E-138
Tmem178b	1.64E-142	1.060022083	0.957	0.556	3.01E-138
9530059O14Rik	1.74E-142	0.561927452	0.35	0.018	3.20E-138
Gm28320	1.99E-142	0.547449487	0.38	0.027	3.66E-138
Gas5	3.20E-142	1.049970173	0.965	0.609	5.88E-138
Tex52	3.50E-142	0.472462213	0.335	0.015	6.44E-138
Gramd3	6.27E-142	-1.259498803	0.55	0.892	1.15E-137
Dync1h1	6.33E-142	0.985461798	0.957	0.586	1.16E-137
Emilin2	6.68E-142	0.481459822	0.34	0.016	1.23E-137
Cttnbp2nl	7.37E-142	0.891570612	0.733	0.219	1.36E-137
Chmp2a	8.34E-142	0.974231149	0.949	0.463	1.53E-137
Nop53	8.45E-142	0.835708261	0.785	0.245	1.55E-137
Scrg1	8.68E-142	-1.467492582	0.051	0.66	1.60E-137
Rb1	9.24E-142	-1.193842602	0.637	0.921	1.70E-137
Hlf	9.61E-142	-1.35090482	0.051	0.663	1.77E-137
Arhgef12	1.42E-141	-1.191525069	0.823	0.968	2.62E-137
Ybx1	1.50E-141	0.94290168	0.988	0.607	2.75E-137
Cox17	1.89E-141	0.933195186	0.949	0.485	3.47E-137
Cap2	2.32E-141	-1.301390009	0.017	0.632	4.28E-137
Ptprn	3.52E-141	0.547897206	0.309	0.009	6.47E-137
Fbxo21	3.52E-141	0.764779755	0.711	0.198	6.47E-137
Mrpl20	3.73E-141	0.879224849	0.926	0.416	6.86E-137
Rftn1	4.13E-141	0.640235197	0.416	0.039	7.60E-137
Fam53b	8.66E-141	0.851625284	0.784	0.271	1.59E-136
Aldh3b1	1.11E-140	0.585060418	0.388	0.032	2.03E-136
Abhd5	2.02E-140	0.824429323	0.705	0.206	3.71E-136
Ppfibp2	3.28E-140	0.982518404	0.88	0.385	6.03E-136
Cdk5	3.36E-140	0.871529445	0.781	0.269	6.18E-136
Foxn3	4.47E-140	0.857433842	0.997	0.942	8.22E-136
Mro	5.15E-140	-1.210386843	0.018	0.63	9.46E-136
Tubb3	5.65E-140	0.701018856	0.401	0.036	1.04E-135
Lrrtm3	8.71E-140	0.626907605	0.399	0.033	1.60E-135
Rbx1	1.21E-139	0.918774222	0.977	0.591	2.22E-135
Rpl36al	1.26E-139	0.894200656	0.941	0.441	2.32E-135
B230219D22Rik	1.54E-139	0.912289537	0.942	0.51	2.83E-135
B230206H07Rik	3.80E-139	0.493301482	0.338	0.017	7.00E-135
Enpp6	3.98E-139	0.992438183	0.34	0.018	7.32E-135
Pdlim5	4.05E-139	-1.33739774	0.277	0.778	7.45E-135
Chst1	4.72E-139	-1.23789039	0.012	0.622	8.69E-135
Hnrnpab	8.06E-139	0.847085027	0.797	0.272	1.48E-134
Hivep2	8.92E-139	-1.480535027	0.259	0.785	1.64E-134
Arid5b	9.95E-139	0.996677399	0.85	0.322	1.83E-134
Grid2	1.29E-138	-1.488460815	0.911	0.983	2.37E-134
Pfkm	1.37E-138	-1.203916322	0.054	0.653	2.52E-134
Asic2	1.40E-138	-1.621978935	0.01	0.621	2.58E-134
Wrap53	1.43E-138	0.65950545	0.558	0.104	2.63E-134
Cct5	1.88E-138	0.920520695	0.901	0.409	3.46E-134
Paqr7	1.93E-138	-1.363284552	0.158	0.715	3.55E-134
Bcar3	1.93E-138	-1.284705082	0.01	0.619	3.56E-134
Grina	2.12E-138	-1.341666421	0.573	0.872	3.90E-134
Add1	2.12E-138	0.989849736	0.988	0.823	3.90E-134
Rab6a	2.21E-138	0.926809606	0.95	0.556	4.07E-134
Cox6c	2.58E-138	0.905125343	1	0.814	4.74E-134
Zfhx4	4.22E-138	0.735166473	0.475	0.064	7.76E-134
Tceal9	8.39E-138	0.757110377	0.695	0.178	1.54E-133
Dnajc19	9.75E-138	0.93603011	0.939	0.488	1.79E-133
Polr3e	9.88E-138	0.779578392	0.629	0.152	1.82E-133
Rex1bd	1.46E-137	0.828675361	0.853	0.317	2.69E-133
Rbbp4	1.49E-137	0.880367007	0.913	0.429	2.74E-133
Scara3	1.55E-137	-1.256745389	0.007	0.614	2.86E-133
Slc9a3r1	1.57E-137	-1.506771076	0.083	0.666	2.89E-133
Garem1	1.84E-137	-1.655596828	0.257	0.762	3.38E-133
Gm5535	1.91E-137	0.519837265	0.358	0.024	3.51E-133
Pomp	2.21E-137	0.857332864	0.926	0.422	4.07E-133
Ppp1ca	2.53E-137	0.835179941	0.876	0.342	4.65E-133
Chrdl1	5.38E-137	-1.486920302	0.017	0.622	9.89E-133
Crot	6.46E-137	-1.37415802	0.274	0.764	1.19E-132
Tanc1	6.70E-137	0.813555024	0.749	0.222	1.23E-132
Arhgap42	1.33E-136	-1.293691511	0.015	0.619	2.44E-132
Eya1	2.19E-136	-1.424538943	0.061	0.658	4.02E-132
Tmem108	2.43E-136	0.649524265	0.452	0.056	4.48E-132
Adipor1	2.88E-136	0.848363119	0.818	0.301	5.30E-132
Rps27	2.95E-136	0.830375359	0.995	0.681	5.43E-132
E130114P18Rik	4.08E-136	-1.219925023	0.031	0.63	7.50E-132
Nampt	4.42E-136	0.712033311	0.639	0.149	8.12E-132
Wwtr1	5.02E-136	-1.260472597	0.007	0.609	9.22E-132
Ik	7.19E-136	0.886414398	0.866	0.356	1.32E-131
Rpl21	1.89E-135	0.874740181	1	0.81	3.48E-131
Pfdn6	1.91E-135	0.812339911	0.832	0.304	3.51E-131
Lgr4	2.67E-135	-1.410610328	0.162	0.714	4.90E-131
Thrsp	3.46E-135	-1.615615826	0.086	0.667	6.36E-131
Grip1	4.37E-135	-1.879082786	0.017	0.616	8.04E-131
Nr3c2	4.39E-135	-1.573387643	0.315	0.79	8.08E-131
Epb41l4b	5.58E-135	0.606650819	0.422	0.045	1.03E-130
Ptpre	5.95E-135	0.60861353	0.414	0.043	1.09E-130
Fsd1l	8.84E-135	0.716278455	0.573	0.115	1.63E-130
Pgbd5	1.08E-134	0.460572662	0.338	0.019	1.99E-130
Npc2	1.43E-134	0.960408318	0.972	0.641	2.64E-130
Ppp1r21	1.48E-134	0.943599443	0.876	0.403	2.72E-130
Pea15a	1.53E-134	0.975578141	0.955	0.535	2.81E-130
Kidins220	6.56E-134	-1.131825494	0.719	0.926	1.21E-129
Eno1	1.08E-133	-1.668418193	0.51	0.836	1.99E-129
Itm2b	1.62E-133	0.769166901	1	0.945	2.97E-129
Dek	1.82E-133	0.849646085	0.87	0.336	3.35E-129
Chchd10	2.36E-133	-2.094348073	0.177	0.702	4.35E-129
Oaf	2.39E-133	-1.299856471	0.028	0.62	4.39E-129
Fry	4.05E-133	-1.747496413	0.256	0.757	7.45E-129
Sorbs1	4.49E-133	-1.369920985	0.224	0.753	8.26E-129
Ccdc190	4.68E-133	-1.212842599	0.01	0.604	8.61E-129
Baalc	7.19E-133	-1.421269859	0.083	0.657	1.32E-128
Tmem50a	1.36E-132	0.923862385	0.942	0.484	2.50E-128
Acot11	1.47E-132	-1.210843957	0.038	0.627	2.70E-128
Nsmce4a	2.13E-132	0.718153802	0.696	0.191	3.92E-128
Snx1	2.55E-132	0.88715905	0.847	0.359	4.69E-128
Lrp1b	2.92E-132	1.008824765	1	0.888	5.37E-128
Auts2	6.53E-132	-1.296023873	0.893	0.987	1.20E-127
Plpp2	7.05E-132	0.446691757	0.294	0.009	1.30E-127
Pakap.1	7.35E-132	0.769167809	0.715	0.192	1.35E-127
Mrpl48	7.73E-132	0.919335362	0.891	0.418	1.42E-127
Phgdh	8.18E-132	0.90670131	0.997	0.665	1.51E-127
4931406P16Rik	9.05E-132	0.853817084	0.909	0.428	1.66E-127
Kctd16	1.00E-131	0.891356148	0.37	0.031	1.84E-127
Il18	1.16E-131	-1.128778034	0.739	0.928	2.13E-127
Commd1	1.82E-131	0.807397166	0.832	0.308	3.34E-127
D8Ertd738e	1.85E-131	0.847726461	0.952	0.468	3.40E-127
Atp8a1	2.83E-131	0.904030941	0.988	0.754	5.21E-127
Tiparp	3.61E-131	-1.28036696	0.208	0.732	6.63E-127
Pax6	3.98E-131	-1.142279468	0.005	0.593	7.33E-127
Ankrd13a	4.74E-131	0.735475928	0.652	0.168	8.72E-127
Gas1	7.06E-131	-1.32935435	0.015	0.602	1.30E-126
Zfp521	7.07E-131	-1.338541429	0.124	0.686	1.30E-126
Traf5	9.54E-131	0.636449266	0.523	0.093	1.76E-126
Pbxip1	1.04E-130	-1.215929922	0.149	0.696	1.91E-126
Pcdh10	1.31E-130	-1.373788768	0.45	0.824	2.40E-126
AW047730	1.33E-130	-1.510520624	0.038	0.62	2.44E-126
Msmo1	1.44E-130	-1.817118547	0.802	0.941	2.64E-126
Ctbp1	1.47E-130	0.804433651	0.774	0.275	2.70E-126
Myorg	1.60E-130	-1.229654772	0.045	0.626	2.94E-126
Hsph1	1.68E-130	0.87673561	0.706	0.223	3.09E-126
Lcat	1.88E-130	-1.491761328	0.031	0.615	3.45E-126
Phkb	2.89E-130	-1.301120926	0.507	0.863	5.32E-126
Pdzph1	4.50E-130	-1.415848492	0.007	0.593	8.27E-126
Tmem229a	4.83E-130	0.96795073	0.952	0.573	8.88E-126
Auh	4.93E-130	0.822145975	0.799	0.304	9.06E-126
Fgf13	4.97E-130	-1.904964114	0.04	0.621	9.15E-126
Aif1l	9.30E-130	0.614021568	0.459	0.065	1.71E-125
Hes1	9.69E-130	-1.467667762	0.007	0.592	1.78E-125
Ddx1	1.14E-129	0.911653681	0.903	0.458	2.10E-125
Zhx3	1.63E-129	-1.395516751	0.483	0.846	3.00E-125
Eef1d	2.94E-129	0.845974974	0.919	0.429	5.41E-125
Naca	4.45E-129	0.875502615	0.985	0.677	8.18E-125
Bche	5.71E-129	0.560252164	0.361	0.029	1.05E-124
Nol7	5.91E-129	0.876335658	0.889	0.378	1.09E-124
Fxyd1	8.80E-129	-1.48117893	0.053	0.627	1.62E-124
Notch1	8.98E-129	-1.111903763	0.068	0.64	1.65E-124
Gspt1	8.99E-129	0.881529086	0.917	0.485	1.65E-124
Wbp2	1.06E-128	0.886467176	0.899	0.43	1.95E-124
Mien1	2.12E-128	0.824222025	0.876	0.366	3.91E-124
Ube2e3	2.15E-128	0.901656693	0.921	0.489	3.96E-124
Trib2	2.16E-128	-1.126128542	0.026	0.605	3.97E-124
Gm44662	2.23E-128	0.439558002	0.302	0.013	4.11E-124
Cntn1	2.29E-128	-1.756198647	0.208	0.74	4.22E-124
C030005K06Rik	3.06E-128	-1.325103589	0.003	0.584	5.63E-124
Pcnp	4.83E-128	0.870542574	0.904	0.461	8.88E-124
Phf21a	9.31E-128	-1.244515402	0.693	0.916	1.71E-123
Dlc1	1.49E-127	-1.62569767	0.02	0.599	2.74E-123
Vps35	1.99E-127	0.872672894	0.926	0.496	3.66E-123
Rpl22	2.31E-127	0.87358292	0.949	0.54	4.25E-123
Akr1a1	3.26E-127	0.800433719	0.896	0.403	6.00E-123
Tmem176b	4.57E-127	-1.410707396	0.063	0.627	8.41E-123
Vma21	4.92E-127	0.755975642	0.756	0.254	9.04E-123
Fars2	5.41E-127	-1.423814299	0.361	0.78	9.95E-123
Cdkn2d	5.44E-127	0.671184162	0.658	0.172	1.00E-122
Eif4a1	5.72E-127	0.905695349	0.972	0.584	1.05E-122
Rpl12	5.84E-127	0.862905453	0.95	0.525	1.07E-122
Lsm4	1.06E-126	0.744714488	0.719	0.22	1.96E-122
Slc7a2	1.34E-126	-1.162170589	0.023	0.597	2.46E-122
Nxn	1.50E-126	-1.304156608	0.023	0.599	2.75E-122
Kcnn3	1.57E-126	-1.248553356	0.01	0.585	2.88E-122
Rgs7bp	1.93E-126	-1.412904669	0.017	0.591	3.55E-122
Hdac9	3.63E-126	-1.72393628	0.203	0.718	6.68E-122
B3gnt9	3.75E-126	0.449984815	0.318	0.019	6.89E-122
Tmem256	4.59E-126	0.929359534	0.942	0.513	8.44E-122
Prrx1	4.74E-126	-1.223395921	0.008	0.582	8.72E-122
Camk2d	5.31E-126	-1.291974937	0.279	0.768	9.76E-122
Trnt1	8.99E-126	0.838592033	0.746	0.26	1.65E-121
Abhd3	1.32E-125	-1.30364511	0.342	0.764	2.43E-121
Bmi1	1.55E-125	0.620389846	0.485	0.082	2.86E-121
2210408F21Rik	2.00E-125	-1.292890792	0.063	0.627	3.67E-121
Snu13	2.30E-125	0.821257056	0.88	0.37	4.23E-121
Gtf3a	2.59E-125	0.621134766	0.528	0.103	4.75E-121
Desi2	2.78E-125	-1.154317817	0.441	0.826	5.10E-121
BC005624	2.83E-125	0.778380766	0.764	0.271	5.20E-121
Atp6v0e2	2.95E-125	0.729532086	0.715	0.228	5.43E-121
Sh3glb1	3.20E-125	0.854523845	0.993	0.784	5.89E-121
Entpd2	4.26E-125	-1.169283311	0.008	0.579	7.83E-121
Pfkp	4.44E-125	-1.279842428	0.071	0.631	8.17E-121
Mfap3l	8.00E-125	-1.186271342	0.152	0.686	1.47E-120
Ids	1.65E-124	0.690956129	0.583	0.137	3.04E-120
Scg5	2.33E-124	0.793256989	0.789	0.286	4.29E-120
Car8	3.25E-124	-1.195890023	0.018	0.585	5.97E-120
Adh5	3.76E-124	0.804061952	0.891	0.387	6.91E-120
Rab33a	4.07E-124	0.780124809	0.439	0.067	7.49E-120
Mgat4c	4.97E-124	-2.21860461	0.013	0.581	9.13E-120
Ndufa3	8.63E-124	0.8970555	0.974	0.603	1.59E-119
Psmc3	1.01E-123	0.870125374	0.932	0.481	1.87E-119
Magi2	1.13E-123	0.836836709	1	0.991	2.07E-119
Rap2a	1.32E-123	0.811029044	0.653	0.185	2.44E-119
Dock9	1.77E-123	0.919187039	0.855	0.366	3.26E-119
Tspan9	1.89E-123	-1.167631376	0.142	0.691	3.48E-119
Stip1	2.57E-123	0.83825409	0.809	0.321	4.73E-119
Tecr	3.28E-123	0.788198643	0.998	0.862	6.03E-119
Lims2	6.96E-123	0.423357644	0.396	0.041	1.28E-118
Psmb6	6.99E-123	0.83962944	0.939	0.47	1.29E-118
Palld	9.71E-123	-1.394558377	0.01	0.574	1.79E-118
Dzip1l	1.03E-122	-1.056668846	0.002	0.564	1.89E-118
Ptpdc1	2.01E-122	0.710352164	0.627	0.168	3.70E-118
Ten1	5.18E-122	0.720447435	0.665	0.19	9.52E-118
Txndc16	5.79E-122	0.850337013	0.876	0.392	1.06E-117
Hmgn3	7.35E-122	-1.254978451	0.5	0.834	1.35E-117
Rnf180	9.65E-122	-1.207680727	0.035	0.596	1.78E-117
Urm1	1.61E-121	0.772805303	0.731	0.255	2.96E-117
Kcnd2	1.99E-121	-2.443259838	0.058	0.61	3.66E-117
Arrb1	2.32E-121	-1.107464697	0.026	0.584	4.27E-117
Hsd11b1	2.74E-121	-1.421890949	0.017	0.576	5.04E-117
Cyp4f15	2.93E-121	-1.075177593	0.007	0.565	5.40E-117
Nav1	3.07E-121	0.732214121	0.63	0.158	5.64E-117
Gpcpd1	4.80E-121	-1.29078912	0.231	0.73	8.82E-117
Plcb4	5.07E-121	-1.267460582	0.165	0.691	9.33E-117
Ttc14	8.84E-121	-1.01471984	0.691	0.916	1.63E-116
Scand1	2.13E-120	0.778969333	0.873	0.368	3.91E-116
Fam228b	2.25E-120	-1.155664081	0.36	0.782	4.13E-116
Prickle1	2.43E-120	0.98691861	0.851	0.364	4.46E-116
Dgat2	3.11E-120	0.494212329	0.327	0.024	5.72E-116
Crlf3	3.18E-120	-1.209779748	0.31	0.763	5.85E-116
Mpc1	4.63E-120	0.832246794	0.998	0.803	8.52E-116
Akt2	6.19E-120	-1.211843139	0.289	0.738	1.14E-115
Kcnj16	9.37E-120	-1.107757898	0.015	0.568	1.72E-115
Vkorc1	9.53E-120	0.714826495	0.733	0.237	1.75E-115
Tbc1d5	1.01E-119	0.95460841	0.977	0.767	1.85E-115
Fam131b	1.14E-119	0.376226089	0.244	0.003	2.10E-115
Tmem44	1.33E-119	-1.061129475	0.012	0.564	2.45E-115
Tnrc6a	1.62E-119	-0.986913447	0.807	0.949	2.97E-115
Prps2	1.72E-119	0.591029925	0.459	0.076	3.16E-115
Rreb1	2.02E-119	-1.159537539	0.054	0.609	3.71E-115
Ccpg1	2.44E-119	0.764359093	0.772	0.284	4.49E-115
Nrbp2	3.10E-119	0.728213007	0.738	0.246	5.70E-115
Rad21	3.23E-119	0.779973397	0.761	0.279	5.94E-115
Csde1	3.84E-119	0.836215914	0.95	0.582	7.06E-115
Usp30	4.29E-119	0.622089113	0.564	0.129	7.89E-115
Cbx4	7.08E-119	0.732597642	0.748	0.256	1.30E-114
Aifm3	7.51E-119	-1.053678423	0.003	0.554	1.38E-114
Tmem192	8.27E-119	0.642587159	0.548	0.122	1.52E-114
Fkbp8	8.43E-119	0.766139755	0.827	0.338	1.55E-114
Nap1l4	1.04E-118	0.800726991	0.906	0.456	1.91E-114
Cpne2	1.55E-118	-1.017971269	0.008	0.557	2.84E-114
Canx	1.84E-118	0.834493641	0.983	0.732	3.39E-114
Fryl	1.86E-118	0.83752027	0.965	0.594	3.43E-114
Ephx2	2.13E-118	-1.093639193	0.017	0.566	3.92E-114
Fgf14	2.39E-118	-2.140621661	0.023	0.572	4.40E-114
Prkar1a	2.45E-118	0.853432247	0.937	0.558	4.51E-114
Plekhf1	3.33E-118	0.454110778	0.314	0.022	6.12E-114
Ermp1	4.14E-118	0.774164623	0.754	0.264	7.62E-114
Atp6v1g1	4.37E-118	0.84870178	0.962	0.549	8.04E-114
Cerk	4.67E-118	0.945167989	0.833	0.387	8.58E-114
Cdc42se2	4.91E-118	0.816435428	0.865	0.423	9.03E-114
Cldn14	5.17E-118	0.52614516	0.305	0.019	9.50E-114
Rangap1	5.79E-118	0.648160352	0.51	0.104	1.06E-113
Glrb	6.18E-118	0.87885419	0.916	0.496	1.14E-113
Atp6v1f	7.07E-118	0.836773589	0.939	0.49	1.30E-113
Ppp1r3e	8.12E-118	0.5368045	0.389	0.048	1.49E-113
Zfp281	8.54E-118	0.693708141	0.63	0.172	1.57E-113
Ablim1	8.55E-118	-1.330526117	0.017	0.564	1.57E-113
Tmem100	8.96E-118	-1.272192665	0.018	0.567	1.65E-113
Leprot	1.30E-117	0.741265014	0.645	0.184	2.40E-113
Reps2	1.60E-117	0.527446445	0.34	0.029	2.94E-113
Fnta	1.68E-117	0.83562394	0.865	0.401	3.08E-113
Hdgf	3.78E-117	0.778715403	0.838	0.349	6.95E-113
Cables1	3.83E-117	-1.231569382	0.026	0.571	7.05E-113
Gm10076	4.58E-117	0.695208219	0.668	0.195	8.42E-113
Rpl7a	5.70E-117	0.863811014	0.974	0.636	1.05E-112
Emx2os	1.08E-116	-1.158536328	0.013	0.558	1.99E-112
Ivd	1.10E-116	-1.115551358	0.421	0.792	2.02E-112
5033421B08Rik	1.11E-116	0.820606443	0.29	0.016	2.05E-112
Ktn1	1.36E-116	0.73455162	0.995	0.935	2.49E-112
Scd1	1.85E-116	0.840082905	0.823	0.355	3.40E-112
Ciao2b	2.51E-116	0.645895335	0.706	0.216	4.61E-112
Npat	2.57E-116	0.799788795	0.749	0.268	4.73E-112
Ank	2.66E-116	0.952884959	0.937	0.582	4.89E-112
Slc25a27	3.37E-116	0.778886017	0.736	0.263	6.19E-112
Slc8a3	4.16E-116	0.592606281	0.366	0.039	7.65E-112
Gprc5b	5.84E-116	0.788715921	0.983	0.756	1.07E-111
Prelid3a	8.09E-116	-1.044975438	0.04	0.583	1.49E-111
Pgrmc2	8.25E-116	0.687885703	0.724	0.238	1.52E-111
Lama3	8.44E-116	-1.487247178	0.008	0.552	1.55E-111
Phf5a	8.94E-116	0.708237567	0.754	0.265	1.64E-111
Rab2a	1.18E-115	0.720113363	0.998	0.899	2.17E-111
Supt4a	1.41E-115	0.737105708	0.842	0.349	2.59E-111
Tsc22d1	1.59E-115	-1.248590502	0.092	0.624	2.92E-111
Pde4dip	2.36E-115	0.826282709	0.823	0.371	4.34E-111
Npc1	2.57E-115	0.84190923	0.96	0.621	4.72E-111
Bub3	2.59E-115	0.726186561	0.818	0.319	4.77E-111
Hacd3	2.67E-115	-1.138058196	0.47	0.801	4.90E-111
Pop4	3.34E-115	0.676063424	0.632	0.183	6.13E-111
Atp6ap2	3.74E-115	0.822235469	0.95	0.554	6.88E-111
Wbp11	3.83E-115	0.766152016	0.809	0.33	7.05E-111
Ptp4a2	3.87E-115	0.831634479	0.881	0.424	7.11E-111
Psmb4	4.07E-115	0.79244495	0.903	0.433	7.49E-111
Nr2e1	4.93E-115	-0.985786141	0.01	0.548	9.06E-111
Faim	5.48E-115	0.642628331	0.607	0.159	1.01E-110
Rpl27	5.84E-115	0.818592727	0.979	0.585	1.07E-110
Bnip3	7.06E-115	0.77787432	0.683	0.215	1.30E-110
Srp9	7.09E-115	0.707918128	0.827	0.325	1.30E-110
Hacd1	7.82E-115	0.72782801	0.741	0.261	1.44E-110
Gsap	8.69E-115	-1.146022635	0.026	0.565	1.60E-110
Enox1	1.54E-114	0.857463222	0.88	0.407	2.84E-110
Scrn1	1.68E-114	0.569714175	0.429	0.068	3.09E-110
Cox6a1	1.92E-114	0.816081712	0.98	0.666	3.52E-110
Emx2	2.89E-114	-1.130157283	0.013	0.551	5.32E-110
Pdgfrb	3.21E-114	-1.14784046	0.013	0.551	5.91E-110
Arhgef19	4.58E-114	-1.071575562	0.132	0.652	8.43E-110
Eif4g3	5.23E-114	-1.090428101	0.736	0.926	9.62E-110
Ppp1cc	5.98E-114	0.806576156	0.832	0.377	1.10E-109
Snta1	7.88E-114	-1.066380372	0.139	0.651	1.45E-109
Cntfr	1.01E-113	-1.146637024	0.401	0.785	1.86E-109
Ube2e2	1.19E-113	0.924791566	0.987	0.735	2.19E-109
Csnk2a1	1.23E-113	0.785961992	0.972	0.696	2.26E-109
Sall3	1.65E-113	-1.057037589	0.012	0.548	3.04E-109
Msi1	1.98E-113	-1.00478384	0.015	0.548	3.64E-109
Plekha2	2.05E-113	0.490699159	0.345	0.034	3.77E-109
Stambpl1	2.14E-113	-1.025826228	0.02	0.553	3.94E-109
Rtl8b	2.25E-113	0.681666466	0.662	0.202	4.14E-109
Rapgef3	2.30E-113	-1.159483045	0.347	0.766	4.23E-109
Alpk1	2.72E-113	-1.09620516	0.003	0.54	5.00E-109
Rnf187	2.77E-113	0.719911152	0.779	0.295	5.10E-109
Ddc	2.84E-113	0.551298579	0.343	0.032	5.23E-109
Dapk2	2.96E-113	0.548169819	0.411	0.059	5.44E-109
Ywhaz	2.98E-113	0.810276265	0.96	0.637	5.47E-109
Usp53	3.21E-113	-1.197319167	0.236	0.713	5.90E-109
Rhou	3.26E-113	0.94540544	0.931	0.578	5.99E-109
Kirrel3	3.64E-113	-1.349120391	0.652	0.967	6.69E-109
Pde6d	5.23E-113	0.751750177	0.807	0.325	9.62E-109
Errfi1	5.43E-113	0.664729385	0.554	0.132	9.99E-109
Hp1bp3	1.03E-112	0.816241209	0.946	0.594	1.90E-108
Plk3	1.04E-112	0.428393608	0.302	0.021	1.91E-108
Map1lc3b	1.11E-112	0.809394067	0.977	0.584	2.03E-108
Eif3a	1.16E-112	0.874253146	0.922	0.531	2.13E-108
Scamp5	1.19E-112	0.771549709	0.847	0.391	2.19E-108
Pla2g4a	1.21E-112	0.532719773	0.351	0.036	2.22E-108
Serpinh1	1.65E-112	-1.118515543	0.04	0.572	3.04E-108
Akr7a5	1.98E-112	0.706643553	0.667	0.214	3.65E-108
Picalm	4.06E-112	0.852975057	0.927	0.582	7.46E-108
Psma7	4.33E-112	0.795127184	0.949	0.506	7.96E-108
Anapc5	5.25E-112	0.711083744	0.774	0.3	9.65E-108
Edf1	5.33E-112	0.783595722	0.982	0.575	9.80E-108
Chst11	7.01E-112	-1.091437885	0.008	0.538	1.29E-107
Bri3	7.31E-112	0.77300019	0.927	0.454	1.34E-107
Arl2bp	1.05E-111	0.759113635	0.845	0.367	1.93E-107
Cadm4	1.09E-111	0.814661876	0.947	0.586	2.01E-107
Hist1h1e	1.32E-111	0.986142664	0.856	0.414	2.43E-107
Map6	1.32E-111	0.565063424	0.452	0.079	2.43E-107
Pink1	1.50E-111	0.736011134	0.721	0.259	2.77E-107
Lgi4	1.69E-111	-1.012327392	0.018	0.546	3.10E-107
Snrpb	1.81E-111	0.767205255	0.894	0.438	3.32E-107
Myl12a	2.32E-111	0.580249878	0.678	0.205	4.27E-107
Gm44866	3.27E-111	0.461873923	0.294	0.019	6.01E-107
Dock7	4.53E-111	-1.092480865	0.017	0.544	8.33E-107
Xrcc3	4.65E-111	0.412144065	0.281	0.016	8.56E-107
Jup	5.12E-111	0.755124079	0.739	0.275	9.42E-107
Grin2b	6.30E-111	-1.266891599	0.012	0.539	1.16E-106
Sema4d	7.36E-111	0.847417621	0.926	0.523	1.35E-106
Rabac1	1.02E-110	0.777212014	0.983	0.646	1.88E-106
Prpf4b	1.03E-110	-0.986225288	0.878	0.96	1.90E-106
Sh3pxd2b	1.04E-110	-1.002716787	0.013	0.538	1.90E-106
Gnai2	1.07E-110	0.741785551	0.992	0.715	1.96E-106
Reep3	1.13E-110	0.863033336	0.972	0.648	2.08E-106
Timm8b	1.40E-110	0.758742747	0.878	0.386	2.58E-106
Bola2	1.44E-110	0.69897972	0.756	0.273	2.65E-106
Sema4b	1.47E-110	-0.972489491	0.023	0.548	2.70E-106
Trmt112	2.92E-110	0.672647017	0.734	0.257	5.37E-106
Rab7	3.98E-110	0.767623356	0.929	0.527	7.32E-106
Gm10687	4.10E-110	0.382206283	0.264	0.012	7.54E-106
Churc1	4.21E-110	0.689443437	0.698	0.232	7.74E-106
Stxbp3	5.25E-110	0.872940291	0.949	0.639	9.66E-106
Slc41a1	6.24E-110	-1.067591315	0.14	0.641	1.15E-105
Stox2	7.26E-110	-1.197754774	0.911	0.972	1.33E-105
BC051408	7.96E-110	0.415286619	0.302	0.022	1.46E-105
Polr2j	8.63E-110	0.665793119	0.777	0.283	1.59E-105
Creg2	9.04E-110	0.37578338	0.244	0.007	1.66E-105
Rpl36a	1.11E-109	0.740912098	0.934	0.482	2.05E-105
Vps4a	1.14E-109	0.717362304	0.774	0.295	2.09E-105
Ophn1	1.21E-109	-1.157715547	0.084	0.601	2.23E-105
Chmp1b	1.23E-109	0.66679699	0.599	0.168	2.26E-105
1810058I24Rik	1.35E-109	0.707485308	0.81	0.317	2.49E-105
Mfn1	1.38E-109	-1.073779062	0.604	0.846	2.54E-105
Zfp664	1.45E-109	0.720406562	0.741	0.275	2.67E-105
Robo2	2.08E-109	-1.559085965	0.018	0.543	3.83E-105
Pcdh9	2.64E-109	0.707207044	1	0.994	4.85E-105
Maob	3.03E-109	-1.083159479	0.046	0.566	5.57E-105
Spcs1	3.58E-109	0.790020392	0.949	0.512	6.58E-105
Kcnip3	6.36E-109	-1.109944266	0.074	0.589	1.17E-104
Gm10863	7.37E-109	0.524727348	0.388	0.053	1.36E-104
Eogt	7.44E-109	-1.073285621	0.035	0.556	1.37E-104
Dad1	9.39E-109	0.773602527	0.977	0.575	1.73E-104
Cct3	1.00E-108	0.775815882	0.876	0.428	1.84E-104
Rcn2	2.00E-108	-1.188839406	0.378	0.756	3.67E-104
Itpk1	2.40E-108	0.718928674	0.754	0.285	4.41E-104
Imp4	2.79E-108	0.564385028	0.508	0.11	5.13E-104
Rnf182	2.88E-108	-0.964056325	0.005	0.522	5.29E-104
A330023F24Rik	2.93E-108	-1.112828281	0.295	0.735	5.39E-104
Dync1i2	3.99E-108	0.8254861	0.965	0.694	7.33E-104
Pnpla7	4.29E-108	-1.179776712	0.185	0.665	7.89E-104
4930511M06Rik	7.67E-108	0.461714806	0.333	0.034	1.41E-103
Lhfp	8.22E-108	-1.276073011	0.005	0.522	1.51E-103
9330182L06Rik	1.01E-107	0.799177351	0.673	0.226	1.86E-103
Kifc3	1.03E-107	-0.986917885	0.116	0.623	1.90E-103
Tank	1.10E-107	-1.102023745	0.442	0.792	2.02E-103
Mfsd2a	1.55E-107	-1.221669416	0.12	0.624	2.84E-103
Jam2	1.58E-107	-1.083905788	0.153	0.645	2.91E-103
Smim13	1.98E-107	0.667353796	0.683	0.229	3.64E-103
Crtc3	2.09E-107	-1.051850722	0.292	0.738	3.83E-103
Phlpp1	2.09E-107	0.698147738	0.998	0.988	3.85E-103
Plekhh2	2.10E-107	0.659030458	0.512	0.114	3.86E-103
Daam1	2.20E-107	0.760942244	0.993	0.826	4.05E-103
Akt3	2.31E-107	-1.240240687	0.48	0.815	4.24E-103
Fam57a	2.41E-107	0.562814298	0.454	0.084	4.43E-103
Trappc2l	2.83E-107	0.656891294	0.685	0.224	5.20E-103
2810429I04Rik	3.09E-107	0.37796213	0.257	0.012	5.69E-103
Mtch1	3.36E-107	0.765891659	0.88	0.438	6.18E-103
Nkap	3.56E-107	0.674453011	0.7	0.236	6.55E-103
Ltbp1	4.23E-107	-1.069788033	0.008	0.522	7.78E-103
Polr2f	4.53E-107	0.697878395	0.804	0.322	8.34E-103
Rpl35	4.68E-107	0.755289979	0.954	0.546	8.61E-103
Nedd8	5.54E-107	0.779246211	0.939	0.49	1.02E-102
Eif3k	5.77E-107	0.718387963	0.865	0.374	1.06E-102
Drap1	6.54E-107	0.793230405	0.922	0.482	1.20E-102
Asah2	7.70E-107	0.524480165	0.404	0.062	1.42E-102
Pnp	1.04E-106	-1.177278214	0.162	0.646	1.91E-102
Lbr	1.39E-106	0.595989359	0.546	0.134	2.55E-102
Nav2	1.56E-106	-1.188774593	0.414	0.794	2.87E-102
Paip1	1.75E-106	0.737164083	0.83	0.376	3.22E-102
Ssh2	1.88E-106	0.755466669	0.921	0.48	3.46E-102
Enpp1	1.92E-106	0.37876385	0.269	0.015	3.54E-102
Calm1	2.17E-106	0.768222268	1	0.863	3.98E-102
Rassf2	2.47E-106	0.821167677	0.827	0.391	4.55E-102
Nat8f3	2.92E-106	-1.109539452	0.003	0.515	5.37E-102
Abcb9	3.36E-106	-0.939172258	0.023	0.535	6.17E-102
Dusp16	3.42E-106	0.754376976	0.795	0.324	6.28E-102
D130040H23Rik	4.04E-106	-1.156708216	0.327	0.751	7.42E-102
Rtf2	5.66E-106	0.68302348	0.726	0.258	1.04E-101
Strn	7.57E-106	0.784732013	0.827	0.379	1.39E-101
Mfhas1	8.53E-106	-1.044389178	0.036	0.551	1.57E-101
Tmem141	9.17E-106	0.548943376	0.427	0.074	1.69E-101
Nsmce3	1.05E-105	0.619559365	0.645	0.2	1.93E-101
Nceh1	1.05E-105	0.666562991	0.675	0.221	1.94E-101
Eif3g	1.13E-105	0.64041193	0.726	0.253	2.09E-101
Svip	1.13E-105	0.763396318	0.716	0.267	2.09E-101
Fam102a	1.27E-105	0.712743272	0.719	0.259	2.33E-101
Ephb2	1.53E-105	0.501595593	0.292	0.022	2.82E-101
Abca6	1.75E-105	0.460819062	0.294	0.023	3.21E-101
Hopx	1.83E-105	-1.679545907	0.086	0.587	3.36E-101
Abl1	2.26E-105	0.674293701	0.757	0.282	4.15E-101
Ccdc13	2.74E-105	0.654963057	0.586	0.166	5.05E-101
Ppp1r3c	3.28E-105	-1.057559792	0.028	0.537	6.03E-101
Mlf2	4.20E-105	0.775786303	0.96	0.581	7.73E-101
Lmo4	7.23E-105	-1.257801449	0.188	0.664	1.33E-100
Abhd17a	7.95E-105	0.692178405	0.743	0.284	1.46E-100
Rab14	7.98E-105	0.740728775	0.993	0.766	1.47E-100
Asph	1.15E-104	-1.020500033	0.073	0.578	2.11E-100
Fah	1.19E-104	0.6366576	0.619	0.188	2.18E-100
Bet1	1.73E-104	0.685475416	0.83	0.356	3.17E-100
Snx6	1.79E-104	0.812421085	0.899	0.512	3.29E-100
Hras	2.06E-104	0.64490842	0.688	0.229	3.80E-100
Raver2	2.23E-104	-1.022620228	0.015	0.52	4.11E-100
H2afz	3.15E-104	0.7546587	0.919	0.473	5.78E-100
Fam76a	3.67E-104	0.744773261	0.782	0.328	6.74E-100
Ssna1	4.65E-104	0.733618101	0.658	0.22	8.55E-100
Cyp2j9	5.22E-104	-1.035544284	0.21	0.684	9.60E-100
Slc13a5	5.51E-104	-1.080446636	0.092	0.591	1.01E-99
Aox1	5.85E-104	-1.078895545	0.01	0.514	1.08E-99
Gphn	6.12E-104	-0.707597706	1	1	1.13E-99
Arpp19	6.41E-104	0.739161477	0.908	0.451	1.18E-99
Actr3b	6.56E-104	-1.093658898	0.036	0.541	1.21E-99
Coa3	7.94E-104	0.694121744	0.842	0.36	1.46E-99
Sh3kbp1	1.07E-103	0.854461173	0.817	0.364	1.96E-99
Vapa	1.60E-103	0.748013791	0.975	0.699	2.94E-99
Psenen	1.77E-103	0.762760016	0.929	0.515	3.26E-99
Cpeb2	1.79E-103	0.673491174	0.774	0.297	3.29E-99
Denr	2.31E-103	0.676203997	0.739	0.272	4.24E-99
Spag9	3.37E-103	-0.725503101	0.982	0.993	6.20E-99
Gm10701	3.60E-103	0.540128792	0.29	0.023	6.62E-99
Exoc6b	3.76E-103	0.742030266	0.983	0.767	6.92E-99
Swap70	1.08E-102	-0.96025755	0.043	0.544	1.99E-98
Tma7	1.17E-102	0.73455961	0.889	0.432	2.16E-98
Raly	1.71E-102	0.686631004	0.757	0.294	3.15E-98
Bcl7a	1.88E-102	0.658747819	0.581	0.164	3.46E-98
Htatsf1	3.11E-102	0.64089747	0.596	0.173	5.72E-98
Rala	3.32E-102	0.743191179	0.873	0.435	6.10E-98
Glo1	4.05E-102	0.775803646	0.891	0.457	7.45E-98
Hsd17b10	4.10E-102	0.786493665	0.748	0.304	7.53E-98
Csrnp3	5.25E-102	0.419908447	0.294	0.024	9.65E-98
Bace1	1.00E-101	0.693819686	0.701	0.262	1.84E-97
Ankrd6	1.06E-101	-1.027411446	0.015	0.512	1.95E-97
Uba1	1.37E-101	0.704957652	0.769	0.314	2.51E-97
Ppfia2	1.95E-101	0.606995573	0.417	0.069	3.58E-97
Piga	2.43E-101	0.577020492	0.427	0.08	4.47E-97
Ppp1r3g	2.76E-101	-1.072257227	0.018	0.513	5.08E-97
Neat1	4.68E-101	1.109072582	0.896	0.579	8.61E-97
Gm35552	5.13E-101	-1.368322346	0.003	0.498	9.43E-97
Mrpl14	6.11E-101	0.62438146	0.665	0.219	1.12E-96
Jade1	7.01E-101	0.541082887	0.431	0.08	1.29E-96
Med30	7.51E-101	0.568443435	0.553	0.144	1.38E-96
Mrpl53	8.02E-101	0.633038583	0.756	0.285	1.48E-96
Rims2	1.07E-100	-1.226889688	0.2	0.666	1.97E-96
Mpped2	1.37E-100	-1.223172138	0.139	0.62	2.52E-96
Usp22	1.45E-100	0.673579359	0.719	0.27	2.66E-96
B3gnt2	1.47E-100	0.491407935	0.411	0.068	2.70E-96
Map1lc3a	1.54E-100	0.775154907	0.881	0.446	2.83E-96
Lrp8	2.40E-100	-0.873068889	0.008	0.498	4.41E-96
Pgm1	3.31E-100	-0.981020197	0.16	0.634	6.09E-96
Glul	3.36E-100	0.719971422	1	0.998	6.17E-96
Efhd2	4.65E-100	-1.006682565	0.054	0.546	8.55E-96
Mid1	7.82E-100	-1.11354043	0.025	0.516	1.44E-95
Trappc10	8.50E-100	0.775213812	0.934	0.601	1.56E-95
Swi5	1.11E-99	0.732637091	0.894	0.464	2.04E-95
Slc20a1	1.22E-99	-0.981043354	0.087	0.574	2.24E-95
Rab34	1.40E-99	-0.907933234	0.038	0.528	2.57E-95
Dpm3	1.65E-99	0.678624519	0.812	0.34	3.04E-95
Cltb	1.77E-99	0.719744967	0.779	0.341	3.25E-95
Atg4c	2.13E-99	0.692373767	0.695	0.256	3.92E-95
Lamtor1	2.53E-99	0.71908379	0.901	0.475	4.65E-95
Pdk3	2.63E-99	0.508661979	0.462	0.095	4.83E-95
Nap1l1	3.86E-99	0.704090213	0.809	0.34	7.11E-95
Ddit4l	5.38E-99	-1.049979203	0.003	0.49	9.89E-95
Morf4l2	5.58E-99	0.686350691	0.782	0.335	1.03E-94
A830082K12Rik	8.86E-99	-0.965605645	0.025	0.512	1.63E-94
Zbtb7a	1.02E-98	0.764607565	0.817	0.388	1.87E-94
Fstl1	1.08E-98	-0.986291932	0.017	0.503	1.98E-94
Gng8	1.24E-98	0.324736594	0.203	0.003	2.27E-94
Tceal3	1.25E-98	0.618581996	0.482	0.11	2.30E-94
Cox7a2l	1.28E-98	0.696507585	0.873	0.414	2.35E-94
Magt1	1.31E-98	0.801430544	0.878	0.482	2.42E-94
Tmem176a	1.93E-98	-1.045469472	0.043	0.529	3.54E-94
Nfat5	1.94E-98	-1.038288538	0.645	0.882	3.56E-94
Ppara	2.06E-98	-1.039909344	0.023	0.511	3.78E-94
Ubash3b	3.35E-98	0.738671588	0.751	0.306	6.15E-94
Rnf5	3.61E-98	0.678033915	0.825	0.362	6.63E-94
Mta3	4.00E-98	0.643288347	0.711	0.256	7.35E-94
Aldh2	4.04E-98	-1.060127303	0.224	0.666	7.42E-94
Ehbp1	4.13E-98	-1.173257729	0.469	0.786	7.60E-94
Ubqln1	5.10E-98	0.630733038	0.711	0.264	9.38E-94
Rbms1	5.30E-98	-1.213153588	0.017	0.503	9.74E-94
Slc6a8	6.04E-98	0.604605335	0.53	0.14	1.11E-93
Nr2f1	6.91E-98	-0.967252154	0.036	0.524	1.27E-93
Trio	7.14E-98	-0.981727259	0.045	0.53	1.31E-93
Camk2n1	7.42E-98	-1.22031737	0.644	0.863	1.36E-93
Ndufs7	8.09E-98	0.757760182	0.975	0.585	1.49E-93
Sqstm1	8.21E-98	0.778632423	0.944	0.586	1.51E-93
Arhgef10l	8.83E-98	-0.957620887	0.01	0.492	1.62E-93
Snx17	9.04E-98	0.648851519	0.736	0.281	1.66E-93
Guk1	9.13E-98	0.635263877	0.713	0.258	1.68E-93
Grb2	9.22E-98	0.697440917	0.87	0.434	1.70E-93
Ankrd29	1.04E-97	-0.915829556	0.01	0.492	1.91E-93
Cdh4	1.08E-97	-1.147852918	0.01	0.493	1.99E-93
Tbcb	1.16E-97	0.69379939	0.847	0.39	2.12E-93
Adamts1	1.38E-97	0.719533478	0.5	0.122	2.54E-93
Nfic	1.75E-97	0.812402701	0.889	0.492	3.22E-93
Disp3	1.95E-97	-0.977180285	0.003	0.484	3.59E-93
Agmo	2.59E-97	-1.326805087	0.208	0.675	4.77E-93
Mcur1	2.66E-97	-0.957771765	0.177	0.638	4.90E-93
Cep170	2.82E-97	0.765527813	0.868	0.448	5.19E-93
Rnf43	3.32E-97	0.431409385	0.29	0.027	6.11E-93
Nrp1	3.37E-97	-1.040212654	0.025	0.508	6.20E-93
Wsb2	4.38E-97	0.579118708	0.571	0.165	8.06E-93
Tspyl1	4.67E-97	0.562727321	0.545	0.147	8.59E-93
Fam126a	5.02E-97	0.65793426	0.682	0.241	9.24E-93
Etnppl	5.66E-97	-1.309961035	0.02	0.5	1.04E-92
Abca1	6.21E-97	-1.022082655	0.394	0.762	1.14E-92
Atrn	6.50E-97	0.744663908	0.922	0.536	1.20E-92
Cacng8	9.25E-97	-0.880455962	0.01	0.489	1.70E-92
Aamp	1.60E-96	0.701518549	0.883	0.449	2.95E-92
Itgb5	1.64E-96	-0.954893054	0.152	0.617	3.01E-92
Psmb1	1.65E-96	0.734380991	0.957	0.619	3.03E-92
Hif3a	2.34E-96	-0.993563491	0.036	0.516	4.30E-92
Zfp641	2.90E-96	-0.915813325	0.025	0.504	5.34E-92
Lypd6	3.01E-96	-1.183125877	0.289	0.705	5.53E-92
Arglu1	3.27E-96	-0.808455883	0.901	0.968	6.01E-92
Ly6g6f	3.62E-96	0.286285165	0.19	0.001	6.65E-92
Ubald1	3.96E-96	0.570332696	0.526	0.14	7.28E-92
Efna1	4.01E-96	0.353906104	0.259	0.018	7.37E-92
Skp1a	4.74E-96	0.750376043	0.934	0.533	8.72E-92
Brk1	5.19E-96	0.679220159	0.939	0.516	9.54E-92
Esco1	5.66E-96	-1.01477893	0.398	0.756	1.04E-91
Sdf4	6.63E-96	0.706122178	0.822	0.388	1.22E-91
Rhobtb3	7.07E-96	0.740532209	0.779	0.337	1.30E-91
Cct2	7.68E-96	0.712391729	0.878	0.441	1.41E-91
Txnl4a	1.01E-95	0.615714357	0.627	0.202	1.86E-91
Hnrnpul2	1.03E-95	0.667899536	0.744	0.296	1.89E-91
Itch	1.13E-95	0.725837086	0.974	0.747	2.07E-91
Gmfb	2.05E-95	0.643025533	0.706	0.269	3.77E-91
Nenf	2.38E-95	0.629312174	0.675	0.238	4.38E-91
Cyth1	2.59E-95	0.776580503	0.896	0.52	4.76E-91
Rab4b	2.82E-95	0.679082926	0.799	0.371	5.19E-91
Mcu	4.99E-95	-1.066351076	0.185	0.636	9.17E-91
Tbc1d16	7.08E-95	0.533901006	0.518	0.13	1.30E-90
Dmwd	7.50E-95	0.627775731	0.624	0.209	1.38E-90
Atp11a	9.58E-95	0.663279498	0.746	0.299	1.76E-90
Tmcc3	9.85E-95	0.703632626	0.988	0.747	1.81E-90
Slc16a1	1.00E-94	0.586684103	0.79	0.341	1.84E-90
Fbxl17	1.13E-94	-1.142909067	0.541	0.824	2.07E-90
Adora1	1.96E-94	0.631319279	0.682	0.245	3.61E-90
Fbrsl1	2.58E-94	-0.952767495	0.282	0.694	4.75E-90
Selenof	2.89E-94	0.694394895	0.987	0.717	5.32E-90
Mt1	2.98E-94	-2.346291546	0.962	0.976	5.48E-90
Fktn	3.62E-94	0.685881529	0.748	0.304	6.65E-90
Carns1	3.72E-94	0.407108475	0.271	0.023	6.85E-90
Ndfip2	4.85E-94	0.674496	0.886	0.461	8.92E-90
Eif5a	5.30E-94	0.690171042	0.883	0.446	9.74E-90
Kif3a	6.60E-94	0.690714212	0.851	0.429	1.21E-89
Tulp3	7.57E-94	-1.063693394	0.239	0.664	1.39E-89
Commd8	8.01E-94	0.587710055	0.635	0.211	1.47E-89
BC031181	8.65E-94	0.716708132	0.929	0.544	1.59E-89
Ddo	1.19E-93	-1.017657196	0.008	0.477	2.18E-89
Map3k11	1.45E-93	0.433410869	0.318	0.04	2.66E-89
Eif3f	1.69E-93	0.642054669	0.873	0.413	3.11E-89
Tbc1d14	3.18E-93	0.600123175	0.639	0.212	5.85E-89
Asap2	3.41E-93	-0.997550533	0.328	0.717	6.27E-89
Leng8	3.49E-93	-0.918083883	0.437	0.774	6.42E-89
Aldh1a1	6.49E-93	-1.535679329	0.139	0.584	1.19E-88
Gm9895	7.05E-93	0.371648356	0.246	0.016	1.30E-88
Mgat3	7.32E-93	0.537103759	0.482	0.116	1.35E-88
Gnb2	7.73E-93	0.718377995	0.942	0.583	1.42E-88
Tgfa	1.02E-92	0.60022333	0.62	0.199	1.88E-88
Rer1	1.40E-92	0.686030993	0.886	0.456	2.57E-88
Evi5l	1.50E-92	0.647706907	0.723	0.28	2.77E-88
Tnfaip8	1.63E-92	-0.910188171	0.028	0.495	3.00E-88
Tpgs1	1.70E-92	0.590947656	0.665	0.231	3.13E-88
1110065P20Rik	1.83E-92	0.679196396	0.723	0.295	3.37E-88
Npm1	2.54E-92	0.737569137	0.937	0.54	4.68E-88
4930570B17Rik	4.03E-92	-0.952573325	0.025	0.492	7.41E-88
B930095G15Rik	4.21E-92	-0.863205512	0.031	0.497	7.74E-88
Cox4i1	4.61E-92	0.709641081	1	0.858	8.48E-88
Lxn	4.95E-92	-1.062269227	0.008	0.472	9.11E-88
Gm4258	5.69E-92	0.749757003	0.934	0.614	1.05E-87
Dner	6.13E-92	-1.067473954	0.231	0.66	1.13E-87
Emp2	7.40E-92	-0.906108476	0.017	0.48	1.36E-87
Cntn3	9.30E-92	0.529536679	0.276	0.025	1.71E-87
Cbr3	1.04E-91	-0.978512064	0.012	0.474	1.92E-87
Sdf2l1	1.13E-91	0.581563371	0.467	0.113	2.08E-87
Sf3b5	1.16E-91	0.589299363	0.724	0.274	2.13E-87
Dnaja1	1.16E-91	0.785974819	0.967	0.671	2.13E-87
G3bp2	1.61E-91	0.7066888	0.805	0.375	2.96E-87
Eif6	2.33E-91	0.596246719	0.728	0.284	4.28E-87
Lig3	2.36E-91	0.548621836	0.548	0.156	4.34E-87
Spry2	3.83E-91	-0.95230138	0.205	0.642	7.04E-87
Smc1a	5.14E-91	0.742452986	0.865	0.445	9.45E-87
Nbea	5.55E-91	0.739607412	0.954	0.657	1.02E-86
Anp32e	5.69E-91	0.654281315	0.703	0.276	1.05E-86
Mrpl58	6.62E-91	0.575082145	0.691	0.25	1.22E-86
Actr1a	8.34E-91	0.653136456	0.82	0.387	1.53E-86
Ndufb11	8.65E-91	0.734741702	0.975	0.618	1.59E-86
Tmpo	1.12E-90	0.592302279	0.583	0.181	2.07E-86
Slc50a1	1.25E-90	0.680445059	0.827	0.392	2.29E-86
Fbxo2	1.47E-90	0.757872041	0.884	0.477	2.71E-86
Acer3	1.60E-90	-1.087954563	0.223	0.653	2.94E-86
Gpr162	1.71E-90	-0.809363895	0.003	0.458	3.15E-86
Chst10	1.76E-90	-0.811154137	0.013	0.47	3.23E-86
B3galt5	1.99E-90	0.697356068	0.711	0.286	3.67E-86
Mcrip1	2.41E-90	0.656071856	0.772	0.338	4.43E-86
Cdv3	4.25E-90	0.689551055	0.82	0.392	7.82E-86
Fsd1	5.15E-90	0.41504795	0.353	0.056	9.48E-86
Gsdme	5.22E-90	-0.911848733	0.03	0.488	9.59E-86
Polr2e	5.76E-90	0.583585062	0.715	0.27	1.06E-85
Sem1	5.78E-90	0.678068122	0.919	0.521	1.06E-85
Znfx1	8.66E-90	0.546942406	0.512	0.136	1.59E-85
Enpp5	1.25E-89	0.632679492	0.756	0.33	2.30E-85
Psmc2	1.26E-89	0.669050896	0.866	0.438	2.33E-85
9330159F19Rik	1.45E-89	-1.035381167	0.644	0.86	2.67E-85
Lsm6	1.53E-89	0.582642737	0.741	0.294	2.81E-85
Rbms3	1.83E-89	-1.44421744	0.048	0.502	3.37E-85
Pdcd5	2.07E-89	0.672821981	0.898	0.458	3.81E-85
Polr1d	2.14E-89	0.5876567	0.817	0.357	3.93E-85
Ghitm	2.81E-89	0.65348234	0.823	0.384	5.16E-85
Ncam2	2.93E-89	0.784282412	0.992	0.824	5.38E-85
Id3	3.17E-89	-1.659525745	0.041	0.496	5.83E-85
Shisa4	3.51E-89	0.697098501	0.995	0.82	6.46E-85
Selenoh	3.91E-89	0.494619127	0.426	0.092	7.20E-85
Tox2	4.39E-89	-0.875432027	0.007	0.458	8.07E-85
Fam163a	4.47E-89	-1.002223128	0.01	0.463	8.22E-85
Rtraf	4.87E-89	0.645700025	0.814	0.368	8.95E-85
Bod1	5.54E-89	0.582506858	0.576	0.182	1.02E-84
Hnrnpk	7.41E-89	0.672420876	0.985	0.714	1.36E-84
Tgfb2	8.58E-89	-0.864362194	0.008	0.459	1.58E-84
Hes5	9.34E-89	-1.469366708	0.036	0.489	1.72E-84
Adamts2	9.78E-89	0.504685815	0.34	0.052	1.80E-84
Foxj1	1.02E-88	0.347632852	0.215	0.01	1.87E-84
Pced1b	1.06E-88	-0.891927353	0.003	0.453	1.94E-84
Ldb3	1.06E-88	0.440511634	0.279	0.029	1.95E-84
Hmgcr	1.12E-88	-1.143440441	0.48	0.761	2.06E-84
Dkk3	1.27E-88	-0.909767571	0.012	0.462	2.34E-84
Phactr3	1.38E-88	-0.845864447	0.795	0.914	2.55E-84
Bach2	1.41E-88	-1.116541263	0.637	0.86	2.60E-84
Cript	1.57E-88	0.650326046	0.822	0.39	2.88E-84
Rpl31	1.58E-88	0.68655799	0.942	0.544	2.91E-84
Kbtbd11	1.88E-88	-0.857110362	0.102	0.556	3.46E-84
Hspa1b	2.26E-88	0.595186264	0.284	0.032	4.16E-84
Ppil6	2.72E-88	-0.797148189	0.007	0.455	5.00E-84
Dubr	2.93E-88	0.449610171	0.38	0.068	5.39E-84
Eif1ax	4.05E-88	0.627826265	0.782	0.336	7.45E-84
Ndufa2	4.06E-88	0.691402607	0.983	0.612	7.48E-84
Eloc	4.29E-88	0.63355504	0.866	0.433	7.89E-84
Eprs	5.17E-88	0.75563445	0.87	0.494	9.50E-84
Afg1l	5.21E-88	-0.974964715	0.129	0.578	9.57E-84
Gkap1	5.42E-88	0.786300776	0.884	0.507	9.97E-84
Lamtor4	5.52E-88	0.603787775	0.827	0.369	1.02E-83
Llph	6.00E-88	0.58659157	0.634	0.215	1.10E-83
Atp6v1e1	6.54E-88	0.695431569	0.959	0.613	1.20E-83
Flrt1	6.85E-88	-0.859154755	0.021	0.471	1.26E-83
Nrap	6.89E-88	0.290248704	0.193	0.005	1.27E-83
Trir	7.26E-88	0.623816849	0.84	0.404	1.34E-83
2900052N01Rik	8.30E-88	-0.952618854	0.04	0.493	1.53E-83
Gss	1.17E-87	0.615325128	0.526	0.152	2.15E-83
Gpr85	1.40E-87	0.32264025	0.233	0.015	2.58E-83
Fam98a	1.49E-87	0.593334589	0.696	0.268	2.75E-83
Rtl8a	1.53E-87	0.625748762	0.711	0.284	2.81E-83
Ube2d2a	1.60E-87	0.680800851	0.934	0.612	2.94E-83
Psmb7	1.64E-87	0.634299308	0.843	0.411	3.02E-83
Gm9925	1.84E-87	-0.817395864	0	0.444	3.39E-83
Ilf2	1.98E-87	0.649875797	0.769	0.345	3.65E-83
Cavin2	1.99E-87	0.331475988	0.297	0.034	3.67E-83
Slc3a2	2.35E-87	-1.159544007	0.563	0.782	4.31E-83
Pdlim4	2.60E-87	-0.856766513	0.028	0.476	4.79E-83
Mthfd2	3.01E-87	0.490602791	0.406	0.083	5.53E-83
Me2	3.24E-87	0.564034554	0.55	0.163	5.96E-83
Setbp1	3.33E-87	-1.180194164	0.312	0.698	6.12E-83
Ap3s1	3.67E-87	-0.902382516	0.14	0.583	6.75E-83
Pole3	3.78E-87	0.4638285	0.378	0.07	6.95E-83
Ttc28	3.78E-87	-1.048711015	0.244	0.661	6.95E-83
Alyref	4.29E-87	0.549241094	0.612	0.2	7.90E-83
Asrgl1	5.08E-87	-0.835524738	0.899	0.942	9.35E-83
Pak3	5.13E-87	0.509869575	0.262	0.024	9.44E-83
Fn3k	8.76E-87	0.549768689	0.495	0.137	1.61E-82
Onecut2	9.25E-87	0.364058936	0.215	0.011	1.70E-82
Ehd1	9.32E-87	0.528440133	0.465	0.116	1.71E-82
Ccdc80	9.62E-87	-0.850458521	0.003	0.446	1.77E-82
Clta	1.18E-86	0.658976964	0.952	0.595	2.18E-82
Bcl2l1	1.28E-86	0.683432835	0.81	0.398	2.36E-82
Abcf1	1.41E-86	0.688896841	0.814	0.393	2.60E-82
Apoe	2.10E-86	-1.615158144	0.983	0.999	3.87E-82
Zfp239	2.25E-86	0.528661239	0.436	0.101	4.14E-82
Rtn3	2.41E-86	0.579605335	1	0.952	4.43E-82
Retreg2	2.42E-86	0.575531086	0.642	0.229	4.46E-82
Cdc42bpa	3.20E-86	0.651372062	0.998	0.918	5.89E-82
Kif1a	5.42E-86	0.648586893	0.975	0.757	9.97E-82
Rps27l	5.72E-86	0.566127087	0.823	0.357	1.05E-81
Nme7	6.06E-86	-0.947227974	0.125	0.57	1.11E-81
Dlg1	6.74E-86	0.675428364	0.97	0.729	1.24E-81
Tomm7	7.27E-86	0.63198054	0.894	0.464	1.34E-81
Lsm8	8.40E-86	0.529816943	0.576	0.179	1.55E-81
Adra1a	8.55E-86	-0.9349834	0.005	0.444	1.57E-81
U2af1	9.02E-86	0.645758723	0.853	0.424	1.66E-81
Ppp1r7	1.23E-85	0.578201002	0.625	0.22	2.27E-81
Pak2	1.28E-85	0.696300519	0.96	0.667	2.36E-81
Btbd8	1.31E-85	0.683948681	0.655	0.251	2.42E-81
Enho	1.53E-85	-1.436861989	0.419	0.7	2.82E-81
Ptpn12	1.64E-85	-0.976994765	0.251	0.66	3.03E-81
Pip4p2	1.68E-85	-0.858013264	0.223	0.649	3.08E-81
Luzp1	2.66E-85	-1.012468183	0.155	0.586	4.89E-81
Tarsl2	2.78E-85	0.560329494	0.538	0.158	5.11E-81
2610001J05Rik	3.01E-85	0.56660854	0.682	0.26	5.54E-81
Mrpl54	4.38E-85	0.53843847	0.571	0.179	8.05E-81
Taf10	4.88E-85	0.625006104	0.728	0.309	8.98E-81
Ppp2r3a	5.60E-85	0.69611534	0.977	0.78	1.03E-80
Clip2	6.34E-85	0.5491339	0.568	0.178	1.17E-80
Cuedc2	6.64E-85	0.581963006	0.792	0.351	1.22E-80
Hrh1	6.70E-85	-0.79159432	0.005	0.44	1.23E-80
Snw1	6.71E-85	0.679866411	0.876	0.466	1.23E-80
Cops9	7.72E-85	0.632951154	0.911	0.471	1.42E-80
Bhlhe40	8.05E-85	-0.871230351	0.104	0.544	1.48E-80
Notch2	9.37E-85	-0.885298926	0.086	0.528	1.72E-80
Psma2	1.33E-84	0.632001235	0.924	0.508	2.44E-80
Tmem234	1.41E-84	0.686587114	0.924	0.58	2.59E-80
Nipsnap3b	1.53E-84	0.480607061	0.406	0.088	2.82E-80
Prkd3	1.74E-84	0.612427383	0.693	0.271	3.21E-80
Usf2	2.10E-84	0.665669405	0.79	0.39	3.86E-80
Tll2	2.23E-84	0.262879685	0.186	0.005	4.11E-80
Znrd2	2.69E-84	0.535545089	0.548	0.169	4.95E-80
Chn1	2.99E-84	-0.967396599	0.182	0.608	5.49E-80
Zfp488	3.98E-84	0.287699772	0.188	0.005	7.32E-80
Pdlim1	4.51E-84	0.394377629	0.252	0.023	8.29E-80
Armc1	5.50E-84	0.607053074	0.771	0.351	1.01E-79
Eif4a3	5.81E-84	0.593285267	0.726	0.296	1.07E-79
Utp14b	7.17E-84	-1.101261327	0.318	0.689	1.32E-79
Bmpr1a	7.36E-84	-0.926724127	0.483	0.77	1.35E-79
Gm48371	8.32E-84	0.347118097	0.224	0.015	1.53E-79
Stag2	8.33E-84	0.680637264	0.929	0.62	1.53E-79
Efr3b	8.34E-84	-1.077926309	0.274	0.675	1.53E-79
Tmed10	9.07E-84	0.665409745	0.993	0.83	1.67E-79
Ndufb7	1.22E-83	0.671219519	0.957	0.553	2.25E-79
Tspan17	1.24E-83	0.386349915	0.29	0.036	2.28E-79
Atp5h	1.24E-83	0.661604373	0.992	0.764	2.29E-79
Fbn2	1.31E-83	0.467810408	0.236	0.018	2.41E-79
Phc1	1.63E-83	0.562222469	0.551	0.176	2.99E-79
Vwa8	1.68E-83	-0.985946246	0.328	0.701	3.08E-79
Stx6	2.23E-83	0.599601683	0.741	0.313	4.11E-79
Eda	2.62E-83	-1.36801258	0.015	0.448	4.82E-79
2410006H16Rik	3.04E-83	0.586821514	0.601	0.206	5.59E-79
Timm10b	3.14E-83	0.573843766	0.797	0.357	5.78E-79
Hnrnpf	3.24E-83	0.626132836	0.898	0.488	5.97E-79
Prelid1	3.64E-83	0.541312901	0.645	0.232	6.69E-79
9630014M24Rik	4.32E-83	-0.983633353	0.015	0.448	7.95E-79
Rfc2	4.62E-83	0.549233557	0.54	0.167	8.50E-79
Nt5e	6.50E-83	0.407475682	0.294	0.039	1.20E-78
Csdc2	7.70E-83	-0.81176236	0.043	0.476	1.42E-78
Rwdd1	8.58E-83	0.627509599	0.845	0.411	1.58E-78
Tmem132d	8.93E-83	0.474692172	0.261	0.026	1.64E-78
Cacna1d	1.03E-82	-1.02389606	0.043	0.475	1.89E-78
Ube2l3	1.15E-82	0.627064189	0.904	0.508	2.11E-78
Sema4a	1.25E-82	-0.733167563	0.008	0.435	2.29E-78
Bcas2	1.45E-82	0.601164062	0.795	0.373	2.67E-78
Apbb2	1.54E-82	0.599400989	0.891	0.489	2.82E-78
Csnk1e	1.61E-82	0.583245976	0.721	0.298	2.97E-78
Gabarapl1	1.68E-82	0.651708194	0.794	0.38	3.10E-78
Arl6ip1	1.80E-82	0.657812801	0.995	0.763	3.31E-78
Psmd4	1.91E-82	0.664524417	0.896	0.544	3.52E-78
Polr2g	2.27E-82	0.576561931	0.724	0.296	4.17E-78
Gnptg	2.84E-82	0.615040962	0.734	0.321	5.22E-78
Chchd3	2.92E-82	-0.830749415	0.734	0.88	5.37E-78
Cct8	3.49E-82	0.619779355	0.809	0.389	6.42E-78
Tmem33	4.71E-82	0.612009907	0.86	0.442	8.66E-78
Mrpl43	4.93E-82	0.579866898	0.804	0.369	9.06E-78
Rraga	5.24E-82	0.573738397	0.833	0.384	9.64E-78
Tpm3	5.78E-82	0.62258406	0.881	0.493	1.06E-77
Mob3b	8.94E-82	0.595825259	0.568	0.176	1.64E-77
Aurkaip1	9.16E-82	0.597630382	0.799	0.366	1.68E-77
Atrnl1	9.78E-82	-0.93448925	0.013	0.439	1.80E-77
Dach1	1.28E-81	-1.297901681	0.01	0.436	2.35E-77
Fgfr1op2	1.94E-81	0.653943237	0.825	0.421	3.57E-77
Ttc23	1.95E-81	-0.804464512	0.063	0.494	3.59E-77
Adgrv1	2.01E-81	0.468608488	0.444	0.104	3.70E-77
[truncated: 2,954 more rows]
