# Supplementary material for: Integrating single-cell and spatially resolved transcriptomic strategies to survey the astrocyte response to stroke in male mice
Source: Nat Commun. 2024 Feb 21;15:1584. doi: 10.1038/s41467-024-45821-y (PMC10882052; doi:10.1038/s41467-024-45821-y)
Supplement: Supplementary file 6 — Source Data [file 41467_2024_45821_MOESM6_ESM.xlsx]

## Sheet: Fig2F
p_val	avg_log2FC	pct.1	pct.2	p_val_adj	gene
6.49613e-14	1.12749	0.576	0.274	9.561e-10	Lcn2
5.85761e-18	0.899916	0.872	0.598	8.62123e-14	Igfbp2
8.11429e-15	0.806232	0.911	0.731	1.19426e-10	Fabp7
5.42777e-09	0.791467	0.447	0.222	7.9886e-05	Chil1
3.81086e-13	0.775919	0.911	0.786	5.60882e-09	Gfap
2.91493e-11	0.672373	0.864	0.667	4.2902e-07	Serpina3n
6.67746e-11	0.667163	0.844	0.692	9.82789e-07	Mrps6
2.62999e-16	0.66468	1	0.94	3.87082e-12	Mt2
7.91744e-15	0.64724	0.926	0.821	1.16529e-10	Dhrs1
9.59219e-12	0.592468	0.377	0.115	1.41178e-07	Tgm1
1.31629e-15	0.577071	1	1	1.93732e-11	Mt1
2.78444e-09	0.547717	0.911	0.778	4.09814e-05	Vim
1.02603e-12	0.543427	0.887	0.714	1.51011e-08	S100a13
1.39504e-12	0.510704	0.498	0.192	2.05322e-08	A2m
8.02852e-08	0.495597	0.451	0.235	0.00118164	Timp1
4.06097e-06	0.425519	0.521	0.333	0.0597693	Tm4sf1
2.55893e-10	0.419274	0.864	0.688	3.76624e-06	Tubb2b
2.92095e-08	0.412228	0.751	0.56	0.000429905	Ccnd1
5.94768e-07	0.399981	0.868	0.726	0.0087538	Lgals1
1.99407e-08	0.391061	0.767	0.568	0.000293487	Aldh1l1
2.436e-07	0.387607	0.755	0.543	0.00358531	Sdc4
1.76968e-09	0.387292	0.981	0.915	2.60462e-05	Prdx6
1.21768e-07	0.373813	0.887	0.791	0.00179218	Kcnj10
1.07106e-06	0.361502	0.782	0.611	0.0157639	Slc1a4
4.11539e-06	0.35494	0.899	0.821	0.0605702	Olig1
2.32894e-05	0.343361	0.774	0.607	0.342774	Aqp4
0.0726574	-0.340598	1	1	1	Gm42418
0.939079	-0.345635	0.494	0.453	1	Lyz2
0.15268	-0.35297	0.518	0.419	1	Mgp
0.0387593	-0.381134	0.117	0.175	1	Dcn
0.721583	-0.407969	0.21	0.222	1	B230312C02Rik
0.992065	-0.497274	0.84	0.808	1	Apod
0.395438	-0.517054	0.374	0.38	1	Dcaf17
0.712594	-0.568219	0.191	0.179	1	Haus8
0.542881	-0.659987	0.51	0.449	1	Spp1
0.00655259	-0.843152	0.366	0.453	1	Hbb-bt
0.0653489	-1.18182	0.599	0.611	1	Hba-a2
0.0780157	-1.23714	0.646	0.65	1	Hba-a1
7.708e-06	-1.30085	0.72	0.795	0.113446	Ptgds
0.0669261	-1.3469	0.86	0.846	1	Hbb-bs

## Sheet: Fig2G
p_val	avg_log2FC	pct.1	pct.2	p_val_adj	gene
4.05110408534477e-08	0.896241	0.998	0.995	0.000596241	Ctsd
4.70097220221629e-09	0.786492	0.561	0.423	6.91889088722194e-05	Lyz2
5.39983156793167e-08	0.746972	0.858	0.797	0.000794747	C1qa
1.98924348720134e-08	0.70988	0.872	0.82	0.000292777	C1qc
1.92327140846508e-10	0.705916	0.854	0.779	2.8306708589789e-06	Grn
1.10009196425641e-06	0.642216	0.822	0.779	0.0161912	Tyrobp
1.36643605659066e-16	0.634112	0.358	0.133	2.01112058809013e-12	Cst7
6.18730114758415e-07	0.630979	0.893	0.878	0.00910647	C1qb
1.32002260007655e-08	0.624763	0.968	0.937	0.000194281	B2m
3.95574685593738e-08	0.596182	0.872	0.831	0.000582207	Ctss
5.04732134458721e-10	0.583014	0.702	0.572	7.42864755496346e-06	H2-K1
2.21964649487967e-06	0.564554	0.785	0.745	0.0326688	Ctsz
2.45804500936771e-08	0.557747	0.619	0.495	0.000361775	Mpeg1
1.51080778008391e-07	0.529345	0.617	0.491	0.00222361	Trem2
1.51091554512515e-07	0.511562	0.642	0.525	0.00222377	Lgals3bp
1.94500021730359e-15	0.507317	0.842	0.782	2.86265131982743e-11	Rab3c
2.78288861794108e-05	0.491064	0.935	0.912	0.409586	Hexb
1.6577818499607e-07	0.472471	0.528	0.381	0.00243992	Cd52
3.23491237303685e-08	0.456822	0.791	0.705	0.000476114	H2-D1
3.94698640206023e-09	0.453425	0.931	0.908	5.80917458655225e-05	Ctsl
1.57087922651937e-13	0.440204	0.644	0.439	2.31202004559121e-09	Fezf2
4.09035504930799e-11	0.434948	0.765	0.604	6.02018456157149e-07	Etv1
5.56688174806764e-08	0.422078	0.484	0.333	0.000819334	Cyba
1.9306622246462e-12	0.421517	0.34	0.144	2.84154866223427e-08	Klk6
3.9804532967631e-09	0.414538	1	1	5.85843116217592e-05	Ctsb
4.72626625748898e-05	0.41045	0.623	0.525	0.695612	Fcer1g
4.18519144615115e-08	0.394268	0.451	0.291	0.000615976	Cd68
7.67711177422611e-05	0.380197	0.844	0.8	1	Ctsa
7.94233463633016e-15	0.372265	0.874	0.732	1.16895281177507e-10	Sulf2
5.26889723587933e-13	-0.419544	0.962	0.993	7.75476295176719e-09	Aldoc
5.59255230822609e-11	-0.42342	0.717	0.872	8.23111848724716e-07	Fam107a
2.73661178986087e-15	-0.42934	0.996	0.998	4.02774523231723e-11	Clu
2.72750876549003e-13	-0.459597	0.737	0.869	4.01434740104822e-09	Gstm1
1.20239145037063e-08	-0.519453	0.508	0.637	0.000176968	Wfs1
0.414434	-0.58051	0.273	0.279	1	Hbb-bt
0.0527486	-0.612034	0.897	0.905	1	Ptgds
1.16859965405415e-11	-0.623934	0.591	0.73	1.7199449708369e-07	Calb1
0.0092169	-1.04428	0.405	0.453	1	Hba-a2
4.66733051993464e-06	-1.27152	0.374	0.498	0.0686938	Hba-a1
0.00461821	-1.37035	0.684	0.705	1	Hbb-bs

## Sheet: Fig3B
	Slc1a3	Slc1a2	Aldh1l1	Aldoc	Gfap	Trem2	P2ry12	Aif1	Tmem119	Atp1b2
Stroke_AAACCCAAGAACCCGA-1	3.3322	4.17439	0.693147	0.693147	0	0	0	0	0	1.09861
Stroke_AAACCCAAGTAGCCAG-1	0	0.693147	0	0	0	3.04452	1.60944	2.77259	0	0
Stroke_AAACCCAGTTCGGCTG-1	0.693147	1.09861	0	0	0	2.94444	2.89037	2.19722	2.3979	0
Stroke_AAACCCATCAAGCCAT-1	0	0	0.693147	0.693147	0	0	0	0	0	0
Stroke_AAACCCATCATTGCTT-1	0	1.09861	0	0	0	0	3.29584	0	1.09861	0
Stroke_AAACGAAAGATGACAT-1	0.693147	1.60944	0	0.693147	0	1.60944	1.60944	0.693147	1.38629	0
Stroke_AAACGAAAGATGATTG-1	1.09861	0.693147	0	1.09861	0	2.77259	2.89037	2.83321	1.94591	0
Stroke_AAACGAAAGATTTGCC-1	3.3322	3.97029	0	3.29584	0	0.693147	0	0	0	2.3979
Stroke_AAACGAAAGCTTTCCC-1	0.693147	1.38629	0	0	0	2.70805	1.60944	1.94591	0	0
Stroke_AAACGAAAGGCTTCCG-1	0	1.09861	0	0	0	0.693147	0	0	0	0
Stroke_AAACGAAAGGGTCAAC-1	2.07944	1.09861	0	0	0	3.21888	2.56495	2.07944	1.09861	0
Stroke_AAACGAAAGTAAACGT-1	3.17805	4.15888	1.09861	1.60944	0	0	1.38629	0	0	0
Stroke_AAACGAAAGTCGCCCA-1	1.60944	2.83321	0	2.48491	0	3.04452	2.99573	1.38629	2.07944	0
Stroke_AAACGAACAAAGACGC-1	1.09861	2.07944	0	0.693147	0	1.09861	2.07944	0.693147	0.693147	0.693147
Stroke_AAACGAACAAATACAG-1	1.94591	1.09861	0	0.693147	0	1.09861	0	0	0	0
Stroke_AAACGAAGTACGATTC-1	3.3322	4.55388	1.09861	1.09861	0	1.38629	1.38629	0.693147	0.693147	1.09861
Stroke_AAACGAAGTTCCGTTC-1	1.79176	0.693147	0	0	0	3.3673	3.17805	2.83321	1.79176	0
Stroke_AAACGCTAGAGGATCC-1	1.38629	0	0	0	0	3.73767	3.71357	0.693147	1.94591	0
Stroke_AAACGCTCATCCTTCG-1	0	0	0	0	0	2.70805	3.61092	1.79176	1.38629	0
Stroke_AAACGCTGTCATGGCC-1	0.693147	0.693147	0	0	0.693147	2.77259	3.3322	2.30259	2.70805	0
Stroke_AAACGCTTCGCAGATT-1	0.693147	0	0	0	0	2.83321	3.09104	2.99573	2.70805	0
Stroke_AAACGCTTCGCCGAAC-1	0	0	0	1.09861	0	3.7612	0	2.3979	0	0
Stroke_AAAGAACAGCACGTCC-1	3.66356	4.33073	0	3.7612	0	0	0.693147	0	0	2.30259
Stroke_AAAGAACGTCACTTAG-1	0	2.48491	0	1.60944	0	2.83321	3.55535	1.79176	2.83321	0
Stroke_AAAGAACGTGTAAACA-1	1.09861	0	0	0	0	3.3322	3.04452	2.63906	1.94591	0
Stroke_AAAGAACTCTGAGGCC-1	0	0	0	0	0	3.04452	3.43399	2.56495	1.94591	0
Stroke_AAAGGATAGAAGGTAG-1	0.693147	1.09861	0.693147	0	0	0	0	0	0	0
Stroke_AAAGGATCACGCAAAG-1	0	0	0	0	0	3.58352	2.30259	1.38629	1.38629	0
Stroke_AAAGGATCAGGGCTTC-1	2.89037	4.17439	1.38629	2.89037	0	0	0.693147	0.693147	0	2.07944
Stroke_AAAGGATGTCGCTTAA-1	2.99573	3.09104	0	2.30259	0	0.693147	0.693147	0.693147	0.693147	1.60944
Stroke_AAAGGATGTTGGGTTT-1	0.693147	0.693147	0	0	0	2.94444	3.55535	1.79176	2.07944	0
Stroke_AAAGGATTCCGTTGGG-1	3.85015	3.58352	0	0.693147	0	1.09861	1.09861	0.693147	0.693147	0.693147
Stroke_AAAGGATTCGTGTGAT-1	0	0	0	0	0	0	0	0	0	0
Stroke_AAAGGGCAGAGCATTA-1	2.07944	0	0	0	0.693147	0	0	0	0	1.09861
Stroke_AAAGGGCAGATTAGAC-1	1.94591	2.07944	0	0	0	3.13549	2.77259	2.07944	1.09861	1.09861
Stroke_AAAGGGCAGGAAGTGA-1	2.19722	1.79176	0	0	0	3.29584	3.52636	2.48491	2.07944	0.693147
Stroke_AAAGGGCCAACTCCAA-1	0	0.693147	0	0	0	0	0	0	0	0
Stroke_AAAGGGCCAACTGCTA-1	0.693147	0	0	0.693147	0	3.17805	3.46574	2.19722	1.94591	0
Stroke_AAAGGGCCAATAGTAG-1	1.38629	0	0	0	0	3.17805	3.49651	1.38629	2.19722	0
Stroke_AAAGGGCCACAGCCAC-1	1.09861	1.09861	0	0	0	0	0	0	0	0
Stroke_AAAGGGCCAGATTCGT-1	0	1.09861	0	1.09861	0	1.09861	1.09861	2.07944	1.09861	0
Stroke_AAAGGTAAGACTACGG-1	0.693147	0.693147	0	0.693147	0	2.89037	3.21888	1.38629	2.30259	0
Stroke_AAAGGTAAGCTTACGT-1	1.94591	2.70805	0	0	0	2.99573	3.17805	1.94591	2.3979	0.693147
Stroke_AAAGGTAAGGAGAGGC-1	1.09861	2.07944	0	0.693147	0	2.77259	2.48491	0.693147	2.30259	0.693147
Stroke_AAAGGTACATCGTGCG-1	0	0.693147	0	0	0	0	0	0	0	0
Stroke_AAAGGTACATGTTCGA-1	0	1.38629	0	0.693147	0	0	0	0	0	0
Stroke_AAAGGTAGTCATTGCA-1	0.693147	0.693147	0	0	0	0	0	0	0	0
Stroke_AAAGGTAGTCTGTGCG-1	0.693147	0	0	0	0	0	0.693147	0	0	0
Stroke_AAAGGTAGTTCAAACC-1	2.07944	3.29584	0.693147	2.19722	0	2.99573	2.94444	2.19722	1.38629	1.09861
Stroke_AAAGGTATCAGAATAG-1	0	0	0	0	0	2.83321	2.89037	1.38629	1.38629	0
Stroke_AAAGGTATCGTCGGGT-1	0	0	0	0	0	3.13549	3.7612	2.19722	2.3979	0
Stroke_AAAGGTATCTTGCAAG-1	1.38629	1.09861	0	1.38629	0	2.48491	2.63906	1.38629	1.79176	0
Stroke_AAAGTCCAGGCTCCCA-1	1.09861	1.09861	0.693147	0.693147	0	2.63906	2.63906	2.30259	1.38629	0
Stroke_AAAGTCCAGTTAACAG-1	1.38629	4.33073	0	2.63906	0	1.38629	1.60944	1.09861	1.09861	0.693147
Stroke_AAAGTCCCAGAACTAA-1	3.3322	4.20469	1.38629	2.19722	0	0	0	0.693147	0	1.09861
Stroke_AAAGTGAAGATCCAAA-1	0	1.09861	0	0.693147	0	3.29584	3.4012	2.83321	1.94591	0
Stroke_AAAGTGACACCTGCGA-1	2.07944	2.19722	0	0.693147	0	3.78419	2.19722	1.09861	1.38629	1.09861
Stroke_AAAGTGACACGTAGAG-1	1.09861	0	0	1.09861	0	3.29584	3.55535	1.94591	1.79176	0
Stroke_AAAGTGACAGCTACTA-1	0.693147	0.693147	0	0.693147	0	2.30259	0.693147	0.693147	0.693147	0
Stroke_AAAGTGACATGCACTA-1	1.38629	2.3979	0	1.60944	0	3.2581	2.19722	2.63906	0.693147	0
Stroke_AAAGTGAGTCAGACGA-1	0.693147	1.60944	0	0.693147	0	1.38629	0.693147	0.693147	0.693147	0
Stroke_AAAGTGAGTCTCTCAC-1	1.09861	0	0	0	0	2.99573	2.70805	2.07944	1.94591	0.693147
Stroke_AAAGTGATCCATTGCC-1	2.77259	4.91265	0	1.09861	0	0	0.693147	0	0	1.79176
Stroke_AAAGTGATCTAGAGCT-1	1.09861	1.79176	0	1.38629	0	3.55535	1.94591	2.07944	1.60944	1.09861
Stroke_AAAGTGATCTGCGGGT-1	2.30259	4.00733	1.94591	4.21951	1.60944	2.56495	0.693147	1.38629	1.38629	2.48491
Stroke_AAATGGACATAGTCAC-1	0.693147	0	0	0	0	3.17805	3.21888	2.07944	1.79176	0
Stroke_AAATGGAGTAGTCACT-1	2.19722	1.79176	0	0.693147	0	2.77259	1.79176	1.60944	0.693147	1.38629
Stroke_AAATGGAGTCGCACAC-1	0	0	0	0.693147	0.693147	3.17805	0	1.79176	0	0
Stroke_AAATGGATCCTGGTCT-1	1.94591	2.48491	0	1.09861	0	3.2581	2.63906	1.38629	1.09861	1.09861
Stroke_AACAAAGCAAATCGTC-1	1.38629	0	0	0.693147	0	2.94444	3.73767	2.3979	2.30259	0
Stroke_AACAAAGCAGAACTCT-1	1.09861	1.09861	0	0	0	2.70805	3.46574	2.07944	1.94591	0
Stroke_AACAAAGGTGCATGTT-1	1.38629	0	0	0	0	3.63759	3.29584	2.07944	1.60944	0
Stroke_AACAAAGGTTCGGTAT-1	2.3979	0.693147	0	0	0	3.21888	2.94444	2.3979	1.09861	0.693147
Stroke_AACAAAGTCTAAGAAG-1	2.19722	3.09104	0	2.63906	0	3.3673	2.56495	2.48491	1.60944	1.38629
Stroke_AACAACCAGCCGAACA-1	3.78419	3.89182	0	2.77259	0	0	0	0.693147	0	1.09861
Stroke_AACAACCGTGGGCTTC-1	0	0	0	0.693147	0.693147	3.49651	1.60944	3.2581	0.693147	0
Stroke_AACAACCTCAGAGCAG-1	0.693147	3.29584	0	1.60944	0	0.693147	0.693147	0	1.09861	1.09861
Stroke_AACAACCTCAGTCTTT-1	1.09861	2.07944	0	0.693147	0	3.43399	3.04452	2.3979	2.07944	0
Stroke_AACAAGAAGGATTCAA-1	1.09861	2.3979	0	0.693147	0.693147	3.63759	3.3673	2.56495	1.79176	0.693147
Stroke_AACAAGACAACCGGAA-1	1.60944	0	0	0	0	2.3979	3.29584	1.60944	2.3979	0
Stroke_AACAAGAGTACAAACA-1	1.38629	1.38629	0	0.693147	0	1.38629	1.38629	1.09861	1.09861	0.693147
Stroke_AACAAGAGTATGAAGT-1	1.60944	2.77259	0	0	0	2.77259	3.21888	1.60944	1.79176	0
Stroke_AACAAGAGTTTCCATT-1	1.09861	0	0	0	0	3.04452	3.4012	1.79176	1.60944	0
Stroke_AACAAGATCACTCACC-1	1.60944	0	0	0.693147	0	2.63906	3.8712	2.19722	1.60944	0
Stroke_AACAAGATCCGTCCTA-1	3.68888	4.33073	1.09861	3.3322	0	1.38629	0	0	0	2.30259
Stroke_AACAAGATCTATCCAT-1	0.693147	0.693147	0	0	0	3.29584	3.52636	2.07944	2.48491	0
Stroke_AACACACAGCCAACCC-1	0	0.693147	0	0	0.693147	2.94444	1.94591	2.07944	1.79176	0
Stroke_AACACACAGCGGTAAC-1	0.693147	1.60944	0	1.09861	0	3.4012	3.2581	2.48491	1.60944	0.693147
Stroke_AACACACAGCTGACCC-1	1.38629	0.693147	0	0	0	2.07944	2.89037	2.19722	2.94444	0
Stroke_AACACACAGCTGAGCA-1	0.693147	1.60944	0	0.693147	0	0.693147	0.693147	0.693147	0.693147	0
Stroke_AACACACAGGAGTATT-1	1.60944	0	0	0	0	2.77259	2.83321	2.77259	2.63906	0
Stroke_AACACACAGTTGTAAG-1	0.693147	0	0	0	0	3.2581	2.94444	2.63906	2.3979	0
Stroke_AACACACCAATCTGCA-1	0.693147	0	0	0	0	2.89037	3.09104	2.63906	1.94591	0
Stroke_AACACACGTCACAATC-1	1.79176	1.38629	0	0	0	1.38629	2.83321	0.693147	1.79176	0
Stroke_AACACACTCGAGTGGA-1	0	0.693147	0	0	0	3.3673	0.693147	2.07944	0	0
Stroke_AACACACTCGGTCACG-1	0	0	0	0	0	0	0	0	0	0
Stroke_AACAGGGAGCAAATGT-1	2.07944	1.60944	0	1.09861	0	3.3673	2.77259	1.38629	1.60944	0
Stroke_AACAGGGAGCGTGTCC-1	0	0	0	0	0	0.693147	0	0	0	0
Stroke_AACAGGGAGTGAGGCT-1	1.79176	1.60944	0	2.07944	0	3.13549	3.2581	2.07944	2.70805	0
Stroke_AACAGGGCAAGTTCGT-1	1.09861	0.693147	0	0	0	0	0	0	0	0
Stroke_AACAGGGCACCTGCAG-1	3.63759	4.15888	0	2.83321	0	0	0	0	0	2.70805
Stroke_AACAGGGCATTGGGAG-1	1.09861	1.79176	0	0	0	3.52636	3.04452	2.07944	1.94591	0.693147
Stroke_AACAGGGGTCACGCTG-1	0.693147	1.09861	0	0.693147	0	3.21888	2.77259	1.09861	1.38629	0
Stroke_AACAGGGGTCGCGGTT-1	0.693147	0	0	0.693147	0	3.43399	3.2581	1.94591	2.3979	0
Stroke_AACAGGGGTCTACTGA-1	2.07944	4.26268	0	0.693147	1.09861	2.19722	3.63759	2.30259	2.3979	0.693147
Stroke_AACAGGGTCCACTAGA-1	1.09861	0	0	0	0	0	0	0	0	0
Stroke_AACAGGGTCGGCACTG-1	1.60944	1.94591	0	1.60944	0	3.21888	3.3673	2.19722	1.79176	0.693147
Stroke_AACAGGGTCTATGTGG-1	1.79176	1.09861	0	1.60944	0	1.09861	3.29584	0.693147	0.693147	0.693147
Stroke_AACCAACAGCCATGCC-1	0	1.60944	0	0.693147	0	2.83321	3.13549	2.07944	2.3979	0
Stroke_AACCAACAGTAAATGC-1	1.79176	2.63906	0	0.693147	0	3.49651	1.09861	2.19722	0.693147	0.693147
Stroke_AACCAACCAACCGTAT-1	1.94591	0.693147	0	0	0	2.63906	3.2581	1.94591	2.30259	0
Stroke_AACCAACCACAATTCG-1	0.693147	1.38629	0	0	0	2.30259	3.09104	2.70805	2.83321	0
Stroke_AACCAACCACCGTGCA-1	1.09861	2.07944	0.693147	1.38629	0	3.4012	2.83321	1.79176	1.94591	0.693147
Stroke_AACCAACCAGAGGTAC-1	0	0.693147	0	0.693147	0	0.693147	0.693147	0	0	0.693147
Stroke_AACCAACGTCTTGAAC-1	3.73767	4.38203	1.38629	1.79176	0	0.693147	0.693147	0	0	2.3979
Stroke_AACCAACTCAAACTGC-1	1.09861	1.38629	0	0	0	3.04452	2.99573	1.79176	1.60944	0.693147
Stroke_AACCAACTCACCCTTG-1	1.09861	2.77259	0	1.09861	0	0.693147	0.693147	1.09861	0	2.3979
Stroke_AACCAACTCATGCAGT-1	2.94444	3.98898	1.09861	2.3979	0	0.693147	0	0	0	1.60944
Stroke_AACCACAAGAGAGTGA-1	1.79176	3.04452	0	1.38629	0	0	2.07944	2.19722	0	2.19722
Stroke_AACCACAAGCTCATAC-1	1.09861	2.3979	0	1.60944	0	2.94444	3.13549	1.60944	2.07944	0
Stroke_AACCACAAGGGTAGCT-1	0	1.38629	0	0	0	3.17805	2.83321	1.60944	2.19722	0
Stroke_AACCACACAGTGTACT-1	1.09861	0	0	0	0	3.13549	1.09861	1.09861	0	0
Stroke_AACCACACATCGAACT-1	1.94591	1.09861	0	1.60944	0	1.09861	2.77259	0.693147	0.693147	0.693147
Stroke_AACCACAGTTACCTGA-1	0.693147	2.19722	0	1.38629	0	1.60944	1.09861	0.693147	0.693147	0
Stroke_AACCACAGTTCTAACG-1	0.693147	0	0	0	0	0	0	0	0	0
Stroke_AACCACAGTTTGGAGG-1	1.09861	1.38629	0	0	0	2.63906	3.13549	2.19722	1.09861	1.38629
Stroke_AACCACATCACTAGCA-1	3.43399	4.12713	1.09861	3.17805	0	0	0	0.693147	0	2.30259
Stroke_AACCACATCGTAACCA-1	1.38629	0	0	0	0	3.04452	3.21888	2.07944	2.3979	0
Stroke_AACCATGAGACACACG-1	0.693147	0.693147	0	0	0	2.70805	3.55535	2.70805	1.60944	0
Stroke_AACCATGAGATAGCAT-1	0	0.693147	0	0.693147	0	3.63759	2.30259	2.48491	1.38629	0
Stroke_AACCATGCACCCTTGT-1	1.09861	0	0	0	0	2.94444	2.19722	2.07944	1.94591	0
Stroke_AACCATGCAGTATGAA-1	0.693147	1.09861	0	0	0	2.89037	2.94444	2.19722	1.09861	0
Stroke_AACCATGCAGTTGAAA-1	2.70805	4.7362	0	0.693147	0	0	0	0	0	1.79176
Stroke_AACCATGCATCGATAC-1	1.38629	0	0	0.693147	0	2.83321	3.09104	3.09104	0.693147	0
Stroke_AACCATGGTCACAATC-1	1.09861	0	0	0	0	3.21888	3.58352	2.07944	2.3979	0
Stroke_AACCATGTCAATCTTC-1	1.09861	0	0	1.38629	0	3.4012	4.00733	2.63906	2.63906	0
Stroke_AACCATGTCATGTCTT-1	1.09861	0	0	0	0	3.09104	1.79176	2.30259	1.38629	0
Stroke_AACCATGTCTGAGGTT-1	1.09861	0	0	0.693147	0	1.94591	3.09104	1.60944	0	0
Stroke_AACCCAAAGCGTCAAG-1	2.99573	4.26268	1.38629	3.95124	0	0.693147	0	0.693147	0	2.48491
Stroke_AACCCAAAGGACAGTC-1	3.09104	3.73767	0.693147	0	0	0	0	0	0.693147	1.60944
Stroke_AACCCAAGTCAAGCCC-1	0	0	0	0	0	1.09861	0	0	0	2.19722
Stroke_AACCTGAAGTTGCATC-1	1.09861	1.09861	0	0.693147	0	1.09861	2.48491	0.693147	0.693147	0.693147
Stroke_AACCTGAAGTTGTCAC-1	1.09861	1.09861	0	1.79176	0	2.56495	2.63906	1.09861	1.09861	0.693147
Stroke_AACCTGACACTAACCA-1	0	1.60944	0	0.693147	0	2.94444	2.30259	1.79176	2.30259	0
Stroke_AACCTGAGTTAAGAAC-1	1.09861	1.09861	0	0	0	2.89037	2.83321	2.30259	1.38629	0
Stroke_AACCTGATCCCTGTTG-1	2.89037	2.48491	0	2.94444	0	1.38629	1.60944	1.09861	1.09861	1.94591
Stroke_AACCTGATCGGTTAGT-1	0	0	0	1.79176	0	0	0	0	0	0
Stroke_AACCTTTAGACAGCGT-1	1.09861	2.07944	0	0.693147	0	1.09861	1.38629	0.693147	1.09861	0.693147
Stroke_AACCTTTAGCGCCTCA-1	1.79176	0.693147	0	0	0.693147	1.09861	2.83321	1.09861	1.09861	0
Stroke_AACCTTTAGGAGCTGT-1	3.55535	3.71357	0	3.43399	0	0	0	1.09861	0	2.3979
Stroke_AACCTTTCAACTTGCA-1	0.693147	0.693147	0	0	0	1.60944	2.83321	1.09861	0	0
Stroke_AACCTTTCAATCTCTT-1	1.38629	0	0	0	0	3.09104	3.04452	2.3979	1.79176	0.693147
Stroke_AACCTTTCATTAAGCC-1	2.30259	2.07944	0.693147	3.49651	1.60944	3.13549	2.83321	1.79176	2.3979	0.693147
Stroke_AACCTTTGTTTCCATT-1	1.60944	1.94591	0.693147	1.09861	0	2.63906	2.94444	2.07944	1.38629	0
Stroke_AACCTTTTCACACCCT-1	3.2581	3.93183	0.693147	2.94444	0	0	0.693147	0	0	1.79176
Stroke_AACCTTTTCTCTCAAT-1	1.79176	2.19722	0	1.38629	0	2.30259	3.29584	1.38629	2.07944	0.693147
Stroke_AACGAAAAGATGTTCC-1	1.09861	0	0	0.693147	0	3.3322	2.99573	1.79176	2.48491	0
Stroke_AACGAAAAGTAACGAT-1	2.89037	3.52636	1.79176	4.20469	0.693147	1.94591	0	0	0	1.94591
Stroke_AACGAAAAGTGCACAG-1	0	0.693147	0	0	0	3.52636	3.95124	2.48491	2.56495	0
Stroke_AACGAAACAAGCACCC-1	1.09861	1.94591	0	2.48491	0	1.94591	1.94591	2.30259	0.693147	0.693147
Stroke_AACGAAATCGAGCCAC-1	0	0	0	0	0	2.77259	1.79176	2.30259	0.693147	0
Stroke_AACGAAATCTGATTCT-1	1.60944	0.693147	0	0	0	1.09861	0.693147	0	0	2.30259
Stroke_AACGGGAAGATGTTCC-1	0.693147	1.38629	0	1.09861	0	3.13549	1.60944	2.56495	0.693147	0
Stroke_AACGGGACAGATCCAT-1	1.79176	2.63906	0	0	0	2.70805	3.21888	2.07944	1.60944	0
Stroke_AACGGGAGTCCTTAAG-1	1.09861	1.09861	0	0.693147	0	0	0	0	0	0
Stroke_AACGGGAGTGTTACTG-1	0	0	0	0	0	2.99573	2.30259	1.79176	1.94591	0
Stroke_AACGGGATCAAGAATG-1	0.693147	0.693147	0	0	0	3.46574	3.04452	2.3979	2.89037	0
Stroke_AACGGGATCCACAGCG-1	0.693147	1.60944	0	0	0	2.48491	3.3322	2.30259	2.63906	0
Stroke_AACGGGATCCGTATGA-1	4.09434	4.14313	0.693147	3.80666	0	0	0.693147	0	0	2.3979
Stroke_AACGGGATCGAAGCAG-1	1.09861	1.94591	0	0	0	2.63906	1.79176	2.48491	1.38629	0
Stroke_AACGTCAAGACGACTG-1	1.94591	0	0	0	0	3.04452	3.3322	2.56495	0.693147	0
Stroke_AACGTCAAGCGTTCAT-1	0	1.38629	0	1.09861	0	3.17805	2.63906	2.56495	2.19722	0.693147
Stroke_AACGTCAAGCTACGTT-1	2.83321	0	0	0.693147	0	3.13549	1.38629	1.09861	1.79176	0
Stroke_AACGTCATCACTGGTA-1	1.09861	0	0	0	0	2.56495	2.83321	0.693147	2.63906	0
Stroke_AACGTCATCGATACTG-1	3.21888	4.61512	1.09861	2.89037	0	0.693147	0.693147	0	0	1.79176
Stroke_AACGTCATCTATCGTT-1	1.79176	0.693147	0	0.693147	0	2.48491	3.43399	2.07944	2.56495	0
Stroke_AACTTCTAGAGTGTGC-1	1.38629	1.38629	0	0.693147	0	1.38629	2.48491	2.19722	1.09861	0.693147
Stroke_AACTTCTCAAGTGACG-1	1.38629	1.38629	0	0.693147	0	3.29584	3.8712	2.70805	2.99573	0
Stroke_AACTTCTCAGATCCAT-1	1.09861	2.70805	0	0.693147	0	2.99573	2.56495	2.89037	2.07944	0
Stroke_AAGAACAAGCGAGAAA-1	1.38629	3.52636	0.693147	2.07944	0	3.04452	2.3979	2.3979	1.60944	1.09861
Stroke_AAGAACACAAATCGGG-1	4.02535	4.07754	0	2.3979	0	1.79176	0	0.693147	0	2.63906
Stroke_AAGAACACAACTCGTA-1	0	0	0	0	1.09861	2.89037	3.4012	2.70805	1.38629	0
Stroke_AAGAACACACAATGAA-1	2.19722	1.09861	0	0.693147	0	2.70805	3.17805	2.77259	1.60944	0
Stroke_AAGAACACATCAGCTA-1	0	1.38629	0	0.693147	0	0	0	0	0	0
Stroke_AAGAACAGTTCGCGTG-1	2.70805	1.09861	0	1.60944	0	1.09861	1.79176	1.60944	0.693147	0
Stroke_AAGAACATCCCTTTGG-1	0	0	0	0	0	0	0	0	0	0
Stroke_AAGAACATCGGAGTAG-1	2.99573	3.63759	0	2.48491	0	1.94591	0.693147	1.09861	0	2.30259
Stroke_AAGAACATCTCCCATG-1	1.38629	2.48491	0	1.09861	0	2.48491	1.60944	1.09861	1.09861	0.693147
Stroke_AAGACAAAGCGCGTTC-1	1.38629	0	0	0	0	3.3673	3.52636	2.63906	2.07944	0.693147
Stroke_AAGACAAAGTTCCAGT-1	3.2581	4.33073	0	2.83321	0	0	0	0	0	1.60944
Stroke_AAGACAACAGGATCTT-1	2.99573	3.78419	0.693147	2.30259	0	2.63906	2.77259	1.38629	1.94591	1.60944
Stroke_AAGACAAGTTCAAGTC-1	1.79176	0.693147	0	1.09861	0	3.58352	3.52636	2.19722	2.07944	0
Stroke_AAGACAATCTCCGATC-1	1.09861	1.09861	0	0.693147	0	3.09104	2.3979	0.693147	0.693147	0.693147
Stroke_AAGACTCTCGGTCTAA-1	0	1.38629	0	0	0	0.693147	0.693147	0	0	0
Stroke_AAGACTCTCGTAACTG-1	1.09861	1.09861	0	0.693147	0	1.09861	3.29584	0.693147	0.693147	0.693147
Stroke_AAGATAGAGAGTCCGA-1	1.09861	1.60944	0	2.30259	0	2.99573	3.49651	2.70805	2.83321	1.09861
Stroke_AAGATAGAGCGATGGT-1	1.79176	2.70805	0	1.09861	0	3.17805	3.61092	2.07944	1.60944	0.693147
Stroke_AAGATAGAGGATTCCT-1	0.693147	1.94591	0	1.09861	0	2.83321	2.63906	2.3979	1.79176	0
Stroke_AAGATAGCAGAGTTCT-1	1.79176	2.30259	0	0.693147	0	1.09861	2.63906	1.60944	0.693147	0
Stroke_AAGATAGCAGGTGACA-1	1.09861	1.60944	0	0	0.693147	0	0	0	0	0
Stroke_AAGATAGCATAGCTGT-1	1.09861	0.693147	0	0	0	2.89037	3.13549	1.60944	1.60944	0
Stroke_AAGATAGGTGACTCGC-1	0	0	0	0.693147	0	0	0	2.48491	0	0
Stroke_AAGATAGTCGAGAACG-1	2.19722	2.30259	0	1.94591	0	1.38629	2.77259	1.09861	2.07944	0.693147
Stroke_AAGCATCAGACTTAAG-1	1.38629	1.94591	0	0.693147	0	3.66356	1.94591	2.56495	1.38629	1.09861
Stroke_AAGCATCAGAGGCCAT-1	1.79176	0.693147	0	1.09861	0	3.09104	3.49651	0.693147	2.19722	0
Stroke_AAGCATCAGTTTGCTG-1	0	0	0	0	0	0	0.693147	0	0	0
Stroke_AAGCATCTCAGGAAGC-1	2.07944	2.70805	0	1.60944	0.693147	3.3673	3.29584	1.79176	1.79176	1.09861
Stroke_AAGCATCTCATACGGT-1	1.79176	0.693147	0	0	0	2.89037	3.21888	1.79176	2.30259	0
Stroke_AAGCCATAGGAGCAAA-1	1.38629	1.38629	0	0	0	2.70805	2.99573	2.07944	1.79176	0
Stroke_AAGCCATAGGCTTTCA-1	1.38629	0	0	0	0	2.99573	3.09104	1.94591	2.3979	0.693147
Stroke_AAGCCATGTGAATTAG-1	1.09861	1.94591	0	0	0	3.3322	3.49651	2.94444	1.60944	0
Stroke_AAGCCATGTGATACTC-1	2.30259	0.693147	0	0	0	2.70805	3.73767	1.79176	1.38629	0
Stroke_AAGCCATGTTGTTTGG-1	2.07944	4.17439	1.60944	1.38629	0	0.693147	0.693147	0.693147	0.693147	1.09861
Stroke_AAGCCATTCACCATGA-1	0.693147	1.38629	0	0	0	2.94444	3.17805	2.3979	2.19722	0
Stroke_AAGCCATTCCGATAAC-1	1.94591	2.70805	0	1.38629	0	2.83321	2.19722	1.79176	1.94591	1.09861
Stroke_AAGCGAGCACCCTGAG-1	2.07944	0	0	0.693147	0	3.17805	3.61092	2.3979	2.48491	0
Stroke_AAGCGAGGTCCCTAAA-1	1.94591	3.04452	0	0.693147	0.693147	2.89037	2.70805	2.63906	1.94591	0.693147
Stroke_AAGCGAGGTGGAGGTT-1	0	0	0	0	0	3.4012	3.82864	2.07944	2.3979	0
Stroke_AAGCGAGTCTAATTCC-1	0	1.60944	0	0	0	2.94444	2.56495	2.48491	2.30259	0
Stroke_AAGCGTTAGAAACCAT-1	1.38629	1.09861	0	1.09861	0	3.52636	3.49651	2.19722	2.19722	0
Stroke_AAGCGTTAGACGGATC-1	0.693147	0.693147	0	0.693147	0	0.693147	1.09861	0.693147	0.693147	0
Stroke_AAGCGTTAGATGACAT-1	0.693147	1.79176	0	1.09861	0	3.46574	1.79176	2.89037	0.693147	1.09861
Stroke_AAGCGTTAGGATATGT-1	0.693147	0.693147	0	0	0	3.04452	3.13549	2.07944	2.30259	0
Stroke_AAGCGTTCAGTCAACT-1	0.693147	0.693147	0	0	0	3.52636	1.94591	2.19722	0	0
Stroke_AAGCGTTGTGGATACG-1	2.19722	0	0	1.09861	0	3.66356	3.78419	2.19722	2.63906	0
Stroke_AAGCGTTGTGTGTCGC-1	0.693147	0.693147	0	0.693147	0	3.09104	3.29584	2.89037	1.79176	0
Stroke_AAGCGTTTCACGAACT-1	1.79176	1.09861	0	0	0	3.3673	1.38629	2.07944	0.693147	0
Stroke_AAGCGTTTCCGGTAGC-1	3.21888	3.68888	1.09861	2.19722	0	0.693147	0.693147	0.693147	0.693147	0
Stroke_AAGCGTTTCTGCGAGC-1	0	2.07944	0	0.693147	0	3.04452	3.52636	1.94591	2.70805	0
Stroke_AAGGAATAGAGCTTTC-1	0	1.09861	0	0.693147	0	2.99573	3.4012	2.07944	1.79176	0
Stroke_AAGGAATAGATGGCAC-1	1.09861	3.09104	0	0	0	2.89037	3.09104	2.19722	2.19722	1.38629
Stroke_AAGGAATAGGATGAGA-1	0.693147	0	0	0	0	0	0	0	0	0
Stroke_AAGGAATCAGATAAAC-1	0.693147	0.693147	0	0.693147	0	2.19722	2.19722	0.693147	0.693147	0
Stroke_AAGGAATCATACCAGT-1	1.38629	0	0	1.09861	0	0	0	0	0	0
Stroke_AAGGAATCATCCCACT-1	1.60944	0	0	0	0	3.13549	3.3322	2.19722	1.60944	0
Stroke_AAGGAATGTCTCGCGA-1	0.693147	1.79176	0	0.693147	0	0.693147	0	0	0.693147	0.693147
Stroke_AAGGAATTCTCTGAGA-1	0.693147	0	0	0	0	0	0	0.693147	0	0
Stroke_AAGGTAAAGAGATTCA-1	1.38629	2.48491	0	2.07944	0	1.38629	2.48491	1.09861	2.19722	0.693147
Stroke_AAGGTAACATCTATCT-1	1.79176	2.56495	0	0	0	3.29584	3.49651	2.48491	2.77259	0
Stroke_AAGGTAATCGTAGTGT-1	0	0.693147	0.693147	0	0	2.56495	0	1.60944	0	0
Stroke_AAGGTAATCTTTCCGG-1	1.09861	0	0	0	0	0	0	0	0	0
Stroke_AAGTACCAGCTGCCTG-1	1.60944	0	0	0	0	2.99573	3.43399	2.83321	2.3979	0
Stroke_AAGTACCGTTCTGAGT-1	0.693147	1.94591	0	1.79176	0	3.3673	2.99573	2.30259	1.09861	0
Stroke_AAGTACCTCGAACCAT-1	1.38629	2.48491	0	1.38629	0	2.70805	2.83321	1.38629	2.56495	0
Stroke_AAGTACCTCGAACCTA-1	1.09861	2.56495	0	1.38629	0	3.09104	3.63759	2.07944	2.48491	0.693147
Stroke_AAGTACCTCTTCACAT-1	1.09861	0.693147	0.693147	0.693147	0	0	0	0	0	0
Stroke_AAGTCGTCAATGTCTG-1	1.38629	2.70805	0	1.38629	0	3.2581	2.99573	2.89037	2.63906	0.693147
Stroke_AAGTCGTCACTTACAG-1	1.09861	0	0	0	0	2.89037	2.99573	2.30259	2.48491	0.693147
Stroke_AAGTCGTGTGCCTGAC-1	1.79176	3.71357	0	2.70805	1.09861	3.04452	2.19722	1.79176	1.79176	0
Stroke_AAGTCGTGTGGTATGG-1	1.94591	0	0	0	0	3.17805	3.4012	2.07944	2.3979	0
Stroke_AAGTCGTTCGCAAGAG-1	1.38629	1.09861	0	0.693147	0	2.70805	3.58352	1.94591	2.19722	0
Stroke_AAGTCGTTCGGCTGGT-1	1.60944	2.30259	0.693147	1.38629	1.09861	2.56495	2.3979	1.38629	0.693147	1.09861
Stroke_AAGTGAAAGACGACGT-1	3.73767	4.2485	1.09861	3.13549	0.693147	0.693147	1.09861	0.693147	0	1.38629
Stroke_AAGTGAATCGAAGCAG-1	0.693147	0.693147	0	0	0	2.63906	2.99573	0.693147	2.19722	0
Stroke_AAGTGAATCGCGTGCA-1	1.60944	3.52636	0	1.94591	0	1.79176	0	1.94591	1.09861	1.09861
Stroke_AAGTGAATCGGCTGTG-1	1.09861	2.99573	0.693147	0	0	3.04452	2.89037	1.60944	2.63906	0
Stroke_AAGTTCGAGACTAAGT-1	0.693147	0.693147	0	0	0	0.693147	0.693147	0.693147	0.693147	0
Stroke_AAGTTCGAGAGGCGGA-1	0.693147	2.63906	0	2.56495	0.693147	2.77259	3.13549	2.30259	1.94591	0.693147
Stroke_AAGTTCGCAGCACCCA-1	1.09861	2.3979	0	1.79176	0	2.94444	2.70805	2.63906	1.09861	0.693147
Stroke_AAGTTCGGTACGATTC-1	2.48491	3.61092	0.693147	2.63906	0	1.09861	0.693147	0	0	1.79176
Stroke_AAGTTCGGTCAAGGCA-1	1.79176	1.38629	0	0	0	3.55535	3.55535	2.83321	2.30259	0
Stroke_AAGTTCGTCATGGATC-1	1.60944	1.60944	0	0	0	3.71357	2.77259	2.19722	1.09861	0
Stroke_AATAGAGAGAGGCCAT-1	0	1.09861	0	2.77259	0	3.55535	3.55535	2.99573	2.56495	1.09861
Stroke_AATAGAGAGGAGTACC-1	0.693147	1.38629	0	0	0	1.94591	1.38629	1.09861	0	2.30259
Stroke_AATAGAGAGTCTTCGA-1	0	0	0	0	0	0	0	0	0	0
Stroke_AATAGAGCAAATTGCC-1	1.79176	2.3979	1.09861	2.63906	0.693147	2.94444	3.4012	2.30259	1.79176	1.94591
Stroke_AATAGAGCAAGATTGA-1	2.07944	2.77259	0	0.693147	0	3.13549	3.78419	2.07944	2.19722	0
Stroke_AATAGAGCAATCTAGC-1	3.2581	4.40672	0.693147	3.29584	0	1.09861	0.693147	0	0	2.70805
Stroke_AATAGAGCACAACGCC-1	0.693147	1.79176	0	0.693147	0	2.94444	3.46574	2.56495	2.07944	0
Stroke_AATAGAGGTGCCTACG-1	1.09861	1.60944	0	0	0	3.29584	2.48491	2.89037	0	0
Stroke_AATAGAGGTGTACAGG-1	1.94591	1.79176	0	1.38629	0	3.09104	2.94444	1.09861	2.07944	0
Stroke_AATAGAGTCCCTCTCC-1	1.09861	0	0	0	0	0	0	0	0	0
Stroke_AATCACGCACTGGAAG-1	0	0	0	0	0.693147	2.77259	3.09104	2.48491	2.83321	0
Stroke_AATCACGTCACTAGCA-1	1.09861	2.30259	0	1.94591	0	2.3979	2.77259	2.07944	1.09861	0
Stroke_AATCACGTCCGATCGG-1	0	1.09861	0	0.693147	0	0	0	0	0	0.693147
Stroke_AATCGACAGAGTGAAG-1	0.693147	2.56495	0	1.09861	0	2.70805	2.3979	2.07944	2.07944	0
Stroke_AATCGACCAAGGCTTT-1	2.30259	2.89037	0	0.693147	0	2.3979	1.60944	3.43399	1.09861	0.693147
Stroke_AATCGACCACTGGATT-1	1.09861	0	0	0	0	3.17805	3.17805	2.56495	1.94591	0
Stroke_AATCGACGTAACTTCG-1	1.09861	1.09861	0	0.693147	0	3.3673	2.99573	2.19722	1.38629	0
Stroke_AATCGACTCGTGGCTG-1	3.43399	4.33073	0	3.4012	1.38629	0.693147	0.693147	0.693147	0.693147	2.48491
Stroke_AATCGTGAGAAGTCAT-1	0	0	0	0	0	2.70805	3.61092	1.38629	1.79176	0
Stroke_AATCGTGAGCCTCTGG-1	0.693147	1.60944	0	1.38629	0	2.63906	2.3979	1.38629	0.693147	0
Stroke_AATCGTGAGGCTGGAT-1	1.60944	1.60944	0	0	0	2.83321	3.29584	2.30259	1.60944	0
Stroke_AATCGTGCAAATGAGT-1	1.09861	0.693147	0	0	0	3.3322	3.21888	2.77259	2.07944	0
Stroke_AATCGTGCATCGAACT-1	1.38629	0	0	0	0	3.3322	3.4012	2.48491	2.77259	0
Stroke_AATCGTGGTGGACCAA-1	1.09861	0.693147	0	0	0	3.09104	3.66356	1.09861	1.79176	0
Stroke_AATCGTGGTTGCCTAA-1	0	1.38629	0	0	0	3.09104	2.99573	1.94591	1.38629	0
Stroke_AATCGTGGTTTACGTG-1	0.693147	0	0	0.693147	0	3.04452	3.55535	2.19722	3.13549	0
Stroke_AATCGTGTCAGCATTG-1	1.09861	1.38629	0	0.693147	0	1.38629	3.09104	2.48491	1.09861	0.693147
Stroke_AATCGTGTCCTTCAGC-1	1.09861	2.56495	0	1.38629	1.09861	2.56495	2.89037	2.19722	2.19722	0
Stroke_AATGAAGAGATGGCAC-1	0.693147	1.94591	0	0.693147	0	2.77259	3.21888	2.56495	2.63906	0
Stroke_AATGAAGCATCGAAGG-1	0.693147	0	0	0.693147	0	2.83321	3.46574	2.19722	2.30259	0
Stroke_AATGAAGCATTGACTG-1	1.09861	0.693147	0	0.693147	0	2.70805	3.13549	1.94591	2.63906	0.693147
Stroke_AATGAAGGTAGTCTGT-1	1.60944	0.693147	0	0.693147	0	4.17439	2.19722	2.77259	0.693147	0
Stroke_AATGAAGTCAGGGATG-1	2.19722	0	0	0	0	2.89037	3.85015	2.30259	2.56495	0
Stroke_AATGAAGTCAGTGTGT-1	3.17805	4.40672	0.693147	3.04452	0	0	0	0.693147	0	1.09861
Stroke_AATGAAGTCTATCCAT-1	0	0.693147	0	0	0.693147	0	0	0	0	0
Stroke_AATGACCAGATTCGAA-1	0.693147	0	0	0	0	3.21888	1.60944	2.89037	1.09861	0
Stroke_AATGACCAGGTCGTCC-1	1.09861	0.693147	0	0	0	3.2581	1.60944	1.94591	0.693147	0
Stroke_AATGACCCAGACATCT-1	1.60944	2.30259	0	0.693147	0	2.77259	3.3673	2.19722	2.63906	1.09861
Stroke_AATGACCGTACAAGCG-1	0.693147	1.09861	0	0	0.693147	3.13549	2.56495	2.70805	1.60944	0
Stroke_AATGACCGTGTCATGT-1	1.60944	1.38629	0	0.693147	0	3.3673	3.21888	2.19722	2.07944	0
Stroke_AATGACCGTTCAATCG-1	0.693147	1.79176	0	1.60944	0	2.70805	1.79176	2.99573	2.3979	0
Stroke_AATGCCAAGGAAGAAC-1	3.2581	4.14313	0.693147	2.70805	0	1.09861	0	1.09861	1.09861	2.56495
Stroke_AATGCCACAACAGAGC-1	1.38629	1.79176	0	1.09861	0	0	0	1.09861	1.38629	0
Stroke_AATGCCACAATCCTTT-1	3.2581	4.23411	1.09861	3.17805	0	0	0	0	0	1.79176
Stroke_AATGCCACAATTCACG-1	0.693147	0.693147	0	0	0	2.99573	3.52636	1.94591	1.94591	0
Stroke_AATGCCAGTGCAACGA-1	1.38629	2.07944	0	0.693147	0	1.79176	2.19722	1.60944	0	0
Stroke_AATGCCAGTTATAGCC-1	1.60944	2.07944	0	0	0	0.693147	0.693147	0	0	1.09861
Stroke_AATGGAACAAGCGCAA-1	2.99573	3.98898	0.693147	4.15888	0	0.693147	0	0	0	1.79176
Stroke_AATGGAAGTAGAGGAA-1	1.09861	2.19722	0.693147	1.09861	0	3.4012	2.07944	2.07944	1.09861	0.693147
Stroke_AATGGAAGTATGTCAC-1	1.38629	0	0	0	0	2.56495	3.17805	1.79176	1.38629	0
Stroke_AATGGAAGTTTACGTG-1	0	1.60944	0	1.09861	0	0	0.693147	0	0	0
Stroke_AATGGCTAGAGCCGTA-1	1.38629	1.60944	0	1.09861	0	1.38629	1.60944	1.09861	2.30259	0.693147
Stroke_AATGGCTAGTCTGGAG-1	3.21888	4.62497	1.09861	1.79176	0.693147	0	0	0	0	1.60944
Stroke_AATGGCTCAACTCCCT-1	0.693147	0	0	0.693147	0	3.3322	1.79176	1.60944	1.09861	0
Stroke_AATGGCTCAGAGATGC-1	1.38629	0	0	0	0	2.89037	3.52636	2.07944	2.48491	0
Stroke_AATGGCTCAGGACTAG-1	1.38629	1.38629	0	0	0	2.48491	3.09104	2.56495	2.63906	0
Stroke_AATGGCTGTAGTCTGT-1	2.07944	0.693147	0	1.94591	0	2.70805	2.19722	2.30259	1.38629	0
Stroke_AATGGCTGTGGCCACT-1	1.60944	0.693147	0	0	0	2.89037	2.48491	2.30259	1.09861	0
Stroke_AATGGCTTCCCGAATA-1	1.09861	1.38629	0	1.09861	0	3.04452	2.3979	2.07944	1.79176	1.38629
Stroke_AATTCCTAGACGGAAA-1	1.60944	1.09861	0	0	0	3.2581	2.83321	1.60944	1.09861	0
Stroke_AATTCCTAGACTCGAG-1	2.07944	0.693147	0	0.693147	0	2.07944	1.09861	0.693147	0.693147	0
Stroke_AATTCCTAGACTTCCA-1	0	0	0	0	0	0	0	0	0	0
Stroke_AATTCCTAGAGGCTGT-1	1.09861	0	0	0.693147	0	3.49651	3.04452	2.77259	1.79176	0
Stroke_AATTCCTAGTCCCTAA-1	1.09861	0.693147	0	0	0	2.99573	2.99573	2.07944	1.60944	0
Stroke_AATTCCTGTATCGTTG-1	1.09861	1.09861	0	0.693147	0	1.09861	2.3979	0.693147	0.693147	0.693147
Stroke_AATTTCCAGATGTAGT-1	0.693147	0	0	0	0	3.09104	1.38629	2.07944	1.38629	0
Stroke_AATTTCCAGGGCGAGA-1	0	0.693147	0	0	0	0	0	0	0	0
Stroke_AATTTCCCATAGCACT-1	1.38629	1.79176	0	1.79176	0	1.60944	1.60944	1.79176	0	1.38629
Stroke_AATTTCCCATCGTGGC-1	2.3979	3.58352	1.60944	2.30259	0	2.48491	3.4012	1.94591	2.19722	1.38629
Stroke_AATTTCCCATTCTCCG-1	0	1.09861	0	0	0	2.94444	2.77259	2.48491	1.94591	0.693147
Stroke_AATTTCCGTTGGTAGG-1	1.79176	2.30259	0	0.693147	0	2.30259	1.09861	2.48491	0.693147	0.693147
Stroke_AATTTCCTCACTTGGA-1	1.60944	2.56495	0	2.70805	0	2.56495	3.49651	2.07944	2.83321	0
Stroke_AATTTCCTCCTGGGAC-1	0	0	0	0.693147	0	0	0	0	0	0
Stroke_ACAAAGAAGGTAAGTT-1	0	1.60944	0	0	0	3.2581	2.63906	2.07944	1.79176	0
Stroke_ACAAAGACAAATGATG-1	0.693147	1.38629	0	0	0.693147	3.17805	2.63906	2.19722	1.09861	0.693147
Stroke_ACAAAGACAGGCGTTC-1	3.46574	4.40672	0.693147	2.48491	0	0	0	0	0	2.48491
Stroke_ACAAAGAGTAGCTAAA-1	1.09861	0	0	0	0	3.29584	2.48491	2.56495	1.09861	0
Stroke_ACAACCACAAACCGGA-1	3.13549	4.55388	1.38629	1.79176	0	0	0	0	1.09861	2.07944
Stroke_ACAACCACAGACCTGC-1	0.693147	0	0	0	0	3.04452	3.3322	2.19722	1.94591	0
Stroke_ACAACCACAGCGTGCT-1	0	0	0	0	0	3.09104	3.04452	0.693147	1.38629	0
Stroke_ACAACCACAGTATGAA-1	1.09861	0.693147	0	0	0	3.3322	3.55535	2.56495	2.30259	0
Stroke_ACAACCAGTCGTAATC-1	3.2581	4.68213	0	0.693147	1.09861	1.38629	0.693147	0	0	0.693147
Stroke_ACAACCAGTGACACAG-1	0.693147	1.09861	0	0	0	3.21888	2.3979	2.3979	1.09861	0
Stroke_ACAACCATCTTTCTAG-1	0	0	0	0	0	3.13549	0.693147	2.07944	0.693147	0
Stroke_ACAAGCTAGGGCTAAC-1	0.693147	3.29584	0	1.79176	0	1.38629	1.60944	0.693147	1.38629	2.30259
Stroke_ACAAGCTCAAGCCTGC-1	1.79176	3.21888	1.38629	1.94591	0.693147	3.04452	1.94591	2.83321	0	0
Stroke_ACAAGCTCACAAGGTG-1	0.693147	0.693147	0	0.693147	0	3.13549	3.09104	2.63906	2.07944	0
Stroke_ACAAGCTCACACGCCA-1	1.79176	0.693147	0	0	0	2.48491	3.3673	2.07944	2.56495	0
Stroke_ACAAGCTCAGGTCCCA-1	0.693147	1.38629	0	1.38629	0	3.3673	2.70805	1.94591	1.60944	0
Stroke_ACAAGCTGTGACGTCC-1	1.09861	2.30259	0	1.09861	1.09861	3.63759	1.38629	2.89037	0.693147	0
Stroke_ACAAGCTTCGCCGAGT-1	1.94591	1.09861	0	0.693147	0	2.70805	1.94591	0.693147	0.693147	0.693147
Stroke_ACAAGCTTCTTAGGAC-1	0	0.693147	0	0	0	3.3322	1.60944	1.09861	0.693147	0
Stroke_ACACAGTCACCTAAAC-1	1.09861	0	0	0	0	2.48491	2.89037	2.63906	1.60944	0
Stroke_ACACAGTCAGAAATCA-1	0	1.09861	0	0	0	3.17805	3.80666	2.07944	2.19722	0
Stroke_ACACAGTCAGAGGTTG-1	1.79176	1.09861	0	0.693147	0	1.09861	3.17805	0.693147	1.60944	0
Stroke_ACACAGTGTAATGTGA-1	2.94444	3.93183	0	2.07944	0	1.38629	1.60944	2.77259	1.09861	0.693147
Stroke_ACACAGTGTGAAGCTG-1	3.61092	4.39445	1.38629	3.52636	0	0.693147	0	0.693147	0	2.19722
Stroke_ACACAGTTCGGTCAGC-1	0	0	0	0	0	3.4012	2.63906	2.19722	2.07944	0
Stroke_ACACCAAAGGCTTTCA-1	0	1.38629	0	0.693147	0	0	0	0	0	0
Stroke_ACACCAACACGCAGTC-1	3.73767	4.35671	0	3.4012	0	0	0	0	0	2.07944
Stroke_ACACCAACATGGTGGA-1	1.09861	1.09861	0	0.693147	0	3.46574	1.79176	2.56495	0.693147	0
Stroke_ACACCAAGTGTTAAAG-1	1.38629	1.60944	0	0	0	2.83321	3.43399	2.19722	2.70805	0
Stroke_ACACCAATCTCGTTTA-1	3.21888	4.33073	1.79176	3.29584	0	0.693147	0	0.693147	0	1.60944
Stroke_ACACGCGAGCGTATAA-1	1.38629	2.3979	0.693147	2.83321	0	2.99573	3.09104	1.38629	2.30259	1.09861
Stroke_ACACGCGAGCTCGAAG-1	1.94591	2.94444	0	1.60944	0	2.56495	2.56495	2.30259	1.94591	0.693147
Stroke_ACACGCGAGGACAACC-1	0	0.693147	0	0	0	2.30259	3.80666	2.48491	2.48491	0
Stroke_ACACGCGAGGTTATAG-1	1.38629	1.60944	0	1.09861	0	1.60944	1.60944	2.30259	1.09861	0.693147
Stroke_ACACGCGAGTCCGCCA-1	0.693147	0.693147	0.693147	0	0	3.61092	2.56495	1.38629	1.94591	0
Stroke_ACACGCGCAACCAATC-1	1.09861	1.94591	0	2.19722	0	2.07944	3.46574	2.07944	2.3979	0
Stroke_ACACGCGCACAACATC-1	3.3322	4.5326	0	1.09861	0	0	0	1.09861	0	0
Stroke_ACACGCGGTAATGCGG-1	3.04452	3.97029	0.693147	3.71357	0	0	0	0	0	2.19722
Stroke_ACACGCGTCGATGGAG-1	1.09861	1.79176	0	0	0	1.38629	1.09861	1.79176	1.38629	0
Stroke_ACACTGACAAATGATG-1	0.693147	1.38629	0	1.60944	0	3.09104	2.63906	2.19722	1.79176	0
Stroke_ACACTGATCGGAATTC-1	1.38629	2.07944	0.693147	3.3673	0	2.77259	3.13549	1.60944	1.79176	0
Stroke_ACACTGATCGTCTCAC-1	1.38629	3.63759	0	1.38629	0	3.04452	2.99573	2.19722	1.60944	1.60944
Stroke_ACAGAAAAGTCTCTGA-1	0.693147	2.94444	0	1.60944	0	3.8712	2.56495	1.60944	0.693147	0
Stroke_ACAGAAAGTCCAGAAG-1	3.73767	1.38629	0	0.693147	0	1.38629	1.38629	1.09861	2.07944	0.693147
Stroke_ACAGAAAGTGTATCCA-1	2.07944	3.09104	0	1.79176	0.693147	3.3322	3.46574	2.63906	1.79176	0.693147
Stroke_ACAGAAAGTTATTCTC-1	1.09861	0.693147	0	0	0.693147	2.94444	2.56495	1.94591	1.09861	0
Stroke_ACAGAAATCATTTGGG-1	1.09861	0	0	1.09861	0	3.82864	1.38629	1.94591	1.09861	0
Stroke_ACAGAAATCGCTGACG-1	0.693147	1.09861	0	0.693147	0	0.693147	1.09861	0.693147	1.60944	0
Stroke_ACAGAAATCGTAGCCG-1	3.49651	4.11087	1.09861	4.04305	0	1.38629	1.09861	1.60944	0	2.30259
Stroke_ACAGCCGAGAGGCGGA-1	0	0.693147	0	0.693147	0	0	0	0	0	0
Stroke_ACAGCCGAGTAACGAT-1	0.693147	0.693147	0	0.693147	0	0.693147	1.09861	0.693147	0.693147	1.38629
Stroke_ACAGCCGAGTCGCGAA-1	0	1.60944	0	0	0	3.4012	0.693147	3.21888	1.09861	0
Stroke_ACAGCCGGTCGTTTCC-1	1.09861	1.09861	0	0.693147	0	1.94591	1.09861	0.693147	0.693147	0.693147
Stroke_ACAGCCGTCCATCTCG-1	0	1.94591	0	1.09861	0	0.693147	0.693147	1.09861	0	0.693147
Stroke_ACAGGGAAGTCCTACA-1	1.79176	1.94591	0	0.693147	0	3.3322	1.79176	1.94591	1.09861	0.693147
Stroke_ACAGGGACAAGGTTGG-1	1.09861	1.38629	0	0.693147	0	2.99573	2.30259	1.94591	1.09861	0.693147
Stroke_ACAGGGAGTAAGATTG-1	1.38629	1.38629	0	0.693147	0	2.83321	3.21888	1.09861	2.63906	0.693147
Stroke_ACAGGGAGTGCGAGTA-1	0	0	0	0	0	0	0	0	0	0
Stroke_ACATCCCAGTTCCGGC-1	2.99573	3.29584	0	2.77259	0	2.19722	2.30259	1.09861	1.09861	0.693147
Stroke_ACATCCCCAAGGCTTT-1	1.60944	1.09861	0	0.693147	0	2.19722	2.48491	0.693147	0.693147	0
Stroke_ACATCCCCAGCTCATA-1	0.693147	1.38629	0	0	0	2.89037	2.07944	0.693147	1.09861	0
Stroke_ACATCCCTCCCGTTCA-1	0	0.693147	0	0	0	2.70805	3.49651	2.19722	2.48491	0
Stroke_ACATCGAAGAAGGCTC-1	3.29584	3.3322	0.693147	1.60944	0	3.09104	2.83321	2.3979	1.38629	2.3979
Stroke_ACATCGAAGACGCCCT-1	1.79176	1.09861	0	0	0	3.21888	3.3322	1.94591	1.79176	0
Stroke_ACATCGAAGGCCCACT-1	0	0	0	0	0	0	0	0	0	0
Stroke_ACATCGATCATGCAGT-1	1.79176	3.2581	1.09861	1.09861	0	0.693147	0.693147	0.693147	0.693147	1.09861
Stroke_ACATCGATCGGCTCTT-1	0	2.19722	0	0.693147	0	2.56495	3.3322	1.79176	2.07944	0
Stroke_ACATGCAAGAACGTGC-1	1.94591	1.09861	0	0.693147	0	2.70805	1.09861	1.79176	1.79176	1.60944
Stroke_ACATGCAAGGAGAGGC-1	3.73767	4.31749	1.38629	3.61092	0.693147	0	0.693147	0	0	2.19722
Stroke_ACATGCAAGGGATCAC-1	1.09861	0	0	0.693147	0	3.04452	3.85015	2.30259	2.19722	0
Stroke_ACATGCACAACTGCTA-1	1.60944	0	0	0	0	2.3979	2.99573	1.09861	1.09861	0
Stroke_ACATGCACATGTTACG-1	2.19722	3.29584	0	1.38629	0	2.77259	0.693147	1.38629	1.38629	0.693147
Stroke_ACATGCAGTTGGGACA-1	0	0	0	0	0	2.83321	3.73767	1.09861	2.30259	0
Stroke_ACATTTCAGCGCCATC-1	0	1.94591	0	0	0	3.17805	2.99573	2.48491	2.07944	0
Stroke_ACATTTCCAAAGGGTC-1	2.19722	0.693147	0	1.79176	0	4.04305	2.99573	1.38629	1.09861	0
Stroke_ACATTTCCAACCTATG-1	0.693147	0.693147	0	0	0	0	0	0	0	0
Stroke_ACATTTCCAGCTACAT-1	1.60944	2.19722	0	0	0	2.19722	3.52636	1.38629	1.79176	0.693147
Stroke_ACATTTCGTGTGTTTG-1	3.13549	4.26268	1.79176	3.09104	0	0	0.693147	0	0	1.09861
Stroke_ACATTTCTCCTCCACA-1	0.693147	0	0	0.693147	0	2.77259	2.63906	1.79176	2.70805	0
Stroke_ACCAAACAGCCAAGCA-1	1.60944	1.60944	0	0.693147	0	3.21888	2.83321	2.19722	2.07944	1.09861
Stroke_ACCAAACCAAGCAGGT-1	1.38629	1.60944	0	1.09861	0	2.48491	1.60944	2.30259	1.09861	0.693147
Stroke_ACCAAACCAATTCACG-1	1.60944	1.79176	0	0	0	2.83321	3.13549	2.30259	2.30259	0
Stroke_ACCAAACGTTACGATC-1	1.09861	0	0	0	0	3.13549	3.09104	2.19722	1.94591	0
Stroke_ACCAAACGTTCGGGTC-1	0.693147	2.94444	0	1.79176	0	2.99573	2.70805	2.19722	2.30259	0.693147
Stroke_ACCAAACTCGGTAACT-1	0.693147	1.79176	0	0.693147	0	3.04452	3.52636	1.60944	1.60944	0
Stroke_ACCAACAAGATTAGAC-1	1.09861	2.3979	0.693147	0.693147	0	3.09104	2.99573	2.3979	2.30259	0.693147
Stroke_ACCAACAAGCTAATGA-1	1.94591	0.693147	0	0.693147	0	1.38629	2.19722	0.693147	2.56495	0
Stroke_ACCAACAAGGGCGAAG-1	2.56495	3.04452	0	3.3322	1.09861	0.693147	0.693147	0.693147	0.693147	1.79176
Stroke_ACCAACACAAGGTTGG-1	0	1.09861	0	0	0	3.09104	3.55535	1.09861	1.09861	0
Stroke_ACCAACAGTGTATTGC-1	0	0	0	0	0	0	0	0	0	0
Stroke_ACCAACAGTGTCCGTG-1	1.94591	2.19722	0	1.09861	0	2.89037	3.09104	1.94591	2.30259	0
Stroke_ACCAACAGTTCGTTCC-1	1.09861	0.693147	0	0.693147	0	2.77259	3.3673	2.30259	2.19722	0
Stroke_ACCAACATCTCGAGTA-1	2.19722	1.79176	0	0	0	3.21888	3.04452	2.19722	2.19722	0
Stroke_ACCAACATCTCTGCTG-1	2.3979	0.693147	0	0.693147	0	3.17805	1.79176	0.693147	2.07944	0
Stroke_ACCACAAAGAGTTGCG-1	0	0	0	0	0	0	0.693147	1.60944	0	0
Stroke_ACCACAAAGCCAGAGT-1	0.693147	1.38629	0	0.693147	0	2.77259	2.3979	2.07944	1.60944	0
Stroke_ACCACAACAAATCGGG-1	1.94591	0.693147	0	0	0	2.70805	3.13549	2.48491	2.48491	0
Stroke_ACCACAACAGTCAGCC-1	1.09861	1.38629	0	0	0	2.83321	3.3673	2.56495	1.94591	0
Stroke_ACCACAACATCGGCCA-1	0	0	0	0.693147	0	3.80666	2.56495	2.19722	1.94591	0.693147
Stroke_ACCACAACATTCACCC-1	0	0	0	0	0	0	0	0	0	0.693147
Stroke_ACCACAAGTCTCTCCA-1	1.79176	1.38629	0	0	0	2.94444	3.13549	2.48491	2.30259	0
Stroke_ACCACAATCAACGCTA-1	0.693147	0	0	0	0	3.21888	3.82864	2.07944	1.94591	0
Stroke_ACCACAATCATTTGCT-1	3.52636	3.80666	0	3.93183	0	0	0	0	0	2.48491
Stroke_ACCACAATCGTCAAAC-1	0.693147	0.693147	0	0	0	3.46574	3.61092	2.48491	2.63906	0
Stroke_ACCATTTCACCTGCTT-1	1.94591	3.3673	0	2.30259	1.09861	3.21888	2.94444	1.94591	2.07944	1.38629
Stroke_ACCATTTCAGCAGTGA-1	0.693147	2.30259	0	0.693147	0	2.3979	1.94591	0.693147	0	0
Stroke_ACCATTTCATCTCGTC-1	0.693147	0	0	0	0.693147	2.99573	3.91202	1.09861	2.3979	0.693147
Stroke_ACCCAAAAGGATACGC-1	1.60944	2.07944	0	0.693147	0	2.89037	2.77259	2.48491	2.56495	1.09861
Stroke_ACCCAAACAACCAACT-1	0.693147	0	0	0	0	3.04452	3.3673	1.38629	2.83321	0
Stroke_ACCCAAAGTCTGTTAG-1	0.693147	1.60944	0	0	0	0	0	0	0	0
Stroke_ACCCAAATCACGACTA-1	1.60944	2.70805	0	0	0	2.83321	3.55535	2.83321	2.56495	0
Stroke_ACCCAAATCAGTCAGT-1	2.07944	3.21888	0	1.60944	0	2.56495	3.21888	2.07944	1.38629	1.38629
Stroke_ACCCAAATCTCACTCG-1	1.09861	2.56495	0	0	0	2.94444	3.73767	2.07944	2.48491	0
Stroke_ACCCTCAAGCTAGAAT-1	0	0	0	0	0	3.2581	3.82864	2.30259	2.63906	0
Stroke_ACCCTCAAGCTGGAGT-1	1.79176	0.693147	0	0	0	3.13549	3.3673	1.94591	2.48491	0
Stroke_ACCCTCACAGACAAAT-1	1.09861	0.693147	0	0	0	2.48491	3.52636	2.56495	1.79176	0
Stroke_ACCCTCAGTCCAGTTA-1	0	0	0	0	0	2.30259	3.71357	2.48491	2.56495	0
Stroke_ACCCTCAGTTACACAC-1	0	0	0	0	0	0	0	0	0	0
Stroke_ACCCTCATCATTACGG-1	0.693147	1.60944	0	1.38629	0	2.83321	3.04452	2.07944	1.94591	1.09861
Stroke_ACCCTCATCGTAGCCG-1	1.38629	1.09861	0	0	0	3.17805	3.29584	2.48491	2.3979	0
Stroke_ACCCTTGGTACAGAAT-1	0.693147	0	0	0.693147	0	3.21888	3.97029	1.38629	2.3979	0
Stroke_ACCCTTGGTGCCTTCT-1	0	2.77259	0	0	0	2.99573	2.70805	2.07944	2.48491	0
Stroke_ACCCTTGGTTAACAGA-1	1.09861	1.09861	0	0.693147	0	1.09861	1.09861	0.693147	0.693147	0.693147
Stroke_ACCCTTGGTTGAGGAC-1	1.09861	0.693147	0	0.693147	0	3.21888	2.70805	2.3979	1.09861	0
Stroke_ACCCTTGTCAACTCTT-1	1.09861	0.693147	0	0	0	0	0	0	0	0
Stroke_ACCGTTCAGTATGTAG-1	1.09861	1.38629	0	0	0	0.693147	0.693147	0	0	1.60944
Stroke_ACCGTTCCACTACTTT-1	3.55535	4.14313	1.09861	2.48491	0	0	0	0	0	1.09861
Stroke_ACCGTTCCAGGCACAA-1	3.21888	4.69135	1.09861	1.09861	0	0	0	0	0	1.09861
Stroke_ACCGTTCCAGGCTATT-1	0.693147	1.38629	0	0.693147	0	3.7612	2.70805	1.38629	0	0
Stroke_ACCGTTCGTTCTCGCT-1	0	0.693147	0	0	0	0	0	0	0	0
Stroke_ACCGTTCTCATTGCGA-1	0.693147	2.83321	0	0.693147	0	3.09104	2.19722	1.79176	1.38629	0
Stroke_ACCGTTCTCTTGGAAC-1	2.07944	3.78419	0	1.60944	0	2.48491	3.04452	2.30259	1.60944	1.38629
Stroke_ACCTACCAGACCATGG-1	1.79176	0	0	0	0	2.56495	2.94444	2.30259	2.07944	0
Stroke_ACCTACCAGTTTGCTG-1	2.19722	1.09861	0	0	0	3.2581	3.49651	2.3979	2.19722	0
Stroke_ACCTACCCATGGACAG-1	0	0	0	0	0	0	0	0	0	2.07944
Stroke_ACCTACCGTAAGGCTG-1	1.38629	3.3322	0	2.07944	0.693147	2.63906	3.52636	2.48491	1.79176	0
Stroke_ACCTACCGTTGTCAGT-1	0	0	0	0	0	2.83321	2.77259	1.94591	1.79176	0
Stroke_ACCTACCTCGGACAAG-1	0	0	0	0	0	2.56495	2.99573	1.79176	1.09861	0
Stroke_ACCTACCTCTCTCCGA-1	0	1.09861	0	0	0	1.94591	3.21888	1.79176	2.3979	0
Stroke_ACCTGAAAGAGGATGA-1	1.60944	0	0	0	0	2.94444	0.693147	2.3979	0	0
Stroke_ACCTGAAGTGCCTAAT-1	1.94591	0	0	0	0	3.09104	3.29584	1.60944	1.94591	0
Stroke_ACCTGAAGTTTCTATC-1	2.48491	3.73767	0.693147	2.70805	0	3.29584	0	1.38629	0.693147	1.94591
Stroke_ACCTGAATCTTACGGA-1	1.94591	2.94444	0	1.79176	0	3.21888	2.07944	2.30259	1.60944	0
Stroke_ACCTGTCCAAGCGAGT-1	1.38629	0.693147	0	1.09861	0	2.56495	2.48491	1.09861	1.09861	0
Stroke_ACCTGTCGTCATACCA-1	0	1.60944	0	1.09861	0	0	0	0	0	0
Stroke_ACCTGTCGTGCACGCT-1	1.09861	3.04452	0	1.38629	0	2.3979	3.3322	1.38629	2.48491	0
Stroke_ACCTGTCGTTCGAAGG-1	1.94591	0	0.693147	0	0	2.89037	3.63759	1.94591	2.19722	0
Stroke_ACCTGTCGTTTGGAGG-1	1.94591	2.19722	0	1.09861	0	2.56495	3.71357	1.09861	0	0.693147
Stroke_ACCTGTCTCCGCAACG-1	1.38629	1.94591	0	0	0	2.99573	3.46574	2.3979	1.60944	0
Stroke_ACCTGTCTCGGATACT-1	3.09104	4.47734	0.693147	1.38629	0	1.09861	1.09861	1.38629	0	1.38629
Stroke_ACCTGTCTCTTACCAT-1	2.19722	1.60944	0	0	0	2.77259	3.3322	2.3979	1.94591	0
Stroke_ACGATCAAGGGCGAAG-1	0.693147	2.63906	0	1.79176	0	3.29584	2.30259	2.70805	1.09861	0
Stroke_ACGATCACAATTGAAG-1	0.693147	0	0	0	0	2.19722	3.71357	1.38629	2.3979	0
Stroke_ACGATCACACAGTGAG-1	2.30259	0	0	0.693147	0	3.09104	3.80666	2.56495	1.38629	0
Stroke_ACGATCACACCAGACC-1	0	1.09861	0	0.693147	0	2.30259	0.693147	1.38629	0	0
Stroke_ACGATCACAGCCCAGT-1	1.09861	2.07944	0	0	0	2.3979	3.04452	2.07944	2.07944	0.693147
Stroke_ACGATCATCACAACCA-1	1.38629	1.38629	0	0.693147	0	2.83321	2.3979	1.09861	1.09861	0.693147
Stroke_ACGATGTAGCAGCCTC-1	2.94444	4.26268	0.693147	1.38629	0	0	0.693147	0	0	1.79176
Stroke_ACGATGTCAGATCATC-1	3.66356	4.27667	0.693147	3.71357	0.693147	0	0	0	0	2.48491
Stroke_ACGATGTGTTGGCCGT-1	3.21888	4.02535	0.693147	3.55535	0	0	0	0	0	1.60944
Stroke_ACGATGTTCCACGTGG-1	0	0	0	0	0	0	0	0	0	0
Stroke_ACGCACGCATCACGGC-1	1.60944	0.693147	0	0	0	2.3979	2.89037	2.07944	2.83321	0
Stroke_ACGCACGCATGCGGTC-1	0	0	0	0	0	0	0	0	0	0
Stroke_ACGCACGGTGACACAG-1	2.89037	4.55388	0.693147	1.60944	0	0	0	0	0	1.60944
Stroke_ACGGAAGAGCCGAATG-1	3.09104	4.2485	0	3.29584	0	0.693147	0.693147	0.693147	0.693147	1.38629
Stroke_ACGGAAGCAAATTAGG-1	3.68888	4.34381	1.60944	1.38629	0	0.693147	0.693147	0.693147	0.693147	1.09861
Stroke_ACGGAAGCACGAAGAC-1	3.2581	4.38203	0.693147	2.07944	0	0	1.09861	1.09861	0	2.56495
Stroke_ACGGAAGCAGCGTACC-1	0.693147	1.79176	0	0.693147	1.09861	2.99573	2.63906	2.19722	1.09861	0
Stroke_ACGGAAGCAGGCATTT-1	0.693147	0	0	0	0	2.48491	2.89037	2.70805	0.693147	0
Stroke_ACGGAAGTCATCTGTT-1	1.09861	1.09861	0	1.60944	0	3.09104	3.4012	0.693147	0.693147	0.693147
Stroke_ACGGAAGTCCTACTGC-1	1.38629	2.3979	0	0.693147	0	2.3979	2.89037	1.09861	1.09861	0.693147
Stroke_ACGGAAGTCTAAGCGT-1	3.49651	4.70953	1.38629	2.19722	0	0	0	0	0	1.38629
Stroke_ACGGGTCAGCTATCCA-1	1.38629	0.693147	0	1.38629	0	2.94444	2.56495	1.38629	2.07944	0
Stroke_ACGGGTCCAATGAGCG-1	1.38629	2.56495	0	1.60944	0	3.3673	3.17805	2.48491	1.79176	1.09861
Stroke_ACGGGTCCACGCTGTG-1	2.48491	1.94591	0	0.693147	0	3.04452	2.83321	2.19722	1.60944	0.693147
Stroke_ACGGGTCCATCCGTGG-1	2.19722	3.21888	0	1.94591	1.09861	2.19722	1.09861	2.99573	0.693147	1.38629
Stroke_ACGGGTCTCGAGCACC-1	3.71357	4.21951	0.693147	3.89182	0	0.693147	0	0.693147	0	2.77259
Stroke_ACGGTCGCAGGCATTT-1	1.38629	0.693147	0	0.693147	0	3.61092	3.52636	2.77259	2.83321	0
Stroke_ACGGTCGCAGTAGTTC-1	1.94591	2.48491	0	0	0	2.99573	2.99573	2.19722	2.83321	0
Stroke_ACGGTCGCAGTCGCTG-1	2.07944	1.60944	0	0	0	3.09104	3.3322	2.19722	2.56495	0
Stroke_ACGGTCGCATTGAAGA-1	0	0	0	0	0	1.79176	0	0	0	0
Stroke_ACGGTCGGTCCGTTTC-1	3.46574	4.44265	1.09861	2.3979	0	0.693147	0.693147	0	0	2.3979
Stroke_ACGGTCGTCAGCTAGT-1	0	1.09861	0	1.09861	0.693147	0.693147	0	1.60944	0	0
Stroke_ACGGTCGTCCCTCTCC-1	1.38629	0	0	0	0	2.77259	3.46574	2.56495	2.48491	0
Stroke_ACGGTCGTCCGGACTG-1	0.693147	0	0	0.693147	0	2.70805	3.2581	2.30259	2.3979	0
Stroke_ACGGTCGTCCTACGGG-1	2.48491	1.60944	0	1.09861	0	1.60944	1.60944	1.09861	1.09861	0.693147
Stroke_ACGGTCGTCTCCCATG-1	2.94444	1.60944	0	2.19722	0	1.38629	3.04452	1.09861	1.09861	0.693147
Stroke_ACGGTTAAGATCCAAA-1	1.09861	0	0	0	0	0	0	0	0	0
Stroke_ACGGTTAGTACGTAGG-1	0.693147	1.09861	0	0	0	2.63906	3.58352	2.30259	2.30259	0
Stroke_ACGGTTATCACGGTCG-1	1.38629	1.60944	0	1.38629	0	1.79176	3.13549	1.79176	2.63906	0
Stroke_ACGGTTATCGTGCGAC-1	0.693147	2.56495	0	0.693147	0	3.2581	3.09104	2.30259	0	0
Stroke_ACGTAACCACTGGACC-1	1.60944	2.94444	0	1.60944	0.693147	2.83321	2.19722	1.94591	1.79176	0.693147
Stroke_ACGTAACCATAACAGA-1	1.38629	3.04452	0	1.60944	0	2.94444	2.48491	1.94591	1.79176	0
Stroke_ACGTAACCATCACAGT-1	1.38629	0	0	0	0	2.99573	3.3322	1.38629	2.48491	0
Stroke_ACGTAACCATTGCTGA-1	2.94444	4.41884	1.09861	0	0	0	0	0	0	1.09861
Stroke_ACGTAACGTCCTCAGG-1	1.38629	1.38629	0	1.60944	0	0.693147	3.49651	0.693147	1.79176	0
Stroke_ACGTAACGTGGAGGTT-1	1.09861	1.09861	0	0.693147	0	2.07944	2.89037	0.693147	0.693147	0.693147
Stroke_ACGTAACTCGTGTCAA-1	1.38629	1.79176	0	0	0	2.99573	2.89037	1.60944	2.07944	0
Stroke_ACGTACAAGCTTGTTG-1	3.04452	4.34381	0.693147	3.04452	0.693147	0	0	0.693147	0	2.56495
Stroke_ACGTACAAGTAGTGCG-1	0	0	0	0	0	0	0	1.79176	0	0
Stroke_ACGTACACAAGATTGA-1	1.09861	2.56495	0	0	1.60944	3.17805	3.2581	2.19722	1.60944	0
Stroke_ACGTACACAGACCAGA-1	2.19722	1.60944	0	1.38629	0	3.3322	3.21888	2.30259	2.3979	0
Stroke_ACGTACATCAGCTAGT-1	0.693147	2.3979	1.38629	1.09861	0	2.94444	2.48491	1.79176	2.3979	0.693147
Stroke_ACGTACATCATCTCTA-1	1.79176	0.693147	0	0	0	1.38629	2.07944	0.693147	0.693147	0
Stroke_ACGTACATCCCTCGTA-1	0	1.79176	0	0	0	3.3322	3.04452	2.07944	2.63906	0
Stroke_ACGTAGTAGAGTTGAT-1	0	0	0	1.09861	0	3.58352	2.63906	1.38629	2.70805	0
Stroke_ACGTAGTCACAGTCAT-1	1.38629	3.2581	0	1.09861	0.693147	3.09104	3.17805	1.94591	2.07944	0
Stroke_ACGTAGTCAGAACGCA-1	0.693147	1.38629	0	0.693147	0	0.693147	0.693147	0.693147	0.693147	0
Stroke_ACGTAGTCATGAAAGT-1	1.09861	0.693147	0	0	0	0.693147	0.693147	0	0	1.79176
Stroke_ACGTAGTGTGCCTAAT-1	0.693147	0	0	0	0	0	0.693147	0.693147	0	0
Stroke_ACGTCCTAGTAAACGT-1	1.09861	0	0	0.693147	0	2.83321	3.46574	2.07944	1.94591	0
Stroke_ACGTCCTCATTCAGCA-1	0.693147	2.83321	0.693147	1.09861	0	2.94444	3.21888	1.94591	1.09861	1.09861
Stroke_ACGTCCTGTACCGGCT-1	1.09861	0	0	0	0	3.13549	3.46574	2.56495	2.19722	0
Stroke_ACGTCCTGTCATTGCA-1	1.60944	1.09861	0	0	0	2.3979	3.66356	1.94591	2.48491	0
Stroke_ACGTCCTTCGTAGGGA-1	0	0	0	0	0	0	0	0.693147	0	0
Stroke_ACGTCCTTCTTCGGAA-1	2.56495	3.3673	0	2.70805	0	3.04452	2.19722	1.94591	0.693147	2.3979
Stroke_ACGTTCCAGTGATTCC-1	1.60944	0	0	0	0	3.09104	3.63759	2.19722	1.60944	0
Stroke_ACGTTCCAGTTGCGAG-1	0	0.693147	0	0	0	3.04452	3.3322	1.94591	2.30259	0
Stroke_ACGTTCCCACATCCCT-1	1.79176	1.38629	0	0	0	3.55535	3.3673	2.77259	2.48491	0
Stroke_ACGTTCCCACGCTGAC-1	1.94591	0.693147	0	0	0	2.99573	3.58352	2.56495	2.48491	0
Stroke_ACGTTCCCAGCACGAA-1	2.89037	3.73767	0	3.4012	0	3.58352	2.19722	1.94591	1.60944	2.07944
Stroke_ACGTTCCCATCCGTGG-1	0.693147	0.693147	0	0	0	3.09104	2.3979	1.94591	1.09861	0
Stroke_ACGTTCCGTCAGTCCG-1	1.60944	1.38629	0	0.693147	0	3.63759	3.21888	1.94591	2.3979	0
Stroke_ACGTTCCTCAAACGAA-1	0	2.19722	0	0.693147	0	2.48491	2.94444	2.30259	1.94591	0
Stroke_ACGTTCCTCTTACTGT-1	0	0	0	0	0	0	1.09861	0	0	2.19722
Stroke_ACGTTCCTCTTCGATT-1	0.693147	0.693147	0	0	0	3.46574	1.60944	2.83321	0.693147	0
Stroke_ACTACGAAGATAACAC-1	1.09861	2.07944	0.693147	1.09861	0	1.79176	1.60944	0.693147	0.693147	1.09861
Stroke_ACTACGACAAGATGGC-1	0.693147	0.693147	0	0	0	2.56495	2.70805	2.48491	2.63906	0
Stroke_ACTACGACACTTTATC-1	0	0.693147	0	0	0	2.83321	1.79176	2.07944	1.09861	0
Stroke_ACTACGAGTACGGATG-1	1.60944	0	0	0	0	3.58352	1.09861	2.19722	0	0
Stroke_ACTACGAGTCAACGCC-1	1.09861	0	0	0	0	2.70805	3.21888	1.79176	1.79176	0
Stroke_ACTACGAGTTCGATTG-1	0.693147	1.09861	0	0	0	3.46574	3.49651	2.77259	2.19722	0
Stroke_ACTACGAGTTGAATCC-1	2.77259	3.73767	0.693147	1.09861	0	0	0	1.09861	0	1.09861
Stroke_ACTACGATCCAACCGG-1	4.09434	4.86753	0.693147	1.09861	0.693147	0	0	0	0	2.30259
Stroke_ACTACGATCCATGCAA-1	0.693147	0.693147	0	0	0	0	0	0	0	0
Stroke_ACTATCTAGACGAAGA-1	1.38629	1.38629	0	0	0.693147	3.09104	2.89037	2.48491	2.07944	0
Stroke_ACTATCTAGAGCCGAT-1	0.693147	2.19722	0	0	0	3.2581	3.63759	2.48491	2.83321	0.693147
Stroke_ACTATCTAGCGTCAAG-1	1.60944	0	0	0	0	3.13549	3.63759	2.3979	1.79176	0
Stroke_ACTATCTCACAACATC-1	0.693147	0.693147	0	0	0	1.38629	2.94444	0	0	0
Stroke_ACTATCTGTCCGACGT-1	0	1.09861	0	0	0	0	0	0	0	0
Stroke_ACTATCTGTCGTCATA-1	2.30259	1.38629	0	1.09861	0	1.79176	3.68888	1.09861	2.30259	0
Stroke_ACTATCTTCGCACGGT-1	0.693147	0.693147	0	0	0	3.21888	3.4012	1.38629	2.07944	0
Stroke_ACTATGGAGCCACAAG-1	0	1.09861	0	0	0	0	0	0	0	0.693147
Stroke_ACTATGGAGCTCCACG-1	0.693147	1.09861	0	0.693147	0	3.2581	2.30259	2.99573	0.693147	0
Stroke_ACTATGGAGGACTGGT-1	0	0	0	0	0	3.17805	3.7612	1.38629	2.07944	0
Stroke_ACTATGGCACCCATAA-1	0	2.07944	0	0	0	3.58352	2.70805	2.07944	2.77259	0
Stroke_ACTATGGGTCGTGATT-1	0.693147	0.693147	0	0.693147	0	2.19722	3.63759	1.79176	0.693147	0
Stroke_ACTATGGTCACAAGAA-1	0	1.79176	0	0	0	1.79176	1.79176	1.94591	0	0
Stroke_ACTATGGTCCCAAGCG-1	1.38629	1.38629	0	0	0	3.13549	3.3322	1.79176	2.19722	0
Stroke_ACTATGGTCCCATAAG-1	0.693147	0.693147	0	0.693147	0	0.693147	0.693147	0.693147	0.693147	0
Stroke_ACTATTCAGATTAGAC-1	2.63906	1.09861	0	0.693147	0	2.99573	1.38629	2.48491	1.79176	0
Stroke_ACTATTCCACTCTGCT-1	0.693147	0	0	0	0	2.30259	3.21888	2.3979	1.94591	0
Stroke_ACTATTCCAGACATCT-1	1.79176	1.79176	0	1.60944	0.693147	3.61092	2.94444	2.83321	2.30259	1.60944
Stroke_ACTATTCCAGTAGGAC-1	3.52636	4.14313	0.693147	3.13549	0	0.693147	0	0.693147	0	1.60944
Stroke_ACTATTCGTCAGATTC-1	1.38629	0	0	0	0	3.46574	2.19722	1.79176	1.38629	0
Stroke_ACTATTCGTCCTCAGG-1	1.09861	2.63906	0	0.693147	0	1.09861	1.38629	1.09861	1.09861	0.693147
Stroke_ACTCCCAAGAAGCTCG-1	0	1.38629	0	1.60944	0	2.3979	1.09861	2.3979	0	0
Stroke_ACTCCCAAGGATTTAG-1	1.09861	0	0	0	0	3.17805	3.3322	2.19722	2.70805	0
Stroke_ACTCCCAAGGGCAGAG-1	3.21888	3.97029	0.693147	4.2485	0	0	0.693147	0	0	2.3979
Stroke_ACTCCCACAAGCACCC-1	0	0.693147	0.693147	0	0	2.19722	3.49651	2.30259	1.79176	0
Stroke_ACTCCCATCAAACCTG-1	0	1.09861	0	0.693147	0	2.70805	0.693147	1.60944	1.09861	0
Stroke_ACTCTCGAGTGGTGAC-1	1.09861	1.09861	0	0.693147	0	1.94591	3.17805	2.19722	1.79176	0.693147
Stroke_ACTCTCGCAACCAGAG-1	0	0.693147	0	0	0	0.693147	0	0	0	0
Stroke_ACTCTCGCAACGAGGT-1	0	1.38629	0	0	0.693147	1.09861	1.09861	0	0	0
Stroke_ACTCTCGTCCATTGGA-1	0.693147	0	0	0	0	0	0	0	0	0
Stroke_ACTCTCGTCTCGACCT-1	1.60944	0	0	0	0	3.29584	2.70805	1.38629	2.30259	0
Stroke_ACTGATGAGCGGATCA-1	1.38629	3.3673	0	1.60944	0	2.63906	3.43399	1.94591	2.48491	0
Stroke_ACTGATGAGGTAGACC-1	0	0.693147	0	0	0	2.63906	2.48491	3.09104	2.07944	0.693147
Stroke_ACTGATGCAAACAGGC-1	1.38629	1.38629	0	0.693147	0	2.83321	2.3979	3.21888	1.09861	0.693147
Stroke_ACTGATGCATGGGTTT-1	1.94591	2.63906	0	0	0	2.19722	2.83321	1.79176	2.19722	0
Stroke_ACTGATGGTCTCACGG-1	0	0	0	0	0	3.21888	3.17805	1.94591	2.56495	0
Stroke_ACTGCAAAGGCCTTCG-1	1.94591	0.693147	0	1.38629	0	2.56495	3.09104	0.693147	0.693147	0
Stroke_ACTGCAAAGTCACTGT-1	1.09861	0.693147	0	0	0	3.2581	3.43399	1.38629	2.19722	0
Stroke_ACTGCAACACGACAAG-1	3.21888	4.85981	0	2.07944	0	0	0	0	0	1.09861
Stroke_ACTGCAACACTGTGTA-1	0	0.693147	0	0	0	2.99573	4.20469	2.30259	3.2581	0
Stroke_ACTGCAACAGAATCGG-1	1.38629	1.60944	0	0	0	2.99573	3.3322	2.56495	2.70805	1.38629
Stroke_ACTGCAACAGTATGAA-1	0.693147	0.693147	0	0.693147	0	1.60944	3.04452	0.693147	1.60944	1.38629
Stroke_ACTGCAACAGTTTGGT-1	1.38629	0	0	0	0	3.52636	2.63906	1.60944	1.60944	0
Stroke_ACTGCAAGTCTGTGTA-1	1.79176	3.04452	0	1.60944	0	2.89037	3.52636	1.60944	1.94591	0
Stroke_ACTGCAAGTTGCCTAA-1	1.60944	2.70805	0	1.38629	0	2.89037	2.94444	2.70805	1.94591	0
Stroke_ACTGTCCAGTAGCCAG-1	0	1.09861	0	0.693147	0.693147	2.19722	3.55535	1.09861	1.38629	0.693147
Stroke_ACTGTCCCACAGCATT-1	1.09861	1.38629	0	0	0	2.77259	3.58352	2.19722	1.79176	0
Stroke_ACTGTCCGTATAGCTC-1	0	1.94591	0	1.38629	0	2.3979	1.60944	1.38629	1.38629	0
Stroke_ACTGTCCGTGATTGGG-1	3.55535	4.09434	0	1.94591	0	0.693147	0.693147	0.693147	0.693147	1.60944
Stroke_ACTGTCCTCACCATCC-1	0	0	0	0	0	0	0	0	0	0
Stroke_ACTGTCCTCCGTTTCG-1	0.693147	0	0	0	0	2.19722	3.58352	1.94591	2.19722	0
Stroke_ACTGTCCTCTAAGCCA-1	0.693147	1.09861	0	0.693147	0	3.61092	2.19722	2.3979	2.77259	0
Stroke_ACTGTCCTCTGTCTCG-1	0	0	0.693147	0	0	3.66356	1.09861	3.17805	2.30259	0
Stroke_ACTGTGAAGCAGTAAT-1	2.07944	0	0	0	0	3.13549	2.77259	1.79176	1.38629	0.693147
Stroke_ACTGTGACAAGTCCCG-1	0.693147	0.693147	0	0	0	2.89037	3.3673	1.60944	1.94591	0
Stroke_ACTGTGACACGGAAGT-1	1.09861	1.09861	0	0	0	3.04452	3.3673	2.3979	2.48491	0
Stroke_ACTGTGAGTCGGCACT-1	3.21888	4.61512	1.09861	1.09861	0	1.60944	0.693147	1.09861	0	0
Stroke_ACTGTGAGTGGAACAC-1	2.94444	4.15888	1.09861	0.693147	0	0.693147	0	0	0	1.09861
Stroke_ACTGTGAGTGGCTGAA-1	1.38629	0	0	0	0	3.13549	3.52636	2.48491	1.60944	0
Stroke_ACTGTGAGTTGCATCA-1	0.693147	0.693147	0	0.693147	0	0	0	0	0	0
Stroke_ACTGTGAGTTGTGGAG-1	0.693147	0.693147	0	1.79176	0	2.3979	2.99573	1.60944	2.56495	0
Stroke_ACTGTGAGTTTGGAAA-1	1.38629	0	0	0	0	2.56495	2.94444	2.19722	1.60944	0
Stroke_ACTGTGATCAAGCCCG-1	0	0.693147	0	0	0	3.95124	1.09861	2.30259	0.693147	0
Stroke_ACTTAGGAGCCTCAAT-1	4.17439	4.40672	0.693147	2.30259	0	1.09861	0	0	0	2.30259
Stroke_ACTTAGGCAGAAGTTA-1	3.13549	4.02535	0	2.3979	0	0	0	0	0	1.79176
Stroke_ACTTAGGCATTAGGCT-1	0.693147	2.48491	0	1.60944	0.693147	3.17805	3.17805	2.77259	2.48491	1.09861
Stroke_ACTTAGGGTCGACGCT-1	0	0	0	1.09861	0	0.693147	0	0	0	0
Stroke_ACTTAGGGTTCGGTCG-1	1.94591	1.38629	0	0	0	2.94444	3.04452	1.94591	1.94591	0
Stroke_ACTTAGGTCCATTGGA-1	1.38629	1.79176	0	1.09861	0	2.56495	3.21888	1.79176	2.19722	0
Stroke_ACTTAGGTCCTACACC-1	1.38629	1.38629	0	0.693147	1.09861	3.17805	2.30259	2.19722	2.30259	0
Stroke_ACTTAGGTCTCTAAGG-1	3.21888	4.15888	0.693147	3.58352	0	0	0.693147	0	0	1.60944
Stroke_ACTTATCAGACAGTCG-1	0.693147	2.63906	0	2.07944	0	2.56495	1.94591	1.60944	0.693147	0
Stroke_ACTTATCAGATCGCCC-1	2.56495	2.94444	0	1.09861	0	2.94444	2.83321	1.38629	1.38629	1.60944
Stroke_ACTTATCAGCTATCCA-1	0	0	0	0.693147	0.693147	3.55535	2.63906	2.56495	1.60944	0
Stroke_ACTTATCGTCCTCATC-1	1.38629	0.693147	0	0	0	0	0	0	0	0.693147
Stroke_ACTTATCGTGCCTTCT-1	0.693147	0.693147	0	0	0	0	0	0	0	0
Stroke_ACTTATCGTTCGGTAT-1	1.09861	1.94591	0	0.693147	0	2.3979	2.07944	0.693147	0.693147	0.693147
Stroke_ACTTATCTCCCATTCG-1	2.89037	3.73767	0.693147	2.89037	0	2.89037	2.3979	1.09861	1.38629	1.60944
Stroke_ACTTCCGAGACTGGGT-1	0	2.30259	0	0.693147	0.693147	3.04452	3.21888	1.38629	1.60944	0
Stroke_ACTTCCGCAGGCGTTC-1	1.38629	2.48491	0	1.09861	0	2.48491	1.60944	1.09861	1.09861	0.693147
Stroke_ACTTCCGCATTCAGGT-1	1.94591	1.09861	0	0	0	3.3322	3.09104	2.3979	2.30259	0
Stroke_ACTTCCGGTGCCTACG-1	0	2.70805	0	0	0	3.04452	3.63759	2.48491	2.3979	0
Stroke_ACTTCCGGTTTCACAG-1	0	0.693147	0	0	0	0.693147	0.693147	0	0	0
Stroke_ACTTCCGTCCATTGTT-1	0.693147	0	0	0	0	0.693147	0	0	0	0
Stroke_ACTTCCGTCCTCAGGG-1	0.693147	2.99573	0	1.09861	1.79176	1.38629	3.52636	0	1.09861	0
Stroke_ACTTCGCAGCCTTCTC-1	1.09861	2.19722	0	1.38629	0	0	0	0	0	0
Stroke_ACTTCGCCAGGAAGTC-1	3.04452	4.02535	0	0	0	0	0	1.79176	0	1.38629
Stroke_ACTTCGCGTAGTTAGA-1	1.09861	0	0	0	0	3.68888	2.56495	1.60944	1.79176	0
Stroke_ACTTCGCGTGATACTC-1	2.77259	2.89037	1.60944	2.63906	0	2.94444	2.89037	0	1.38629	1.60944
Stroke_ACTTCGCGTTCGGTAT-1	1.79176	0	0	1.09861	0	3.17805	2.89037	1.09861	2.3979	1.09861
Stroke_ACTTCGCTCGGAGTGA-1	1.79176	1.79176	0	1.60944	0	2.83321	2.83321	0.693147	0.693147	0
Stroke_ACTTTCACAAGATGTA-1	0.693147	0	0	0.693147	0	3.21888	3.61092	2.30259	2.30259	0
Stroke_ACTTTCACAATCTCGA-1	2.19722	1.09861	0	1.38629	0	3.04452	3.46574	1.60944	2.3979	0
Stroke_ACTTTCACATGTTCGA-1	0.693147	1.60944	0	0	0	3.3673	3.09104	2.56495	2.48491	0
Stroke_ACTTTCATCATTACCT-1	3.52636	4.18965	0.693147	3.09104	0	0	0.693147	0	0	2.3979
Stroke_ACTTTCATCCTTATGT-1	1.09861	2.63906	0	1.60944	0	2.3979	2.94444	1.09861	2.07944	0
Stroke_ACTTTGTAGTATAGAC-1	2.19722	0.693147	0	0	0	3.55535	3.21888	2.89037	2.63906	0
Stroke_ACTTTGTAGTGATTCC-1	0.693147	2.56495	0	0.693147	0	1.79176	1.79176	0.693147	0.693147	0
Stroke_ACTTTGTCACGACTAT-1	1.94591	1.60944	0	0.693147	0	2.89037	3.46574	2.30259	1.94591	0
Stroke_ACTTTGTCAGCGGATA-1	1.60944	1.60944	0	0	0	2.89037	2.70805	1.60944	1.79176	0
Stroke_ACTTTGTGTAACAAGT-1	0	1.38629	0	0.693147	0	2.99573	3.58352	2.83321	2.3979	0
Stroke_ACTTTGTGTACTCCGG-1	1.60944	0	0	0	0	2.89037	1.94591	2.07944	1.09861	0
Stroke_ACTTTGTGTCAGCGTC-1	4.00733	4.33073	1.38629	2.70805	1.79176	1.94591	0	0.693147	0	2.3979
Stroke_ACTTTGTGTCTGCCTT-1	2.19722	2.56495	0	2.30259	0	2.3979	2.56495	1.94591	1.09861	1.09861
Stroke_ACTTTGTTCCAAGCTA-1	0.693147	0.693147	0	0	0	0.693147	0	0	0	0
Stroke_ACTTTGTTCTCATTAC-1	1.38629	3.04452	0	1.09861	0	2.56495	1.60944	2.30259	1.09861	0.693147
Stroke_ACTTTGTTCTCTCTAA-1	2.48491	2.94444	0	1.09861	0	2.48491	2.89037	2.3979	1.79176	1.09861
Stroke_AGAAATGAGCGGCTCT-1	0	0	0	0	0	2.30259	0.693147	1.94591	0	0
Stroke_AGAAATGCAGCGTACC-1	0	0	0	0.693147	0	0	0	0	0	0.693147
Stroke_AGAAATGCAGCTGTCG-1	1.94591	0	0	0	0	2.94444	3.46574	2.30259	2.56495	0
Stroke_AGAAATGCATCTCGTC-1	1.09861	1.94591	0	1.38629	0	2.83321	3.2581	2.48491	2.83321	0
Stroke_AGAAATGGTATCTCGA-1	3.3322	4.04305	1.09861	2.94444	0.693147	0	0.693147	0	0	1.09861
Stroke_AGAAATGGTCCCTAAA-1	2.07944	1.38629	0	0.693147	0	2.56495	3.09104	2.19722	1.60944	1.09861
Stroke_AGAAATGGTCCGGCAT-1	3.49651	4.18965	0.693147	3.46574	1.09861	0	0	0	0	2.83321
Stroke_AGAAATGGTGAGCAGT-1	1.09861	0	0	0	0	2.99573	3.13549	2.89037	2.94444	0
Stroke_AGAAATGGTGCCGTTG-1	1.09861	0.693147	0	0	0	2.30259	3.55535	1.94591	3.04452	0
Stroke_AGAAATGTCATTATCC-1	1.94591	2.48491	0	1.79176	0	3.58352	2.3979	2.3979	1.09861	1.94591
Stroke_AGAAATGTCGTAGGGA-1	0	0	0	0	0	3.04452	3.66356	2.19722	2.63906	0
Stroke_AGAACAAAGAGTAACT-1	2.89037	4.02535	1.38629	1.60944	0	0	0	0	0.693147	1.38629
Stroke_AGAACAAAGTAACAGT-1	0.693147	0	0	0.693147	0	3.13549	2.56495	1.94591	1.38629	0
Stroke_AGAACAACACACGTGC-1	1.09861	1.38629	0	0.693147	0.693147	3.13549	2.63906	2.48491	1.38629	0
Stroke_AGAACAACAGGCACTC-1	3.17805	4.00733	0.693147	3.7612	0	0	0	0	0	1.38629
Stroke_AGAACAAGTGGAACCA-1	1.09861	2.30259	0	0.693147	0	2.70805	2.77259	2.56495	1.09861	0.693147
Stroke_AGAACAAGTGTCGCTG-1	0.693147	3.61092	0	1.79176	1.09861	0.693147	1.60944	0.693147	0.693147	0
Stroke_AGAACAAGTTCCACGG-1	0.693147	0	0	0	0	2.70805	3.09104	2.19722	2.56495	0
Stroke_AGAACAATCCAGTTCC-1	0	0	0	0	0	2.99573	3.29584	1.60944	2.19722	0
Stroke_AGAACAATCGTTGTTT-1	0.693147	1.60944	0	0.693147	0	0.693147	2.48491	0.693147	0.693147	0
Stroke_AGAACCTAGAGATGCC-1	0.693147	0	0	0	0	2.77259	3.13549	2.70805	1.79176	0
Stroke_AGAACCTAGTTGCCTA-1	2.19722	2.19722	0	1.38629	0.693147	2.94444	2.07944	1.79176	1.38629	0
Stroke_AGAACCTCAATTTCTC-1	0.693147	1.79176	0	0	0	3.29584	3.29584	2.48491	1.94591	0
Stroke_AGAACCTCAGCTACCG-1	2.63906	1.38629	0	0	0	3.17805	2.99573	2.19722	2.19722	0
Stroke_AGAACCTTCTTCCCAG-1	1.60944	0.693147	0	0	0	3.49651	3.61092	2.56495	1.94591	0
Stroke_AGAAGCGCATCGGAAG-1	1.94591	2.77259	0	2.19722	0	3.04452	3.29584	2.19722	1.94591	2.30259
Stroke_AGAAGCGGTTCAGCGC-1	1.09861	0.693147	0	0	0	2.70805	2.70805	2.3979	1.60944	0
Stroke_AGAAGTAAGCGCCTCA-1	1.09861	2.30259	0	0.693147	0	1.38629	1.38629	2.56495	1.09861	0.693147
Stroke_AGAAGTACAACGAGGT-1	2.89037	3.98898	0	3.61092	0	0	0	0	0	1.38629
Stroke_AGAAGTACAAGTGGAC-1	0.693147	0	0	0.693147	0	2.94444	2.30259	2.3979	1.79176	0
Stroke_AGAAGTACAGGTCCGT-1	1.79176	1.38629	0	2.30259	0	2.56495	1.38629	2.63906	1.38629	1.09861
Stroke_AGAAGTACATAATGAG-1	1.09861	0	0	0.693147	0	2.99573	3.21888	1.79176	0.693147	0
Stroke_AGAAGTAGTTACCGTA-1	2.99573	3.52636	0	3.17805	0.693147	1.79176	0	0.693147	0.693147	2.19722
Stroke_AGAAGTATCATGCATG-1	2.30259	1.38629	0	0.693147	0	1.38629	2.48491	1.09861	1.09861	0.693147
Stroke_AGAAGTATCTCTGAGA-1	1.79176	0.693147	0	0	0	2.99573	3.04452	2.48491	2.19722	0
Stroke_AGACAAAAGGTCACAG-1	0.693147	1.09861	0	0.693147	0	3.66356	1.79176	2.3979	2.07944	0
Stroke_AGACAAAAGGTTATAG-1	1.38629	0	0	0	0	3.4012	2.3979	2.30259	1.94591	0
Stroke_AGACAAACAACCGCCA-1	0	0.693147	0	0	0	0.693147	0	0	0	0
Stroke_AGACAAACATACTGTG-1	0	0	0	0	0	0	0	0	0	0
Stroke_AGACAAAGTAAGATAC-1	1.09861	1.38629	0	0.693147	0	1.09861	1.38629	1.09861	1.09861	0.693147
Stroke_AGACAAAGTCATCCGG-1	0.693147	1.79176	0	0.693147	0	1.09861	3.29584	0.693147	0.693147	0
Stroke_AGACAAATCCCTGGTT-1	0	1.60944	0	0	0	2.83321	3.2581	2.63906	1.79176	0
Stroke_AGACACTAGTGATAGT-1	0.693147	0.693147	0	0	0	2.83321	3.09104	2.77259	1.60944	0
Stroke_AGACACTCAGCTGTAT-1	0.693147	0	1.38629	1.79176	2.63906	3.09104	3.4012	1.09861	1.79176	0.693147
Stroke_AGACACTGTCTCCTGT-1	1.79176	1.60944	0	1.79176	0	3.55535	3.09104	1.94591	2.19722	0
Stroke_AGACACTTCAACTTTC-1	1.79176	0.693147	0	0	0	2.19722	2.77259	2.30259	1.79176	0
Stroke_AGACACTTCATACGGT-1	0	2.07944	0	0.693147	0	2.07944	2.83321	1.60944	1.94591	0
Stroke_AGACAGGCATTGTGCA-1	3.2581	4.21951	0	3.63759	0	0	0	0	0	2.56495
Stroke_AGACAGGGTACGACTT-1	1.79176	0	0	0	0	2.83321	2.83321	1.60944	2.77259	0
Stroke_AGACAGGGTCAAACGG-1	1.09861	0	0	1.09861	0	3.04452	2.89037	2.19722	2.48491	0
Stroke_AGACAGGGTGAGCTCC-1	0	1.38629	0	0	0	0	0.693147	0	0	0
Stroke_AGACAGGGTGTATTGC-1	0	0.693147	0	0	0	2.99573	3.09104	2.56495	2.77259	0
Stroke_AGACAGGTCTTCGATT-1	1.38629	0	0	0.693147	0	2.48491	3.66356	2.56495	2.56495	0
Stroke_AGACCATAGCTCTGTA-1	1.38629	2.07944	0	0	0	2.19722	3.3673	2.30259	2.48491	0
Stroke_AGACCATAGGCATCAG-1	1.38629	1.09861	0	0.693147	0	2.30259	2.99573	1.60944	2.30259	0
Stroke_AGACCATAGGCCCAAA-1	1.09861	1.38629	0	0.693147	0	3.3322	3.61092	2.89037	2.48491	0
Stroke_AGACCATAGTCCGCGT-1	1.79176	1.09861	0	0.693147	0	2.3979	2.70805	1.79176	0.693147	0.693147
Stroke_AGACCATGTAAGGCCA-1	0.693147	0.693147	0	0	0	2.77259	2.89037	0.693147	2.48491	0
Stroke_AGACCATGTACTGTTG-1	3.85015	4.31749	0.693147	3.98898	0	0	0	0	0	2.70805
Stroke_AGACCATGTGATTAGA-1	0	0	0	0	0	3.68888	2.99573	1.38629	1.79176	0
Stroke_AGACCATTCTCATAGG-1	0.693147	0	0	0	0	3.17805	3.73767	1.09861	1.79176	0
Stroke_AGACCCGAGACGAGCT-1	1.38629	0.693147	0	0.693147	0	3.2581	3.04452	1.79176	2.56495	0
Stroke_AGACCCGAGATGAATC-1	0.693147	2.70805	0	3.2581	0	3.09104	1.09861	1.60944	0.693147	0
Stroke_AGACCCGGTCATAGTC-1	0	0	0	0	0	3.13549	3.04452	1.79176	0.693147	0
Stroke_AGACCCGGTCCACATA-1	1.38629	0	0	0	0	2.94444	2.70805	1.09861	2.07944	0
Stroke_AGACCCGGTCGAAGCA-1	1.94591	2.19722	0	1.60944	0	1.38629	1.79176	0	0	0
Stroke_AGACCCGGTGGAATGC-1	1.38629	0	0	0	0	3.09104	3.49651	1.09861	2.63906	0
Stroke_AGACCCGGTGTCACAT-1	0.693147	0.693147	0	0	0	2.89037	2.94444	1.79176	2.56495	0
Stroke_AGACCCGGTTCCTAAG-1	2.07944	1.38629	0	0	0	3.17805	3.61092	2.30259	2.48491	0
Stroke_AGACCCGTCCGTGTCT-1	1.38629	0	0	0	0	2.19722	3.85015	1.94591	2.3979	0
Stroke_AGACTCAAGAGGTATT-1	1.38629	2.19722	0	0	0	3.17805	2.63906	2.07944	2.19722	0
Stroke_AGACTCATCCACGTCT-1	1.09861	2.63906	0	0.693147	0	2.30259	3.17805	0.693147	2.19722	0
Stroke_AGACTCATCGACGATT-1	0.693147	0	0	0	0	3.46574	2.63906	2.63906	1.60944	0
Stroke_AGAGAATAGAGGCCAT-1	0	0.693147	0	0	0	0	0	0	0	0
Stroke_AGAGAATAGATGGCGT-1	1.38629	2.19722	0	1.38629	0	2.48491	3.04452	1.60944	2.07944	0
Stroke_AGAGAATCACAACGAG-1	1.38629	0	0	0	0	2.77259	3.09104	2.3979	1.09861	0
Stroke_AGAGAATGTCCATAGT-1	0	0.693147	0	0	0	2.99573	2.63906	1.94591	2.19722	0
Stroke_AGAGAATGTCGTTTCC-1	0.693147	0.693147	0	0	0	3.55535	3.3673	3.29584	1.38629	0
Stroke_AGAGAATGTCTTCCGT-1	0.693147	0.693147	0	0.693147	0	2.07944	2.3979	2.83321	1.94591	0
Stroke_AGAGAATGTGCACGCT-1	2.30259	2.48491	0	1.09861	0	2.89037	3.4012	1.79176	2.56495	0
Stroke_AGAGAATGTTGTCATG-1	3.3322	4.54329	0.693147	1.38629	0.693147	1.09861	0	0	0	1.38629
Stroke_AGAGAGCAGCTAGTTC-1	1.79176	1.09861	0	0.693147	0	1.94591	2.3979	1.79176	0.693147	0.693147
Stroke_AGAGAGCCAACCAGAG-1	1.09861	2.77259	0	1.38629	1.38629	2.89037	3.3673	2.3979	1.94591	0
Stroke_AGAGAGCCAAGTATCC-1	2.19722	1.09861	0	1.60944	0	2.56495	2.30259	1.60944	2.19722	0
Stroke_AGAGAGCGTATGGGAC-1	1.38629	0	0	0	0	0.693147	0	0	0	0.693147
Stroke_AGAGAGCTCAACCCGG-1	0	1.60944	0	1.09861	0	3.58352	2.07944	2.19722	1.38629	0
Stroke_AGAGAGCTCCCATGGG-1	3.78419	4.11087	1.09861	3.49651	0	0.693147	1.38629	0	0	0
Stroke_AGAGAGCTCTTAAGGC-1	1.38629	1.60944	0	0.693147	0	3.04452	2.77259	1.94591	0.693147	0
Stroke_AGAGCAGAGATCCCGC-1	0	1.94591	0	0	0.693147	2.83321	1.38629	3.4012	1.60944	0.693147
Stroke_AGAGCAGAGCGTGCTC-1	1.09861	1.38629	0	0.693147	0	1.38629	1.38629	1.09861	1.09861	0.693147
Stroke_AGAGCAGGTGATATAG-1	3.68888	4.21951	0.693147	3.4012	0	0	0	0	0	2.89037
Stroke_AGAGCAGTCATTTGGG-1	1.09861	1.94591	0	1.09861	0	3.2581	2.63906	2.07944	1.60944	0
Stroke_AGAGCAGTCCCTTCCC-1	0.693147	0.693147	0	1.09861	0	3.55535	3.52636	2.30259	2.63906	0
Stroke_AGAGCAGTCCGAGCTG-1	1.09861	0.693147	0	0	0	2.94444	3.49651	2.48491	2.3979	0
Stroke_AGAGCAGTCGATGCAT-1	3.82864	4.04305	1.09861	2.56495	0	0.693147	0.693147	0	0	1.38629
Stroke_AGAGCCCAGAGGGTAA-1	3.61092	4.12713	0	2.3979	0	0	0	0	0	2.48491
Stroke_AGAGCCCCAGCAGATG-1	2.63906	2.83321	0	2.3979	0	3.21888	3.17805	1.60944	2.30259	1.60944
Stroke_AGAGCCCGTAGTCCTA-1	0.693147	2.07944	0	0	0	1.60944	0	1.60944	0	0
Stroke_AGAGCCCGTCGTGCCA-1	1.09861	0	0	0	0	3.21888	3.63759	2.19722	1.79176	0
Stroke_AGAGCCCTCGCTGACG-1	0	0	0	0	0	1.79176	0.693147	2.19722	1.60944	0
Stroke_AGAGCCCTCGGTAACT-1	1.38629	0	0	0	0	3.4012	2.99573	2.19722	2.19722	0
Stroke_AGAGCCCTCTGGGATT-1	1.94591	0	0	0.693147	0	2.83321	2.94444	1.79176	2.56495	0.693147
Stroke_AGATAGAAGGAAGTGA-1	1.60944	0	0	0	0	3.2581	2.77259	2.19722	1.94591	0
Stroke_AGATAGAAGGCATCGA-1	1.09861	0.693147	0	0.693147	0	0.693147	0	0	0	0
Stroke_AGATAGAGTAGGTACG-1	2.63906	4.38203	0.693147	1.09861	0.693147	0	0	0.693147	0	0.693147
Stroke_AGATAGATCAAGGCTT-1	1.09861	0.693147	0	1.09861	0	2.83321	2.3979	1.09861	2.30259	0.693147
Stroke_AGATCCAAGCGCCTTG-1	0.693147	1.60944	0	0	0	1.09861	0	0	0	0
Stroke_AGATCCACAAGAGTGC-1	1.09861	1.94591	0	0	0	0	0	0	0	0
Stroke_AGATCCACAGCTGAGA-1	2.07944	0.693147	0	0	0	2.77259	3.3322	2.30259	1.79176	0
Stroke_AGATCCATCCAGCACG-1	0.693147	0	0	0	0	2.77259	3.09104	2.56495	1.60944	0
Stroke_AGATCCATCTGCGAGC-1	1.09861	0	0	0	0	2.30259	3.09104	2.07944	2.07944	0
Stroke_AGATCGTCAAGACCTT-1	2.07944	1.09861	0	1.94591	0	3.29584	2.19722	2.30259	2.19722	0.693147
Stroke_AGATCGTCACCTGCGA-1	1.09861	0	0	0	0	2.77259	2.48491	1.60944	2.70805	0
Stroke_AGATCGTGTCATCGCG-1	2.30259	2.89037	0	1.79176	0.693147	2.83321	1.79176	2.19722	1.09861	1.09861
Stroke_AGATCGTTCATTGTTC-1	3.4012	4.15888	1.09861	3.85015	0	0	0	0	0	1.94591
Stroke_AGATCGTTCCCAGGAC-1	1.38629	1.60944	0	2.19722	0	1.60944	1.60944	1.09861	1.09861	2.07944
Stroke_AGATCGTTCGCTTGCT-1	1.38629	0	0	0	0	2.56495	3.3673	1.38629	2.30259	0
Stroke_AGATCGTTCGTAGTGT-1	1.38629	3.21888	0	1.09861	0	3.49651	1.79176	2.48491	0.693147	1.09861
Stroke_AGATCGTTCTCTTCAA-1	0	0	0	0	0	0	0	0	0	0
Stroke_AGATGAAAGGTCCTGC-1	2.07944	1.79176	0	0.693147	0	1.60944	0	2.07944	1.38629	0.693147
Stroke_AGATGAAAGTCATAGA-1	1.09861	0.693147	0	0.693147	0	2.99573	2.89037	2.19722	2.07944	0.693147
Stroke_AGATGAATCGGTGAAG-1	2.07944	2.07944	0	1.09861	0	2.07944	2.89037	1.60944	1.60944	0
Stroke_AGATGAATCGTTCTCG-1	1.94591	1.09861	0	0.693147	0	3.09104	2.89037	2.19722	1.79176	0
Stroke_AGATGCTCACGTACTA-1	0	2.07944	0	1.60944	0	3.13549	2.07944	2.30259	0	1.09861
Stroke_AGATGCTCAGTAACAA-1	0.693147	1.60944	0	1.60944	0	2.89037	0.693147	2.89037	0	0
Stroke_AGATGCTGTACAAGTA-1	1.09861	1.09861	0	2.19722	0	1.09861	2.3979	0.693147	0.693147	1.60944
Stroke_AGATGCTGTACGATGG-1	0.693147	0.693147	0	0.693147	0	2.19722	3.58352	2.48491	2.70805	0
Stroke_AGATGCTGTAGCCAGA-1	1.38629	2.48491	0.693147	2.48491	1.09861	2.99573	3.13549	2.30259	2.07944	0.693147
Stroke_AGATGCTGTGCAAGAC-1	0	0	0	0	0	0	0	0	0	0
Stroke_AGCATCAAGATGTAGT-1	2.89037	3.73767	0	1.94591	0	2.83321	1.94591	2.07944	1.79176	1.79176
Stroke_AGCCAATAGCTGCCAC-1	0.693147	0	0	0	0	0	0	0	0	0
Stroke_AGCCAATCATCGCTGG-1	2.19722	3.29584	0	2.07944	0.693147	2.89037	2.89037	2.07944	1.38629	1.09861
Stroke_AGCCAATTCTCTTCAA-1	1.09861	1.94591	0	0.693147	0	1.09861	2.70805	0.693147	1.79176	0.693147
Stroke_AGCCACGAGAAGCGCT-1	1.38629	0	0	0.693147	0	3.3673	3.29584	2.70805	1.94591	0
Stroke_AGCCACGAGAAGGCTC-1	0.693147	0	0	0	0	2.89037	3.29584	1.94591	2.19722	0
Stroke_AGCCACGCAGACGGAT-1	3.09104	3.58352	0	2.48491	0	1.38629	1.38629	1.09861	1.09861	1.79176
Stroke_AGCCACGTCATTTGCT-1	1.09861	1.79176	0	0.693147	0	2.83321	3.4012	2.56495	2.3979	0
Stroke_AGCCACGTCGTAGGGA-1	0	1.09861	0	0.693147	0	3.09104	2.48491	2.70805	1.38629	0
Stroke_AGCCACGTCTCATGCC-1	1.38629	0	0	0	0	3.13549	3.29584	2.30259	1.09861	0
Stroke_AGCCAGCAGAAGCTCG-1	0	0	0	0.693147	0	0	0.693147	0	0	0
Stroke_AGCCAGCAGGAAAGGT-1	1.94591	2.48491	1.09861	2.30259	0	3.7612	1.94591	2.83321	1.60944	0
Stroke_AGCCAGCAGGTAAGAG-1	1.60944	2.56495	0	1.09861	0.693147	3.3673	2.89037	2.19722	1.60944	0
Stroke_AGCCAGCAGTAGCCAG-1	0	0	0	0	0	2.99573	2.30259	1.09861	0	0.693147
Stroke_AGCCAGCAGTGGTTGG-1	1.38629	2.07944	0	0.693147	0	2.77259	2.89037	2.56495	2.56495	0
Stroke_AGCCAGCCACATCATG-1	1.09861	1.38629	0	1.09861	0	2.63906	3.61092	1.60944	1.60944	0
Stroke_AGCCAGCCACGACGTC-1	1.38629	0	0	0	0	3.52636	3.52636	2.48491	2.48491	0
Stroke_AGCCAGCCATACCACA-1	1.60944	0.693147	0	0	0	1.60944	0.693147	0	1.09861	0
Stroke_AGCCAGCCATGTCTAG-1	0	0	0	0	0	2.48491	3.3673	2.30259	1.60944	0
Stroke_AGCCAGCGTCGAAGCA-1	3.80666	4.78749	0.693147	3.04452	0	0.693147	0.693147	0	0	2.48491
Stroke_AGCCAGCGTCTCTCAC-1	1.79176	2.3979	0	1.60944	0	3.63759	3.58352	2.19722	2.07944	0
Stroke_AGCCAGCGTGGCTGCT-1	1.60944	0	0	0	0	2.30259	3.58352	1.38629	2.56495	0
Stroke_AGCCAGCGTTCTCTAT-1	1.60944	0.693147	0	0	0.693147	3.4012	3.17805	1.79176	2.48491	0.693147
Stroke_AGCCAGCTCATCTATC-1	1.79176	0.693147	0	0	0	0.693147	0.693147	0	1.09861	0
Stroke_AGCCAGCTCGAACCAT-1	0.693147	2.19722	0	1.38629	0	3.13549	2.63906	1.09861	1.09861	0
Stroke_AGCCAGCTCGTTGTAG-1	0	1.60944	0	0	0	3.13549	2.94444	2.3979	1.38629	0
Stroke_AGCCAGCTCTGTCTCG-1	4.06044	4.21951	0.693147	1.94591	0	0	0	0	0	1.38629
Stroke_AGCGATTAGTAGTCTC-1	0	0.693147	0	0	0	0	0	0	0	0
Stroke_AGCGATTCAGAAGCGT-1	0.693147	2.56495	0	1.09861	0	3.2581	1.79176	2.19722	0	0.693147
Stroke_AGCGATTCATAACAGA-1	1.38629	1.60944	0	0	0	4.02535	1.09861	2.63906	0.693147	0
Stroke_AGCGATTCATACCATG-1	1.09861	1.09861	0	0.693147	0	1.09861	1.94591	1.79176	0.693147	0.693147
Stroke_AGCGCCAAGCATTGAA-1	1.79176	2.56495	0	2.07944	0	1.09861	1.09861	3.04452	0.693147	0
Stroke_AGCGCCAAGCCACAAG-1	1.09861	1.09861	0	0.693147	0	2.48491	3.09104	2.3979	0.693147	0.693147
Stroke_AGCGCCAAGGTACATA-1	0	0.693147	0	0	0	0	0	0	0	0
Stroke_AGCGCCAAGTGTTCAC-1	1.09861	0	0	0	0	2.63906	2.94444	2.70805	2.07944	0
Stroke_AGCGCCAGTTATAGAG-1	0.693147	0.693147	0	0	0	2.94444	3.04452	2.07944	1.79176	0
Stroke_AGCGCCAGTTCAGCGC-1	0.693147	1.38629	0	0.693147	0	1.79176	0.693147	0.693147	0.693147	0
Stroke_AGCGCCATCCCGTAAA-1	0.693147	0.693147	0	0.693147	0.693147	3.21888	2.30259	1.38629	0	0
Stroke_AGCGCCATCCTCACTG-1	2.48491	4.31749	1.38629	3.3673	1.38629	1.09861	2.19722	0.693147	0.693147	2.48491
Stroke_AGCGCTGAGAGAGTTT-1	1.38629	0	0	0	0	3.17805	1.94591	2.83321	0.693147	0
Stroke_AGCGCTGAGTACAGCG-1	1.79176	3.52636	0.693147	1.79176	1.38629	2.77259	3.3322	2.48491	2.30259	1.09861
Stroke_AGCGCTGAGTTCGCAT-1	2.3979	3.52636	0	0.693147	0	1.09861	1.09861	0.693147	0.693147	0.693147
Stroke_AGCGCTGCAGCGACAA-1	0	0	0	0	0	0	0	0	0	0
Stroke_AGCGCTGGTACCCACG-1	1.09861	2.07944	0.693147	2.3979	0	2.83321	3.3322	2.56495	1.38629	0
Stroke_AGCGCTGGTATTTCGG-1	1.60944	0.693147	0	0.693147	0	0.693147	2.3979	0.693147	0.693147	0
Stroke_AGCGCTGTCATTGAGC-1	1.38629	1.79176	0	0	0	2.99573	3.73767	1.79176	1.94591	0
Stroke_AGCGCTGTCTCTCGAC-1	0.693147	0.693147	0	0.693147	0	3.2581	3.04452	2.3979	1.79176	0
Stroke_AGCGCTGTCTTCGACC-1	0	1.60944	0	0	0	2.63906	1.94591	1.60944	0	0.693147
Stroke_AGCGTATAGCCTAACT-1	1.38629	1.09861	0	0	0	3.3673	4.17439	2.30259	2.63906	0
Stroke_AGCGTATAGGAAGTCC-1	1.38629	0.693147	0	0.693147	0	0	0	0	0.693147	0
Stroke_AGCGTATGTCTGCCTT-1	1.60944	0	0	0	0	2.70805	2.77259	1.60944	1.60944	0.693147
Stroke_AGCGTATGTGGTCCCA-1	1.38629	0	0	0.693147	0	0	0	0	0	0.693147
Stroke_AGCGTATGTTAACAGA-1	0.693147	1.38629	0	2.30259	0	3.43399	1.38629	2.30259	1.38629	1.09861
Stroke_AGCGTATTCGATGGAG-1	0	2.94444	0	2.56495	0	3.52636	3.66356	2.48491	2.83321	0
Stroke_AGCGTATTCTTGGAAC-1	0.693147	2.48491	0	0	0	2.63906	2.3979	2.07944	1.38629	0
Stroke_AGCGTCGAGGAGACCT-1	3.3322	5.09987	1.09861	0	0	0.693147	0.693147	0	0	1.60944
Stroke_AGCGTCGCAATCACGT-1	1.60944	2.30259	0	1.60944	0	2.89037	3.29584	1.94591	2.70805	0.693147
Stroke_AGCGTCGGTACATACC-1	1.60944	1.94591	0	0.693147	0.693147	3.3673	2.3979	2.63906	2.19722	0
Stroke_AGCGTCGGTATTGCCA-1	1.94591	2.19722	0	0.693147	0	4.09434	2.3979	1.60944	1.60944	0.693147
Stroke_AGCGTCGGTCCCGGTA-1	1.09861	1.09861	0	0.693147	0	1.09861	3.58352	0.693147	0.693147	0.693147
Stroke_AGCGTCGTCAAGTCGT-1	0.693147	1.79176	0	0.693147	0	1.09861	1.79176	0.693147	0.693147	0
Stroke_AGCGTCGTCCACGTCT-1	1.09861	1.09861	0	0.693147	0	3.04452	1.09861	2.63906	0.693147	0.693147
Stroke_AGCTACAAGCCTAACT-1	3.2581	4.44265	1.09861	2.48491	0	1.60944	0.693147	1.60944	0	2.3979
Stroke_AGCTACACACTTGACA-1	0.693147	0	0	0	0	2.07944	2.07944	1.09861	0	0
Stroke_AGCTACAGTGATTGGG-1	1.60944	0.693147	1.60944	3.29584	0	1.94591	2.07944	0.693147	0.693147	0
Stroke_AGCTACAGTTGCTAGT-1	0.693147	2.07944	0	0	0	3.04452	2.99573	1.60944	2.07944	0
Stroke_AGCTACATCAACCCGG-1	0	0	0	0.693147	0	0	0	0	0	0
Stroke_AGCTACATCAACTGGT-1	3.09104	4.76217	1.09861	0	0	0	0.693147	0	0	0.693147
Stroke_AGCTACATCCGAAATC-1	1.38629	0	0	0	0	3.3673	3.7612	2.70805	1.94591	0
Stroke_AGCTACATCCGTACGG-1	1.60944	1.09861	0	0	0	2.89037	3.17805	2.30259	1.94591	0
Stroke_AGCTACATCTGTAAGC-1	1.09861	0	0	0	0	2.89037	3.61092	2.07944	2.48491	0
Stroke_AGCTCAAAGACTTCCA-1	1.38629	0	0	0.693147	0	3.17805	3.55535	2.30259	2.3979	0
Stroke_AGCTCAAAGCCAAGTG-1	1.60944	1.94591	0	0.693147	0	0	0	0	0	0.693147
Stroke_AGCTCAAAGCCATTCA-1	2.3979	2.94444	0	2.30259	0	3.55535	3.7612	2.63906	2.30259	1.60944
Stroke_AGCTCAAAGTTTAGGA-1	1.94591	2.3979	0	1.09861	0	2.94444	3.21888	2.07944	2.48491	0
Stroke_AGCTCAACAATCTGCA-1	0.693147	2.07944	0	1.09861	0	2.63906	3.09104	2.07944	1.79176	0.693147
Stroke_AGCTCAACACAACGTT-1	1.09861	0.693147	0	0	0	3.7612	1.94591	2.3979	1.79176	0
Stroke_AGCTCAAGTGAATTAG-1	1.38629	1.09861	0	0	0	2.83321	3.21888	2.07944	2.30259	0
Stroke_AGCTCAAGTTAATGAG-1	0	1.79176	0	1.09861	0	2.94444	0.693147	1.38629	1.09861	0
Stroke_AGCTCAATCCACGGGT-1	3.46574	4.61512	1.79176	1.38629	0	1.38629	0	0.693147	0	1.38629
Stroke_AGCTCAATCTCTCAAT-1	2.63906	4.34381	0.693147	3.7612	0	0	0	0	0	2.48491
Stroke_AGCTTCCCAAGTTGGG-1	1.09861	1.94591	0	1.79176	0	2.83321	2.77259	1.79176	2.56495	0
Stroke_AGCTTCCCAGATAAAC-1	2.48491	2.48491	0	1.09861	1.09861	2.99573	3.73767	1.09861	2.19722	0
Stroke_AGCTTCCCATAGATGA-1	2.56495	1.09861	0	0.693147	0	2.07944	2.94444	1.09861	2.77259	0.693147
Stroke_AGCTTCCGTAGCGCCT-1	2.07944	0.693147	0	0	0	3.29584	2.48491	2.19722	1.38629	0
Stroke_AGCTTCCTCACTGCTC-1	3.17805	4.55388	1.09861	2.19722	0	0	0	0	0	2.56495
Stroke_AGGAAATAGAGGTCAC-1	1.38629	1.60944	0	1.09861	0	1.38629	1.60944	1.09861	1.09861	0.693147
Stroke_AGGAAATCAAATACAG-1	1.79176	1.79176	0	0	0	2.07944	3.68888	1.94591	1.60944	0
Stroke_AGGAAATCACGTTCGG-1	1.09861	2.19722	0	0.693147	0	2.07944	2.63906	1.94591	1.09861	2.19722
Stroke_AGGAAATCACTTGGGC-1	0	1.38629	0	0.693147	0	3.3322	3.21888	1.60944	1.94591	0
Stroke_AGGAAATGTTGAAGTA-1	0.693147	1.79176	0	1.09861	0	2.77259	3.46574	2.63906	2.48491	0
Stroke_AGGAATAAGTGCCGAA-1	0.693147	1.38629	0	0	0	1.38629	2.70805	0.693147	0.693147	1.09861
Stroke_AGGAATATCCGAAATC-1	1.09861	1.09861	0	0.693147	0	1.09861	2.07944	0.693147	1.79176	0.693147
Stroke_AGGAATATCCTACGGG-1	2.99573	4.38203	1.60944	1.60944	0	0	0	0	0	1.09861
Stroke_AGGACGAAGAATAACC-1	1.38629	0	0	0	0	2.3979	2.63906	2.3979	1.38629	0
Stroke_AGGACGACAATCCTTT-1	1.38629	1.09861	0	0	0	3.55535	3.98898	2.77259	2.19722	0
Stroke_AGGACGACATCCGGTG-1	0	0.693147	0	0	0	2.77259	3.46574	2.63906	1.94591	0
Stroke_AGGACGAGTGGACCTC-1	1.38629	3.21888	0	1.09861	0	3.13549	2.63906	2.07944	2.19722	1.09861
Stroke_AGGACTTAGAGAGGGC-1	1.09861	1.60944	0	0	0	0	1.94591	0	0	0
Stroke_AGGACTTAGGGAGGTG-1	1.79176	1.09861	0	0.693147	0	1.94591	1.94591	0.693147	0.693147	0.693147
Stroke_AGGACTTTCGAAACAA-1	1.09861	1.79176	0	2.19722	0	1.94591	3.09104	2.19722	1.38629	0
Stroke_AGGAGGTAGCCTGAGA-1	0	1.60944	0	0	0	3.29584	3.46574	2.48491	2.48491	0
Stroke_AGGAGGTCAAGAGTGC-1	0.693147	0	0	0	0	3.55535	1.79176	2.48491	0.693147	0
Stroke_AGGAGGTCAGCAATTC-1	1.38629	0.693147	0	0	0	3.04452	3.49651	2.3979	2.3979	0
Stroke_AGGAGGTCATATGGCT-1	1.09861	1.79176	0.693147	1.60944	0	3.17805	3.71357	1.60944	2.3979	0.693147
Stroke_AGGAGGTGTAGTTAGA-1	1.60944	0.693147	0	0	0.693147	3.3673	3.58352	2.56495	1.60944	0
Stroke_AGGATAACACAACATC-1	0.693147	1.38629	0	0	0	0.693147	3.80666	0.693147	1.60944	0
Stroke_AGGATAATCAAGCCTA-1	1.79176	1.38629	0	0.693147	0	2.30259	3.55535	2.30259	1.94591	0
Stroke_AGGATAATCCTCTAAT-1	1.38629	1.38629	0	0.693147	0	1.38629	1.60944	1.09861	1.09861	0.693147
Stroke_AGGATCTAGGCCTAAG-1	4.04305	4.11087	1.60944	3.66356	1.09861	0	0.693147	0	0	2.30259
Stroke_AGGATCTAGTAGTCCT-1	0.693147	1.09861	0	0.693147	0	0	0.693147	0.693147	0	0
Stroke_AGGATCTCAAGCTACT-1	1.94591	2.19722	0	0	0	3.2581	2.56495	2.07944	2.19722	1.09861
Stroke_AGGATCTCAAGTTTGC-1	0	0.693147	0	0.693147	0	0	0.693147	0	0	0
Stroke_AGGATCTCATAGGCGA-1	1.60944	0	0	0	0	3.61092	3.71357	1.94591	2.3979	0
Stroke_AGGATCTGTACGGTTT-1	0.693147	0.693147	0	0.693147	0	0.693147	0.693147	0.693147	1.38629	0
Stroke_AGGATCTGTCAATGGG-1	0.693147	0.693147	0	0	0	3.13549	3.04452	2.07944	2.07944	0
Stroke_AGGCATTCACAGCTGC-1	0	1.09861	0	1.09861	0	3.98898	2.63906	2.48491	2.19722	0
Stroke_AGGCATTCATCCGGCA-1	1.09861	0	0	0	0	2.99573	3.68888	1.79176	2.70805	0
Stroke_AGGCATTCATCGTTCC-1	0.693147	2.63906	0	0.693147	0.693147	3.17805	2.89037	0.693147	1.60944	0.693147
Stroke_AGGCATTGTCGTTATG-1	0.693147	0	0	0	0	3.43399	2.63906	0.693147	0	0
Stroke_AGGCATTGTGCAACAG-1	3.2581	4.60517	0	1.38629	0	1.38629	0	1.09861	0	0.693147
Stroke_AGGCCACAGCAGCCCT-1	0	1.94591	0	0	0	3.04452	2.89037	2.77259	1.94591	0
Stroke_AGGCCACCAAGGCGTA-1	1.94591	1.60944	0.693147	0	0	3.17805	3.61092	2.07944	1.94591	0
Stroke_AGGCCACCAGAGACTG-1	0	0.693147	0	0	0	3.7612	1.94591	2.63906	0	0
Stroke_AGGCCACCATCGATGT-1	1.09861	2.83321	0	1.38629	0.693147	2.94444	1.60944	1.94591	1.38629	0.693147
Stroke_AGGCCACGTGAACTAA-1	0	1.09861	0	0.693147	0	0	0	0	0	0
Stroke_AGGCTGCAGCGCCGTT-1	0.693147	0	0	0	0	0	0	0	0	0
Stroke_AGGCTGCGTGCGTCGT-1	0	1.38629	0	0.693147	0	0	0	0	0	0
Stroke_AGGCTGCGTGTCTTAG-1	2.07944	0	0	1.09861	0	2.56495	3.17805	2.48491	2.30259	0
Stroke_AGGGAGTAGACAGTCG-1	0	2.30259	0.693147	2.63906	0	3.4012	2.19722	2.63906	1.09861	0.693147
Stroke_AGGGAGTCATAGATCC-1	1.79176	2.99573	0	0.693147	0	1.79176	2.77259	1.38629	0.693147	0
Stroke_AGGGAGTGTCCGAAAG-1	0.693147	0.693147	0	1.09861	0	2.48491	3.4012	2.99573	2.07944	0.693147
Stroke_AGGGAGTGTCGGAAAC-1	1.79176	0	0	0	0	3.09104	3.68888	2.48491	2.07944	0
Stroke_AGGGAGTGTGGAACCA-1	1.38629	1.38629	0	0.693147	0	1.38629	1.60944	1.09861	1.09861	0.693147
Stroke_AGGGAGTTCACGGTCG-1	1.38629	0.693147	0	0	0	3.66356	3.13549	1.94591	2.3979	0
Stroke_AGGGAGTTCTGGAAGG-1	0.693147	1.79176	0	0	0	2.89037	3.78419	2.19722	2.07944	0
Stroke_AGGGCCTAGCTGAGTG-1	2.3979	1.09861	0	0.693147	0	1.94591	1.09861	0.693147	0.693147	0.693147
Stroke_AGGGCCTAGTCACTAC-1	1.38629	2.48491	0	1.09861	0	2.48491	3.3322	2.70805	1.09861	0.693147
Stroke_AGGGCCTGTAAGTTGA-1	3.4012	4.62497	1.09861	2.3979	0	0	0	0	0	2.30259
Stroke_AGGGCCTGTTCCGCAG-1	3.63759	4.63473	1.09861	2.07944	0	0	0	0.693147	0	2.70805
Stroke_AGGGCCTGTTGGACCC-1	2.3979	2.56495	0	2.99573	0	2.48491	1.60944	1.09861	1.09861	1.94591
Stroke_AGGGCTCAGCCAAGCA-1	0.693147	0.693147	0	0	0	3.3322	2.63906	2.77259	1.60944	0
Stroke_AGGGCTCCAGGGTTGA-1	1.60944	1.09861	0.693147	0.693147	0	3.04452	3.2581	2.19722	2.19722	0
Stroke_AGGGCTCGTCCGATCG-1	0.693147	2.19722	0	2.07944	0	2.99573	3.3322	1.60944	2.30259	0
Stroke_AGGGCTCGTGAAGCGT-1	0	1.09861	0	0.693147	0	0	0	0	0	0.693147
Stroke_AGGGCTCTCCACAGGC-1	0.693147	1.09861	0.693147	0.693147	0	1.38629	2.70805	2.30259	2.3979	0
Stroke_AGGGCTCTCCTGGTCT-1	1.09861	1.09861	0	0	0	2.70805	3.4012	2.07944	2.99573	0
Stroke_AGGGTCCAGCTTTCTT-1	1.09861	0	0	0	0	3.17805	3.49651	2.63906	2.48491	0
Stroke_AGGGTCCAGGAACTAT-1	0	1.38629	0	0	0	4.04305	2.3979	2.48491	0	0
Stroke_AGGGTCCCAAACACGG-1	1.38629	0.693147	0	1.09861	0	3.3322	1.79176	1.79176	1.79176	0
Stroke_AGGGTCCCAAATCGGG-1	2.63906	3.4012	1.09861	3.71357	0	0.693147	1.09861	1.60944	0.693147	2.19722
Stroke_AGGGTCCCAGCTCATA-1	2.99573	4.07754	1.38629	2.94444	0	0	0.693147	0	0	1.79176
Stroke_AGGGTCCGTATGAGAT-1	2.19722	1.38629	0	0	0	3.49651	3.43399	2.3979	1.94591	0
Stroke_AGGGTCCGTGTGTCGC-1	3.73767	4.63473	0.693147	3.73767	0	0	0	0	0	2.56495
Stroke_AGGGTCCTCCACCTCA-1	2.99573	3.71357	1.09861	2.89037	0	0.693147	0.693147	2.07944	0.693147	1.60944
Stroke_AGGGTGAAGTTTCAGC-1	0.693147	1.79176	0	0	0	3.68888	3.55535	2.63906	2.19722	0.693147
Stroke_AGGGTGACAACGTTAC-1	1.38629	1.79176	0	0.693147	0	2.89037	2.3979	2.63906	1.94591	0
Stroke_AGGGTGACACGGAAGT-1	1.09861	1.09861	0	0	0	2.70805	2.83321	2.77259	1.60944	0
Stroke_AGGGTGAGTCTACTGA-1	0	0	0.693147	0	0	3.13549	3.52636	2.63906	2.83321	0
Stroke_AGGGTGATCCCATAGA-1	3.2581	4.7185	1.60944	1.79176	0	0.693147	0	0.693147	0	0
Stroke_AGGGTGATCGTGCATA-1	1.38629	1.38629	0	1.09861	0.693147	3.78419	2.48491	2.19722	1.38629	0.693147
Stroke_AGGGTGATCTAGTACG-1	1.94591	2.94444	0	1.94591	0	2.83321	3.3673	1.94591	2.30259	1.38629
Stroke_AGGGTTTAGAGCTGAC-1	1.94591	2.30259	0.693147	1.60944	0	2.19722	3.21888	2.30259	2.99573	1.94591
Stroke_AGGGTTTCACCCTTGT-1	0	2.63906	0	0	0	3.04452	2.99573	2.19722	1.79176	0
Stroke_AGGGTTTCACCTTCGT-1	2.77259	4.02535	1.38629	0	0	0.693147	0.693147	0	0	0
Stroke_AGGGTTTCACTGTCCT-1	1.60944	1.60944	0	0.693147	0	3.21888	2.19722	1.94591	2.3979	0
Stroke_AGGGTTTGTAGTATAG-1	1.79176	0.693147	0	0	0	2.77259	3.49651	2.19722	2.83321	0
Stroke_AGGGTTTGTGTTTACG-1	1.38629	0.693147	0	0	0	1.38629	1.38629	0.693147	1.94591	0
Stroke_AGGGTTTTCCTGGGTG-1	1.38629	1.94591	0	0.693147	0	0.693147	1.38629	0.693147	0.693147	0
Stroke_AGGGTTTTCGTGGCGT-1	3.61092	4.30407	0.693147	2.89037	0	0	0.693147	0	0	0.693147
Stroke_AGGTAGGAGGGCTAAC-1	2.07944	0.693147	0	1.09861	0	1.09861	1.60944	0	0	0
Stroke_AGGTAGGAGTGTACCT-1	0.693147	1.38629	0	1.09861	0	0.693147	0.693147	0.693147	0.693147	0
Stroke_AGGTAGGGTGTGTTTG-1	2.19722	4.36945	0	3.3673	0	2.19722	1.38629	2.07944	1.09861	3.09104
Stroke_AGGTAGGTCCAAGAGG-1	0.693147	1.09861	0	0	0	2.83321	2.83321	1.94591	1.38629	0
Stroke_AGGTAGGTCTGCTCTG-1	0.693147	0.693147	0	0.693147	0	1.38629	0.693147	1.38629	0.693147	0
Stroke_AGGTCATAGCATCCTA-1	1.09861	0	0	0	0	3.3322	0.693147	2.07944	0	0.693147
Stroke_AGGTCATAGCGTCGAA-1	0.693147	0.693147	0	0	0	3.13549	3.3322	2.3979	2.70805	0
Stroke_AGGTCATCAGATCACT-1	1.38629	4.04305	0	0.693147	0	1.09861	1.38629	0	0	0.693147
Stroke_AGGTCATGTTAAACCC-1	1.09861	0	0	0.693147	0	0	0	0.693147	0	0
Stroke_AGGTCATGTTCCTACC-1	0	0.693147	0	0	0	0.693147	0.693147	0	0	0
Stroke_AGGTCATTCACAAGAA-1	3.4012	4.09434	0.693147	2.30259	0	0	1.09861	0	0	2.3979
Stroke_AGGTCATTCTCCCATG-1	2.48491	2.56495	0	1.09861	0	1.60944	1.60944	1.09861	2.30259	2.07944
Stroke_AGGTCTAAGCTGTTAC-1	1.09861	1.09861	0	1.09861	0	0	0	0	0	0
Stroke_AGGTCTAAGTGCACCC-1	0	0.693147	0	0	0	0	0	0	0	0
Stroke_AGGTCTAAGTTACTCG-1	1.38629	1.60944	0	1.09861	0	3.66356	2.77259	2.19722	1.79176	0
Stroke_AGGTCTACAAGGCTTT-1	1.09861	0.693147	0	1.09861	0	0	0	0	0	0
Stroke_AGGTCTAGTATAGGAT-1	1.38629	0	0	0	0	2.94444	3.13549	2.63906	1.60944	0
Stroke_AGGTCTATCGTTCCCA-1	0	1.09861	0	1.60944	0	3.13549	3.4012	1.38629	2.3979	0
Stroke_AGGTCTATCTACTGAG-1	1.94591	1.09861	0	0	0	2.3979	3.3673	2.3979	2.19722	0
Stroke_AGGTGTTAGTTACGAA-1	2.30259	2.83321	0	2.56495	0	1.38629	1.60944	3.73767	1.09861	0.693147
Stroke_AGGTGTTCAAAGTATG-1	3.55535	4.29046	0	3.4012	0	1.38629	0.693147	0.693147	0.693147	1.94591
Stroke_AGGTGTTCAAGTGATA-1	0.693147	0.693147	0	0.693147	0	2.56495	3.7612	1.38629	2.19722	0
Stroke_AGGTGTTCACCGCTAG-1	0	1.09861	0	0	0	3.7612	2.07944	1.94591	1.09861	0
Stroke_AGGTGTTGTAACACGG-1	0	0	0	0	0	3.21888	3.55535	1.79176	2.48491	0
Stroke_AGGTGTTTCTGTCCGT-1	3.09104	4.77912	0	2.48491	0	0.693147	0.693147	0	0	1.38629
Stroke_AGGTTACGTGCAGATG-1	1.38629	0	0	0	0	3.04452	2.94444	2.19722	1.79176	0.693147
Stroke_AGGTTACTCACCACAA-1	2.70805	0.693147	0	1.38629	0	1.94591	2.07944	0.693147	1.38629	0
Stroke_AGGTTACTCACCGGGT-1	3.97029	4.45435	0.693147	2.56495	0	0	0	0	0	1.94591
Stroke_AGGTTACTCCCTTTGG-1	1.38629	0	0	0	0	2.77259	3.93183	1.38629	2.19722	0
Stroke_AGGTTACTCCTTATCA-1	1.38629	2.07944	0.693147	1.38629	0	2.77259	3.4012	1.94591	1.79176	0
Stroke_AGGTTGTAGAGGGTGG-1	0	0	0	0	0	0	0	0	0	0
Stroke_AGGTTGTCAGAGTGTG-1	1.38629	2.19722	0	0	0	3.13549	2.94444	2.30259	2.19722	0
Stroke_AGGTTGTCATGCAGGA-1	0.693147	0.693147	0	1.38629	0	1.38629	2.19722	1.38629	0.693147	0
Stroke_AGGTTGTGTGGCTACC-1	1.09861	2.3979	0	1.60944	0	1.94591	1.09861	1.79176	1.79176	0.693147
Stroke_AGGTTGTTCGCTTGCT-1	3.68888	4.09434	1.09861	3.52636	0.693147	0	0	0	0	1.79176
Stroke_AGGTTGTTCTGAACGT-1	0.693147	0	0	0	0	2.30259	2.83321	1.79176	2.19722	0
Stroke_AGTAACCAGACCTCAT-1	1.09861	0.693147	0	0	0	2.3979	1.94591	2.3979	0	0.693147
Stroke_AGTAACCAGGAGGCAG-1	1.09861	2.19722	0	0	0	3.55535	3.09104	2.30259	2.48491	0
Stroke_AGTAACCCACGTGTGC-1	0.693147	2.07944	0	1.09861	0	0	0	0	0	0
Stroke_AGTAACCCATCCGAAT-1	1.38629	0.693147	0	0	0	3.17805	2.99573	2.48491	2.30259	0
Stroke_AGTAACCGTCGATGCC-1	0.693147	0.693147	0	0.693147	0	2.19722	1.94591	0.693147	0.693147	0
Stroke_AGTAACCGTGCCAAGA-1	0.693147	0	0	0	0	3.3673	3.17805	2.63906	2.48491	0
Stroke_AGTAACCTCTCGTTTA-1	2.70805	2.94444	0	1.09861	0.693147	2.83321	3.43399	1.60944	1.94591	0
Stroke_AGTACCAAGCAGCAGT-1	2.63906	3.17805	0	2.48491	0	3.13549	2.07944	2.30259	1.94591	1.09861
Stroke_AGTACCACACAGCTTA-1	3.82864	4.29046	0	2.83321	0	0	0	0.693147	0	1.79176
Stroke_AGTACCAGTACGGCAA-1	2.3979	1.79176	0	1.38629	0	3.3673	2.77259	2.56495	2.83321	0
Stroke_AGTACCAGTTGTGTAC-1	0	0	0	0	0	2.77259	3.3673	2.07944	1.94591	0
Stroke_AGTACTGAGACATAAC-1	0.693147	1.60944	0	0.693147	0	1.60944	2.3979	0.693147	0.693147	0
Stroke_AGTACTGGTGACAACG-1	2.48491	2.83321	0	0	0	3.3673	3.43399	1.38629	2.30259	0
Stroke_AGTACTGTCCCGTAAA-1	1.79176	2.48491	0	0.693147	0	3.04452	2.48491	1.94591	1.79176	0
Stroke_AGTACTGTCGCGTTTC-1	0	0	0	0	0	0	0	0	0	0
Stroke_AGTAGCTCACAATGCT-1	1.09861	2.3979	0	0.693147	0	2.83321	2.83321	1.94591	2.19722	1.09861
Stroke_AGTAGCTGTGGTCTGC-1	1.09861	1.09861	0	0	0	3.04452	2.07944	1.60944	0	0
Stroke_AGTAGCTGTTCAAACC-1	0.693147	2.07944	0	1.09861	0	3.17805	3.3673	2.48491	2.07944	0
Stroke_AGTAGCTTCATCTGTT-1	0.693147	0.693147	0	0	0	2.70805	3.3322	1.38629	1.38629	0
Stroke_AGTAGCTTCGACTCCT-1	1.38629	2.56495	0	1.09861	1.79176	1.38629	1.60944	1.09861	1.09861	0.693147
Stroke_AGTAGCTTCGTCGATA-1	2.19722	1.94591	0	0	0	3.3322	3.13549	2.99573	1.94591	0
Stroke_AGTAGCTTCTACGCAA-1	0	0	0	0	0	2.94444	1.79176	1.79176	2.63906	0
Stroke_AGTAGTCAGAAGGCTC-1	2.07944	0.693147	0	0	0	2.30259	3.09104	2.19722	2.56495	0
Stroke_AGTAGTCAGACCAGCA-1	1.79176	2.63906	0.693147	0.693147	0	2.77259	1.94591	2.94444	0.693147	0.693147
Stroke_AGTAGTCAGCCTATTG-1	0.693147	1.60944	0.693147	0.693147	0	3.3673	0	1.79176	0	0
Stroke_AGTAGTCAGGCCGCTT-1	0	0	0	0	0	3.2581	2.70805	2.48491	1.79176	0
Stroke_AGTAGTCCACAGTATC-1	0	0	1.09861	0.693147	0	2.94444	2.48491	2.19722	0.693147	0
Stroke_AGTAGTCCACCGTACG-1	1.79176	2.30259	0	0.693147	0.693147	2.63906	2.56495	1.79176	0	0
Stroke_AGTAGTCCAGAGTGAC-1	3.43399	4.18965	1.09861	3.63759	0.693147	0.693147	0	0	0	1.79176
Stroke_AGTAGTCCATCTCCCA-1	1.09861	2.07944	0	1.79176	0	2.3979	1.94591	2.3979	1.09861	0
Stroke_AGTAGTCGTTAGTTCG-1	1.60944	0	0	0	0	3.17805	3.09104	2.94444	2.48491	0
Stroke_AGTAGTCGTTCTGAGT-1	0.693147	0.693147	0	0	0	1.38629	1.38629	0.693147	1.38629	0
Stroke_AGTAGTCTCATACGGT-1	2.48491	1.09861	0	0.693147	0	1.09861	2.83321	0.693147	0.693147	0
Stroke_AGTAGTCTCATTGTGG-1	0	0	0	0	0	3.04452	2.07944	2.63906	1.09861	0
Stroke_AGTAGTCTCCCTCAAC-1	1.60944	2.94444	0.693147	0.693147	0	2.94444	2.30259	2.48491	2.19722	0.693147
Stroke_AGTAGTCTCGGCATTA-1	1.09861	0	0	1.09861	0	1.09861	0	0	0	0
Stroke_AGTAGTCTCGGTCTGG-1	0.693147	1.60944	0	0	0	2.94444	3.17805	1.94591	1.60944	0
Stroke_AGTCAACAGGGATCTG-1	3.73767	4.12713	1.09861	3.58352	0	0	0	0	0	0.693147
Stroke_AGTCAACCAAAGTGTA-1	1.60944	1.79176	0	0	0	2.70805	3.66356	2.77259	2.48491	1.09861
Stroke_AGTCAACCATAGAGGC-1	1.38629	2.07944	0	1.79176	0	3.43399	2.94444	2.07944	1.09861	1.38629
Stroke_AGTCAACCATCATGAC-1	1.09861	0	0	0	0	2.89037	3.17805	2.19722	1.94591	0
Stroke_AGTCAACCATTGGATC-1	1.60944	1.09861	0	1.09861	0	2.94444	3.3322	1.79176	1.09861	0
Stroke_AGTCAACGTTCTAACG-1	1.60944	2.48491	0.693147	2.19722	0	2.48491	3.29584	2.07944	2.48491	1.60944
Stroke_AGTCAACTCTACACTT-1	1.38629	0	0	0	0	3.73767	2.07944	1.60944	1.38629	0
Stroke_AGTCACAAGCAAGTCG-1	0.693147	0	0	0	0	2.63906	2.83321	2.63906	2.56495	0
Stroke_AGTCACAAGCCATGCC-1	0	1.09861	0	0	0	2.99573	3.3322	2.30259	2.3979	0
Stroke_AGTCACACACTGCATA-1	1.60944	0	0	0	0	2.63906	3.85015	2.48491	2.77259	0
Stroke_AGTCACAGTACGTGAG-1	1.38629	0	0	1.38629	0	3.04452	3.3322	2.07944	2.48491	0
Stroke_AGTCACAGTCTCCTGT-1	3.3322	4.44265	1.38629	1.60944	0	0	0.693147	0	0	1.60944
Stroke_AGTCACAGTGGCGCTT-1	0	1.09861	0	0	0	0	0	0	0	0
Stroke_AGTCATGAGAGCTGAC-1	0.693147	0	0	0	0	2.30259	3.49651	2.3979	2.19722	0
Stroke_AGTCATGAGAGTTGAT-1	1.38629	1.79176	0	1.09861	0	3.17805	3.3673	2.48491	1.79176	0
Stroke_AGTCATGAGCTGGAGT-1	0	0	0	0	0	0	0	0	0	0
Stroke_AGTCATGCAGTTAGGG-1	0.693147	0.693147	0	1.09861	0	3.13549	2.07944	0.693147	0	0
Stroke_AGTCATGGTACGATCT-1	0.693147	0.693147	0	1.09861	0	1.79176	3.71357	0	2.19722	0
Stroke_AGTCATGGTTCTCGTC-1	3.04452	4.18965	1.79176	2.3979	3.80666	0	1.09861	1.09861	0	2.07944
Stroke_AGTCATGTCAGTCTTT-1	1.60944	2.07944	0.693147	0	0	2.99573	2.56495	1.94591	2.3979	0
Stroke_AGTCATGTCATGCATG-1	1.09861	0	0	0	0	1.60944	3.21888	2.30259	2.56495	0
Stroke_AGTCATGTCGTTGTAG-1	1.09861	1.94591	0	1.38629	0	3.58352	3.2581	1.79176	2.3979	1.38629
Stroke_AGTCTCCAGCGATTCT-1	0.693147	1.38629	0	0	0	3.17805	3.21888	2.48491	1.38629	0
Stroke_AGTCTCCGTGTGCCTG-1	0	1.38629	0	0	0	3.46574	2.07944	2.3979	1.09861	0
Stroke_AGTCTCCTCAAGTCGT-1	1.38629	0	0	0.693147	0	3.09104	3.80666	2.3979	1.60944	0
Stroke_AGTCTCCTCCGAAGGA-1	1.38629	1.38629	0	0	0	2.48491	2.19722	2.70805	2.56495	0
Stroke_AGTCTCCTCTGGCCTT-1	1.38629	1.60944	0	1.09861	0	1.60944	1.60944	2.30259	1.09861	0.693147
Stroke_AGTGACTAGTGCGTCC-1	3.13549	4.18965	0.693147	3.21888	0	0	0	0	0.693147	1.94591
Stroke_AGTGACTCAACCAACT-1	0.693147	1.60944	0	1.09861	0	3.52636	1.79176	2.63906	1.38629	0
Stroke_AGTGACTCAAGAGTTA-1	1.60944	0.693147	0	0	0	3.04452	3.29584	1.94591	2.30259	0
Stroke_AGTGACTCAAGTCCAT-1	1.09861	0.693147	0	0	0	2.63906	2.3979	2.07944	1.09861	0
Stroke_AGTGACTCACCCTGTT-1	1.09861	1.09861	0	0.693147	0	1.94591	2.70805	1.79176	0.693147	0.693147
Stroke_AGTGACTCAGATCATC-1	2.70805	4.12713	0.693147	2.30259	0	0	0.693147	1.09861	0	1.60944
Stroke_AGTGACTCAGCTGTCG-1	1.09861	2.07944	0	0.693147	0	3.04452	2.3979	2.77259	1.94591	0
Stroke_AGTGACTCATGGAAGC-1	1.38629	1.09861	0	0	0	3.09104	3.71357	1.79176	1.79176	0
Stroke_AGTGACTGTACGAAAT-1	0	1.09861	0	0.693147	0	0	0	1.38629	0	0
Stroke_AGTGACTGTGACACAG-1	1.09861	1.94591	0	0.693147	0.693147	2.83321	2.63906	2.77259	1.79176	0
Stroke_AGTGACTGTGGTTTAC-1	0.693147	0.693147	0	1.09861	0	2.56495	3.58352	2.07944	2.94444	0
Stroke_AGTGACTTCACATACG-1	1.79176	2.94444	0	1.09861	0	2.83321	3.3322	2.56495	1.60944	1.09861
Stroke_AGTGATCAGAATTGTG-1	1.09861	1.09861	0	0.693147	0	1.09861	1.09861	0.693147	0.693147	0.693147
Stroke_AGTGATCAGCGTATGG-1	2.07944	2.70805	0	2.07944	0	2.83321	2.70805	2.77259	1.94591	0.693147
Stroke_AGTGATCAGTTTCGGT-1	3.3322	4.47734	1.60944	3.09104	0	2.19722	2.63906	0.693147	1.94591	2.48491
Stroke_AGTGATCCAGCGTACC-1	0	0	0	0.693147	0	0	0	0	0	0
Stroke_AGTGATCCATCGTTCC-1	1.79176	0.693147	0	0.693147	0	3.21888	3.61092	2.30259	2.70805	0
Stroke_AGTGATCTCGATGGAG-1	1.09861	2.3979	0	1.09861	0	3.29584	3.3322	1.94591	2.48491	0.693147
Stroke_AGTGCCGAGATGGGCT-1	0.693147	0.693147	0	0	0	2.83321	3.52636	1.79176	2.30259	0
Stroke_AGTGCCGAGCTAAGTA-1	1.09861	2.19722	0	0.693147	0	1.38629	2.30259	1.09861	1.09861	0.693147
Stroke_AGTGCCGGTCAACCTA-1	3.68888	5.0689	0	1.09861	0.693147	0	0	0.693147	0	0.693147
Stroke_AGTGCCGTCCACGAAT-1	1.94591	1.60944	0	0	0	3.13549	3.68888	1.94591	2.3979	0
Stroke_AGTGCCGTCGAGTGAG-1	3.52636	4.04305	0	1.94591	0	0	0	1.09861	0	2.83321
Stroke_AGTGCCGTCGCCTATC-1	0.693147	0	0	0	0	2.99573	3.52636	2.48491	1.79176	0
Stroke_AGTGTTGAGTAGCTCT-1	1.94591	1.09861	0	0.693147	0	1.94591	1.09861	0.693147	0.693147	0.693147
Stroke_AGTGTTGAGTAGTCTC-1	1.38629	1.60944	0	1.09861	0	2.56495	1.60944	1.09861	1.09861	0.693147
Stroke_AGTGTTGCATCCCACT-1	1.60944	2.19722	0	0.693147	0	3.13549	3.29584	2.19722	2.30259	1.09861
Stroke_AGTGTTGGTATCCCAA-1	2.89037	4.02535	0	3.61092	0	0	0	0	0	1.09861
Stroke_AGTGTTGGTGTACATC-1	0.693147	0	0	0	0	3.78419	3.3673	2.07944	1.79176	0
Stroke_AGTGTTGGTTTGGGAG-1	1.09861	1.94591	0	0.693147	0	1.09861	3.3673	0.693147	0.693147	0.693147
Stroke_AGTGTTGTCACTGCTC-1	3.63759	4.39445	1.38629	1.60944	0	0	0	0	0	1.60944
Stroke_AGTGTTGTCCAATGCA-1	0.693147	1.79176	0.693147	0	0	3.04452	2.63906	2.48491	1.09861	0.693147
Stroke_AGTGTTGTCGGAGTAG-1	2.19722	3.49651	0	3.17805	0	2.63906	3.09104	2.19722	1.79176	2.07944
Stroke_AGTTAGCAGACGACTG-1	1.38629	0.693147	0	0.693147	0	2.99573	3.2581	2.30259	1.94591	0
Stroke_AGTTAGCAGTGCGTCC-1	1.38629	1.94591	0	0	0	2.30259	3.29584	2.30259	2.3979	0
Stroke_AGTTAGCCAGAGCCCT-1	0	1.09861	0	0	0	0.693147	0.693147	0	0	2.19722
Stroke_AGTTAGCCATCCTTGC-1	0	0	0	0	0	2.83321	3.21888	2.07944	2.19722	0
Stroke_AGTTAGCTCGGTAGAG-1	1.09861	0.693147	0	0	0	3.49651	3.43399	2.77259	1.94591	0
Stroke_AGTTAGCTCGTGTTCC-1	2.56495	1.09861	0	0.693147	0	2.56495	1.94591	0.693147	1.60944	0
Stroke_AGTTCCCAGACCTCCG-1	2.07944	3.21888	1.09861	1.60944	0	2.99573	1.79176	1.60944	0	0
Stroke_AGTTCCCAGGTTTGAA-1	0.693147	2.19722	0	1.94591	0	0.693147	2.19722	0.693147	0.693147	0
Stroke_AGTTCCCAGTCTCGTA-1	1.94591	0	0	0.693147	0	3.46574	3.63759	1.79176	2.56495	0
Stroke_AGTTCCCTCAGCAATC-1	0.693147	1.60944	0	1.09861	0	3.2581	2.99573	2.19722	0.693147	0
Stroke_AGTTCGAAGTGATAAC-1	1.38629	2.94444	0.693147	2.07944	0.693147	3.58352	1.94591	2.83321	0.693147	1.09861
Stroke_AGTTCGACACATTCGA-1	0	0	0	0	0	1.60944	2.94444	0	1.09861	0
Stroke_AGTTCGACATAATGCC-1	1.60944	0	0	0	0	3.09104	3.43399	2.30259	2.56495	0
Stroke_AGTTCGAGTTAAAGTG-1	1.09861	1.09861	0	0	0	2.56495	1.38629	0.693147	0	0
Stroke_AGTTCGATCACATCAG-1	2.07944	2.30259	0	1.09861	0	3.13549	2.70805	1.09861	1.09861	0
Stroke_AGTTCGATCGATGGAG-1	1.94591	2.63906	0	2.48491	0	2.63906	3.17805	2.19722	1.38629	1.38629
Stroke_ATACCGAAGAGGGTAA-1	2.3979	2.83321	0	1.09861	0	2.56495	3.46574	0.693147	2.19722	1.09861
Stroke_ATACCGAAGATAGTGT-1	0.693147	1.79176	0	0.693147	0	3.09104	3.3322	1.60944	1.79176	0
Stroke_ATACCGACAAATGGAT-1	0.693147	1.38629	0	0	0	0	0	0	0	0
Stroke_ATACCGACAGGAGACT-1	0	1.38629	0	0.693147	0	0	2.07944	2.48491	1.94591	0
Stroke_ATACCGACATCAGTGT-1	0.693147	0	0	0	0	3.17805	2.56495	1.79176	2.07944	0
Stroke_ATACCGACATTCTCTA-1	0.693147	1.38629	0	0	0	0.693147	0	0	0	0
Stroke_ATACCGAGTAACAGTA-1	1.60944	0.693147	0	0	0	3.49651	1.79176	2.30259	1.09861	0
Stroke_ATACCGAGTGCCTGAC-1	1.38629	0.693147	0	0	0	0	0	0	0	0
Stroke_ATACCGAGTGGAAGTC-1	0.693147	1.79176	0	0.693147	0	1.09861	3.13549	0.693147	0.693147	0
Stroke_ATACCGATCCTACGGG-1	0	0	0	0	0	2.70805	3.17805	1.79176	1.38629	0
Stroke_ATACCGATCCTACTGC-1	2.3979	1.38629	0	1.09861	0	2.48491	2.99573	2.70805	1.09861	0.693147
Stroke_ATACCTTCACAGTCGC-1	1.09861	1.79176	0	0	0	2.48491	3.2581	0.693147	1.09861	0
Stroke_ATACCTTGTGCGACAA-1	0.693147	1.94591	0	1.09861	0	3.3322	3.82864	2.30259	2.83321	0
Stroke_ATACCTTTCCACCTGT-1	1.79176	0.693147	0	0	0	3.49651	2.56495	2.07944	2.3979	1.09861
Stroke_ATACTTCAGTGTTCCA-1	0.693147	0	0	0	0	2.94444	3.04452	2.07944	1.60944	0
Stroke_ATACTTCAGTTGGCTT-1	3.7612	3.91202	0	1.38629	0	0	0.693147	0	0	1.09861
Stroke_ATACTTCCAACACGTT-1	1.60944	0.693147	0	0	0	3.04452	3.3673	2.19722	1.94591	0
Stroke_ATACTTCCAACTTCTT-1	0.693147	0	0	0.693147	0	2.63906	2.07944	2.19722	1.60944	0
Stroke_ATACTTCCAGTCAGTT-1	1.09861	0	0	0.693147	0	2.56495	3.13549	1.38629	1.60944	0
Stroke_ATACTTCGTAGGCAGT-1	1.09861	2.30259	0	0.693147	0	2.30259	3.09104	1.09861	1.09861	0.693147
Stroke_ATACTTCGTATCTTCT-1	1.09861	1.09861	0	0.693147	0	2.3979	2.77259	1.79176	0.693147	0.693147
Stroke_ATACTTCGTATTTCCT-1	0.693147	2.63906	0	1.94591	0	2.83321	3.55535	2.19722	1.79176	0
Stroke_ATACTTCGTCCAGTTA-1	1.09861	1.38629	0	0.693147	0	1.38629	2.70805	1.09861	1.09861	0.693147
Stroke_ATAGACCAGCAAGCCA-1	0	0	0	0	0	2.89037	3.2581	2.63906	2.30259	0
Stroke_ATAGACCAGTTGTAAG-1	0.693147	1.60944	0	0	0	2.83321	3.04452	0.693147	1.94591	0.693147
Stroke_ATAGACCCATCCGTGG-1	1.38629	1.60944	0	1.09861	0	1.38629	1.60944	1.09861	1.09861	0.693147
Stroke_ATAGACCGTGACCTGC-1	0	0.693147	0	0	0	3.55535	2.19722	2.30259	0	0
Stroke_ATAGACCTCATATGGC-1	3.46574	4.60517	1.60944	2.48491	0	1.38629	1.38629	1.09861	1.09861	2.89037
Stroke_ATAGACCTCCGATTAG-1	3.8712	4.30407	1.94591	3.43399	0	0	0	0	0	2.3979
Stroke_ATAGACCTCTCAACGA-1	0	0.693147	0	0	0	0.693147	0	0	0	0
Stroke_ATAGACCTCTCTAAGG-1	0	0	0	0.693147	0	3.17805	3.04452	2.19722	2.63906	0
Stroke_ATAGAGAAGGAATTAC-1	1.09861	0	0	0	0	3.29584	1.60944	2.3979	0	0
Stroke_ATAGAGACAAGTTTGC-1	0.693147	1.09861	0	0.693147	0	3.09104	3.09104	2.3979	2.19722	0
Stroke_ATAGAGACACACACGC-1	1.60944	0	0	0	0	3.21888	3.09104	2.48491	2.19722	0.693147
Stroke_ATAGAGAGTTGCATCA-1	1.09861	1.09861	0	1.60944	0	3.93183	3.3322	2.70805	2.07944	0
Stroke_ATAGGCTAGGACAAGA-1	0	2.07944	0	0.693147	0	3.04452	2.77259	1.79176	2.19722	0
Stroke_ATAGGCTAGTTGGGAC-1	1.60944	1.09861	0	1.09861	0	3.09104	3.43399	2.07944	2.3979	0
Stroke_ATAGGCTCACTCCGAG-1	0	0.693147	0	1.09861	0	3.3673	2.77259	2.48491	2.30259	0
Stroke_ATAGGCTCAGGCTATT-1	3.63759	4.29046	1.09861	3.58352	0.693147	1.09861	0	0	0	2.07944
Stroke_ATAGGCTCATCCCACT-1	1.60944	1.09861	0	0	0	2.30259	3.3673	1.38629	1.09861	0
Stroke_ATAGGCTGTTCTCCTG-1	0.693147	0.693147	0	0.693147	0	2.89037	2.3979	2.07944	0.693147	0
Stroke_ATAGGCTGTTTAGACC-1	1.38629	0	0	0	0	3.17805	3.17805	1.79176	1.79176	0
Stroke_ATATCCTCAAGAGGCT-1	0.693147	0	0	0	0	3.71357	2.70805	2.70805	1.79176	0
Stroke_ATATCCTCAATTGCTG-1	0.693147	0.693147	0	0.693147	0	1.38629	0.693147	0.693147	0.693147	0
Stroke_ATATCCTCAGGCTATT-1	1.38629	1.38629	0	0	0	3.21888	3.73767	1.60944	3.04452	0
Stroke_ATATCCTCATTGAGCT-1	0.693147	1.79176	0	0.693147	0	3.29584	1.94591	2.19722	1.09861	0
Stroke_ATATCCTGTAGGACTG-1	1.09861	1.38629	0	1.38629	0	3.52636	2.56495	2.56495	1.79176	0
Stroke_ATATCCTGTCAAAGTA-1	1.09861	1.60944	0	1.09861	0	2.19722	3.29584	1.79176	1.79176	1.09861
Stroke_ATATCCTGTGTAGCAG-1	3.43399	4.52179	0	3.04452	0.693147	0	0	0	0	1.60944
Stroke_ATATCCTGTTATCCAG-1	2.07944	0	0	0	0	2.07944	3.7612	2.19722	1.79176	0
Stroke_ATATCCTGTTCTTAGG-1	2.30259	1.60944	0	0	0	2.30259	0.693147	0	1.09861	0
Stroke_ATCACAGAGTAAGGGA-1	2.19722	2.70805	0	1.60944	0	2.83321	2.07944	2.77259	1.09861	1.09861
Stroke_ATCACAGAGTGCTCGC-1	0.693147	0.693147	0	0	0	2.99573	3.3322	1.94591	1.09861	0
Stroke_ATCACAGCAGATGCGA-1	0	1.60944	0	1.09861	0	2.83321	1.94591	2.30259	2.3979	0.693147
Stroke_ATCACAGCAGCCGTTG-1	1.94591	1.79176	0	0	0	3.29584	3.71357	1.09861	2.56495	0
Stroke_ATCACAGCATGCCGCA-1	1.60944	1.09861	0	1.09861	0	2.94444	3.93183	2.3979	2.3979	0
Stroke_ATCACAGGTACCCGAC-1	3.04452	4.29046	1.09861	2.30259	0.693147	0.693147	1.09861	1.60944	0	1.09861
Stroke_ATCACAGGTACGAGCA-1	3.3673	4.29046	1.38629	3.29584	1.09861	0.693147	1.09861	0.693147	0	1.94591
Stroke_ATCACAGGTTTCGTTT-1	3.63759	4.55388	0.693147	1.38629	0	0	0	0	0	0.693147
Stroke_ATCACAGTCCTAGCGG-1	1.09861	0	0	0.693147	0.693147	3.4012	2.48491	2.83321	0	0
Stroke_ATCACAGTCGTTAGTG-1	0.693147	1.60944	0	0.693147	1.09861	1.38629	0	1.60944	0	0.693147
Stroke_ATCACGAAGAGTGTTA-1	0.693147	0.693147	0	0.693147	0	2.48491	3.55535	2.30259	1.79176	0
Stroke_ATCACGAAGCCAGAGT-1	0.693147	1.38629	0	0.693147	0	3.04452	4.11087	2.3979	2.30259	0
Stroke_ATCACGAAGCCGCTTG-1	1.38629	1.60944	0	1.94591	0	3.3673	2.48491	3.04452	1.09861	0
Stroke_ATCACGAAGCGACCCT-1	0	1.09861	0	0	0	3.21888	2.94444	2.30259	2.48491	0
Stroke_ATCACGACAACCTATG-1	1.38629	1.09861	0.693147	0.693147	0	3.21888	3.09104	2.77259	0	0
Stroke_ATCACGACAATACAGA-1	0	1.38629	0.693147	0.693147	0	0	0	1.79176	0	0.693147
Stroke_ATCACGACAGCCTATA-1	0.693147	2.30259	0	0.693147	1.09861	3.29584	0	1.94591	1.09861	0
Stroke_ATCACGATCCTTACCG-1	1.09861	0.693147	0	0	0	0	0	0	0	0
Stroke_ATCACTTAGTTCCGTA-1	1.60944	3.09104	0	1.79176	0	2.30259	3.49651	1.79176	1.60944	0
Stroke_ATCACTTCAAGTTCGT-1	0.693147	1.38629	0	0.693147	0	3.13549	3.2581	2.07944	1.94591	0
Stroke_ATCACTTGTTGCTGAT-1	3.13549	2.89037	1.79176	2.89037	0	1.38629	1.60944	1.09861	1.09861	1.79176
Stroke_ATCACTTTCTGTACAG-1	0	0	0	0.693147	0	3.63759	2.70805	1.79176	0	0
Stroke_ATCAGGTAGTGTTGAA-1	0.693147	0	0	0	0	2.94444	2.63906	3.09104	2.3979	0
Stroke_ATCAGGTCAAACACCT-1	0.693147	0	0	0	0	2.94444	1.38629	2.07944	0	0
Stroke_ATCAGGTCATGCCGGT-1	2.63906	4.23411	1.79176	0.693147	0.693147	0	1.09861	0	0	1.38629
Stroke_ATCAGGTGTCGGTAAG-1	1.09861	1.94591	0	2.77259	0	2.63906	2.89037	2.07944	1.38629	0
Stroke_ATCAGGTGTCTACTGA-1	1.79176	1.79176	0.693147	2.07944	0	3.55535	3.21888	2.19722	2.07944	1.09861
Stroke_ATCATTCAGCGATTCT-1	0.693147	0.693147	0	0	0	1.94591	3.63759	2.07944	2.19722	0
Stroke_ATCATTCAGGCGCTTC-1	1.09861	2.56495	0	1.09861	0	2.89037	3.2581	2.07944	1.94591	0
Stroke_ATCATTCCAAACACCT-1	0	0	0	0	0	0	0	0	0	0
Stroke_ATCATTCCACGCGTGT-1	0.693147	1.09861	0	0	0	2.99573	3.3673	2.30259	2.07944	0
Stroke_ATCATTCCAGACTCTA-1	1.09861	0.693147	0	0	0	1.38629	2.19722	0	0	0
Stroke_ATCATTCCATGTAACC-1	3.85015	4.02535	1.60944	3.4012	0.693147	0	0	0.693147	0	2.70805
Stroke_ATCATTCTCGAGTCCG-1	2.89037	3.29584	0	2.07944	0	1.38629	1.60944	1.09861	1.09861	1.94591
Stroke_ATCATTCTCGTGTTCC-1	0	0	0	0	0	2.70805	3.49651	2.63906	1.94591	0
Stroke_ATCCACCAGAGGCGGA-1	1.09861	2.07944	0	1.79176	0	2.56495	3.17805	2.3979	1.94591	0.693147
Stroke_ATCCACCAGAGGTCAC-1	0	0	0	0	0	0	0	0	0	0
Stroke_ATCCACCAGTAAGAGG-1	0.693147	1.79176	0	0.693147	0	3.17805	2.77259	1.60944	1.94591	0
Stroke_ATCCACCCAAGAGTTA-1	1.09861	1.09861	0	0.693147	0	1.09861	1.09861	0.693147	0.693147	2.3979
Stroke_ATCCACCCATGACAGG-1	2.48491	3.04452	0	2.19722	0	3.04452	1.60944	2.30259	2.30259	0.693147
Stroke_ATCCACCCATTCTCTA-1	3.04452	4.2485	1.38629	3.17805	0	0.693147	0	0	0	2.07944
Stroke_ATCCACCGTATACCCA-1	0	0.693147	0	0	0	0	0.693147	1.09861	0	0
Stroke_ATCCACCGTCAAGTTC-1	0	1.60944	0	0	0	3.04452	2.63906	1.94591	0.693147	0
Stroke_ATCCACCGTTCTAAGC-1	2.07944	0	0	0	0	3.09104	3.29584	2.48491	2.77259	0
Stroke_ATCCACCTCGCTAATG-1	0.693147	0.693147	0	0	0	0.693147	0.693147	0	0	0
Stroke_ATCCATTAGCGTATAA-1	2.83321	3.63759	1.09861	3.89182	1.09861	0	0.693147	0	0	2.07944
Stroke_ATCCATTAGGGAGATA-1	1.09861	3.29584	0	0.693147	0	2.56495	2.56495	1.94591	0.693147	0.693147
Stroke_ATCCATTAGTATGACA-1	1.60944	1.38629	0	0	0	2.63906	3.63759	1.79176	2.63906	0
Stroke_ATCCATTAGTGCCCGT-1	0	0	0	0	0	0	0	0	0	0
Stroke_ATCCATTCAACACGAG-1	3.82864	4.02535	0	3.04452	0	0.693147	0.693147	0	0	2.3979
Stroke_ATCCATTCACAATGCT-1	1.09861	2.30259	0	1.94591	0	3.04452	3.29584	2.30259	2.3979	0.693147
Stroke_ATCCATTGTAGATGTA-1	0.693147	0.693147	0	0.693147	0	3.49651	2.83321	1.94591	2.30259	0
Stroke_ATCCATTGTAGCGTAG-1	0	0	0	0.693147	0	3.68888	1.09861	2.07944	0.693147	0
Stroke_ATCCATTGTATGCAAA-1	1.60944	0	0	0	0	2.70805	3.17805	1.94591	2.3979	0
Stroke_ATCCATTGTCCCTGAG-1	2.48491	1.60944	0	1.09861	0	1.60944	1.60944	1.09861	1.09861	0.693147
Stroke_ATCCCTGAGGATGCGT-1	1.38629	0	0	0	0	2.94444	3.7612	1.94591	2.83321	0
Stroke_ATCCCTGAGGGTTGCA-1	0	1.09861	0	0	0	2.89037	3.2581	2.19722	2.48491	0
Stroke_ATCCCTGCACACCGAC-1	1.60944	3.13549	0	1.38629	0	2.56495	2.30259	2.70805	1.60944	1.09861
Stroke_ATCCCTGGTAGCGCTC-1	1.09861	1.09861	0	0	0	2.83321	3.13549	2.63906	2.77259	0
Stroke_ATCCCTGGTCCGAAGA-1	2.07944	0	0	0.693147	0	2.48491	3.63759	1.79176	2.19722	0
Stroke_ATCCCTGGTGAGTAGC-1	0	2.48491	0	0.693147	0	3.04452	3.71357	1.79176	2.63906	0
Stroke_ATCCCTGTCACCTCAC-1	1.60944	1.79176	0	0	0	2.70805	3.46574	1.94591	1.79176	0
Stroke_ATCCCTGTCGCGGACT-1	0	2.07944	0	1.38629	1.09861	3.21888	2.99573	2.07944	1.38629	0
Stroke_ATCCGTCAGCGCAATG-1	3.7612	4.00733	1.09861	2.99573	1.09861	0	0	0	0	1.60944
Stroke_ATCCGTCAGGTGCTTT-1	0	1.38629	0	0.693147	0	2.77259	3.09104	2.56495	1.94591	0
Stroke_ATCCGTCAGTTCGGTT-1	0.693147	0	0	0	0	3.29584	2.94444	2.07944	2.30259	0
Stroke_ATCCGTCCATATCTCT-1	1.60944	1.09861	0	0	0	2.07944	2.56495	2.07944	1.94591	0
Stroke_ATCCGTCGTCCCTGAG-1	0	0	0	0	0	0	0	0.693147	0	0
Stroke_ATCCTATAGGATGTTA-1	0	1.94591	0.693147	1.79176	0	0	0.693147	0.693147	0	0
Stroke_ATCCTATCAAATCAGA-1	3.13549	4.27667	0	1.09861	0	0	0.693147	0	0	1.09861
Stroke_ATCCTATCAAGGAGTC-1	0.693147	1.38629	0	0	0	0	0	0	0	0
Stroke_ATCCTATCAGCTGTTA-1	3.85015	4.55388	1.38629	3.29584	0	0.693147	0	0	0	2.19722
Stroke_ATCCTATGTACGGATG-1	0	0	0	1.09861	0	2.3979	3.2581	2.19722	2.83321	0
Stroke_ATCCTATGTGCCTTCT-1	1.60944	0.693147	0	0	0	3.09104	3.68888	2.89037	2.56495	0
Stroke_ATCCTATTCTTTCGAT-1	1.60944	0	0	0.693147	0	2.77259	3.71357	1.94591	2.07944	0
Stroke_ATCGATGAGAGAACCC-1	3.68888	4.63473	0	1.60944	0	0	1.38629	0	0	2.70805
Stroke_ATCGATGCACAATGTC-1	0	0	0	0	0	0	0	0	0	0
Stroke_ATCGATGGTCGGCTAC-1	2.99573	3.61092	0.693147	3.71357	0	0	0	0	0	2.19722
Stroke_ATCGATGGTTGCGAAG-1	0.693147	0.693147	0	0	0	3.17805	3.46574	2.3979	2.19722	0
Stroke_ATCGATGTCGCGTGAC-1	0	0	0	0	0	2.99573	2.19722	2.89037	2.07944	0
Stroke_ATCGCCTAGGTGCATG-1	2.89037	3.52636	0.693147	1.94591	0	0	0	0	0	2.07944
Stroke_ATCGCCTCAGGGTTGA-1	1.09861	1.09861	0	0	0	2.89037	3.55535	1.09861	2.70805	0
Stroke_ATCGCCTGTGAGATAT-1	0	0	0	0	0	2.77259	3.13549	1.09861	2.3979	0
Stroke_ATCGCCTGTGTATCCA-1	1.79176	0.693147	0	1.09861	0	3.58352	3.43399	2.30259	1.79176	0
Stroke_ATCGGATAGAAAGTCT-1	2.07944	0.693147	0	0	0	0.693147	3.04452	1.38629	0.693147	0
Stroke_ATCGGATGTCCGATCG-1	1.94591	0.693147	0	0.693147	0	3.13549	3.71357	1.60944	2.77259	0
Stroke_ATCGGCGAGAGCGACT-1	0	1.79176	0	0	0	3.17805	2.89037	2.99573	3.3673	0
Stroke_ATCGGCGCAGCTTTGA-1	0.693147	1.94591	0	1.09861	0	3.09104	2.77259	2.48491	1.60944	1.09861
Stroke_ATCGGCGGTAGTTAGA-1	0	0	0	0	0	2.3979	3.4012	1.79176	2.56495	0
Stroke_ATCGGCGGTTCTCCCA-1	1.79176	1.79176	0	0	0	2.56495	3.71357	2.56495	2.3979	0
Stroke_ATCGGCGTCCTTCAGC-1	0	1.60944	0	0.693147	0	2.77259	3.04452	2.48491	1.79176	0
Stroke_ATCGGCGTCTAGGAAA-1	0	0	0	0	0	3.29584	3.3673	2.83321	2.48491	0
Stroke_ATCGTAGAGAATTCAG-1	1.09861	1.38629	0	0.693147	0	1.09861	2.63906	2.3979	1.09861	0.693147
Stroke_ATCGTAGAGGGTCACA-1	1.09861	0	0	0	0	2.07944	2.63906	2.19722	1.79176	0
Stroke_ATCGTAGAGTCGGCAA-1	2.19722	3.09104	1.09861	0	0	0.693147	0.693147	2.07944	0	2.07944
Stroke_ATCGTAGCATTCTCCG-1	2.19722	3.78419	0	2.30259	0	2.77259	2.94444	1.79176	1.60944	1.60944
Stroke_ATCGTAGGTAATACCC-1	0.693147	0.693147	0	0	0	3.52636	2.70805	1.79176	0.693147	0
Stroke_ATCGTAGGTCTGCGCA-1	0	0	0	1.09861	0	0	0	0	0	0
Stroke_ATCGTAGGTTAAGACA-1	0	0	0	0.693147	0	3.13549	3.46574	2.3979	1.38629	0
Stroke_ATCGTAGTCCTAGAGT-1	1.60944	3.29584	0	0	0.693147	2.77259	0.693147	1.94591	1.60944	0
Stroke_ATCGTAGTCGTAGCCG-1	0	1.79176	0	1.09861	0	2.83321	3.68888	1.09861	2.63906	0
Stroke_ATCGTCCAGAAATTGC-1	1.09861	1.09861	0	0.693147	0	0	0	0	0	0
Stroke_ATCGTCCAGGATATGT-1	0.693147	0.693147	0	0	0	3.63759	2.56495	2.07944	2.30259	0
Stroke_ATCGTCCAGTAAGGGA-1	0	0	0	0	0	0	0	0	0	0
Stroke_ATCGTCCAGTCCTACA-1	2.70805	3.93183	0	2.89037	0	0.693147	1.09861	1.60944	0.693147	1.38629
Stroke_ATCGTCCCACTACTTT-1	2.89037	4.06044	0	4.02535	0	0.693147	1.60944	0	0	2.07944
Stroke_ATCGTCCCATCTATCT-1	1.09861	0	0	0	0	3.13549	3.43399	2.83321	2.63906	0
Stroke_ATCGTCCGTAGTCGTT-1	0.693147	0	0	0	0	3.13549	3.49651	1.79176	2.30259	0
Stroke_ATCGTCCGTCTTGTCC-1	0.693147	0	0	0	0	0	0	0	0	0
Stroke_ATCGTCCGTTATGTGC-1	1.38629	0.693147	0	0	0	3.2581	1.79176	2.3979	0	0
Stroke_ATCGTCCGTTGCGTAT-1	0	0	0	0	0	3.13549	3.13549	2.19722	0.693147	0
Stroke_ATCGTCCTCTGCTTAT-1	1.38629	0	0	0	0	3.21888	2.89037	1.94591	1.60944	0
Stroke_ATCGTGACAGCATTGT-1	0.693147	0	0	0	0	2.77259	3.04452	2.30259	1.38629	0
Stroke_ATCGTGACATCTGGGC-1	0.693147	1.60944	0	0	0	2.56495	2.94444	2.56495	1.79176	0
Stroke_ATCGTGAGTAACAAGT-1	0.693147	1.09861	0	0.693147	0	1.09861	1.09861	0.693147	1.60944	0.693147
Stroke_ATCGTGATCAGCAGAG-1	1.09861	2.56495	0	0.693147	0	3.71357	2.48491	2.30259	1.38629	0.693147
Stroke_ATCGTGATCATTCGTT-1	0	0	0	0	0	0	0	0	0	0
Stroke_ATCTCTAAGAAGCGAA-1	2.19722	2.70805	0	0	0	3.29584	2.99573	1.79176	2.63906	0
Stroke_ATCTCTAGTCTAGTGT-1	0	0	0	0.693147	0	0	0	0	0	0
Stroke_ATCTCTATCAGTAGGG-1	2.07944	1.38629	0	1.09861	0	3.04452	1.60944	2.77259	0.693147	0.693147
Stroke_ATCTCTATCCTGTAGA-1	3.3673	3.82864	0	1.79176	0	0.693147	0.693147	0.693147	0.693147	0
Stroke_ATCTCTATCCTTCGAC-1	1.60944	1.09861	0	0	0.693147	2.63906	2.19722	1.79176	1.79176	0
Stroke_ATCTCTATCTAATTCC-1	1.94591	0.693147	0	0.693147	0	2.19722	2.56495	1.09861	1.94591	0
Stroke_ATCTTCAAGAGTGTGC-1	1.60944	2.94444	0.693147	1.94591	0	2.07944	3.3673	1.94591	1.60944	1.09861
Stroke_ATCTTCACAACCAGAG-1	1.38629	1.38629	0	0.693147	0	2.3979	1.60944	1.09861	1.09861	0.693147
Stroke_ATCTTCACAGAACTCT-1	1.38629	2.19722	0	0	0	3.52636	1.94591	1.94591	0.693147	0.693147
Stroke_ATCTTCAGTGCTTATG-1	1.79176	2.83321	0	1.94591	0.693147	2.3979	3.13549	1.38629	2.07944	1.79176
Stroke_ATCTTCAGTTCTCTCG-1	1.60944	2.30259	0	0.693147	1.09861	3.09104	2.56495	1.79176	1.38629	0.693147
Stroke_ATCTTCATCTATCGTT-1	0	0.693147	0	0.693147	0	2.77259	2.56495	1.38629	2.56495	0
Stroke_ATGAAAGAGCCTCATA-1	1.09861	1.79176	0	1.09861	0	2.3979	3.21888	1.60944	1.94591	0
Stroke_ATGAAAGAGCTCTTCC-1	1.38629	0.693147	0	0.693147	0	2.70805	3.43399	1.79176	2.83321	0
Stroke_ATGAAAGCAACTCGAT-1	1.94591	1.79176	0	0	0	2.70805	3.55535	2.56495	2.19722	0
Stroke_ATGAAAGCACATTCTT-1	0.693147	0	0	0	0	2.3979	3.2581	2.48491	2.19722	0
Stroke_ATGAAAGTCCATTGGA-1	0.693147	2.94444	0	1.38629	0.693147	2.99573	3.09104	2.56495	2.07944	0.693147
Stroke_ATGACCAAGTAGCAAT-1	1.38629	1.38629	0	0	0	0.693147	0.693147	0.693147	0.693147	0
Stroke_ATGACCAGTTCGGACC-1	2.56495	4.30407	0	2.99573	0	1.38629	1.38629	1.09861	0	1.94591
Stroke_ATGACCATCCGATAGT-1	0	0	0	0	0	0	0.693147	0	0	0
Stroke_ATGAGGGAGCTGTTAC-1	2.19722	2.30259	0	1.38629	0	3.09104	3.95124	2.19722	1.94591	0.693147
Stroke_ATGAGGGAGGAGTACC-1	1.60944	2.77259	0	1.79176	0	1.09861	2.70805	1.09861	1.60944	0
Stroke_ATGAGGGCATAGGTTC-1	1.38629	1.60944	0	0	0	2.63906	3.04452	2.48491	2.56495	1.60944
Stroke_ATGAGGGTCGGCTTCT-1	1.38629	2.07944	0	0.693147	0.693147	3.17805	3.4012	2.56495	2.48491	0
Stroke_ATGAGGGTCTCCGATC-1	3.68888	4.00733	1.09861	3.8712	0	0	0	0	0	2.07944
Stroke_ATGAGTCAGAAGGGAT-1	3.21888	3.7612	0	2.94444	0	0	0	0	0	1.38629
Stroke_ATGAGTCCACCAGTAT-1	1.38629	0	0	0	0	3.04452	3.58352	1.60944	1.94591	0
Stroke_ATGAGTCTCCTCACTG-1	0.693147	0.693147	0	0	0.693147	2.94444	3.4012	2.63906	2.48491	0
Stroke_ATGATCGAGTGGAATT-1	2.70805	4.14313	0	3.66356	0	1.38629	1.38629	1.09861	1.09861	2.63906
Stroke_ATGATCGCACACTTAG-1	0.693147	0	0	0	0	0	0	0.693147	0	0
Stroke_ATGATCGGTGCAGATG-1	2.30259	1.38629	0	0.693147	0	2.3979	1.60944	1.09861	1.09861	0.693147
Stroke_ATGATCGGTTGTCTAG-1	2.89037	3.95124	0.693147	1.09861	0.693147	0.693147	0	0	0	0
Stroke_ATGATCGTCATCCCGT-1	3.61092	4.40672	0.693147	3.21888	0	0	0	0	0	2.07944
Stroke_ATGCATGAGCCTTGAT-1	1.09861	0	0	0	0	3.13549	3.29584	1.38629	2.19722	0
Stroke_ATGCATGAGGGAGATA-1	2.30259	1.09861	0	1.60944	0	1.09861	1.09861	0.693147	0.693147	0.693147
Stroke_ATGCATGAGTAACAGT-1	2.70805	4.5326	1.60944	3.52636	0	1.38629	1.38629	1.09861	1.09861	0.693147
Stroke_ATGCATGAGTGCAAAT-1	1.09861	0.693147	0	0	0	3.21888	3.04452	2.77259	1.79176	0
Stroke_ATGCATGCAGCACGAA-1	0.693147	0.693147	0	0	0	3.17805	3.3322	2.19722	2.3979	0
Stroke_ATGCATGGTAGGAGGG-1	1.60944	0	0	0.693147	0	3.49651	3.29584	1.60944	1.79176	0
Stroke_ATGCATGGTTCAAAGA-1	1.09861	1.38629	0	0	0	2.89037	3.13549	2.30259	2.56495	0
Stroke_ATGCATGTCAATGTCG-1	3.71357	4.31749	0.693147	2.48491	0	1.09861	0	0	0	2.07944
Stroke_ATGCCTCAGGGAGGGT-1	2.19722	1.60944	0	0.693147	0	3.2581	3.66356	2.30259	1.94591	0
Stroke_ATGCCTCCAAGAGCTG-1	0.693147	1.09861	0	0.693147	0	0.693147	1.79176	0.693147	0.693147	0
Stroke_ATGCCTCCAGTAGTGG-1	0	1.09861	0	0	0	0	0	0	0	0
Stroke_ATGCCTCGTCTACAAC-1	1.09861	1.79176	0	0	0	2.99573	2.3979	2.48491	1.79176	0
Stroke_ATGCCTCTCAGTCATG-1	1.09861	0	0	0.693147	0	2.99573	3.4012	2.48491	2.56495	0
Stroke_ATGCCTCTCGTGCACG-1	0.693147	0	0	0	0	2.89037	3.29584	1.60944	2.19722	0
Stroke_ATGCGATAGACTTAAG-1	1.09861	0	0	1.38629	0	2.89037	2.63906	2.07944	2.19722	0
Stroke_ATGCGATAGTTTGCTG-1	2.30259	3.09104	0	2.19722	0.693147	3.29584	2.77259	2.07944	1.60944	0.693147
Stroke_ATGCGATCATCTTAGG-1	0.693147	0	0	0.693147	0	2.94444	2.83321	1.60944	1.94591	0
Stroke_ATGCGATCATGGCGCT-1	1.09861	0	0	1.09861	0	3.3673	2.83321	2.89037	1.79176	0
Stroke_ATGCGATGTCGCACGT-1	0	0	0	0	0	2.89037	3.13549	2.3979	2.56495	0
Stroke_ATGCGATGTTCAAAGA-1	0	0	0	0	0	2.77259	0	1.79176	0	0
Stroke_ATGCGATTCAGTAGGG-1	2.70805	3.97029	0.693147	2.07944	0	0.693147	1.38629	1.38629	0	0
Stroke_ATGGAGGCAAATGAAC-1	1.60944	0	0	0	0	3.2581	3.21888	1.79176	1.38629	0
Stroke_ATGGAGGGTTGGAGGT-1	3.58352	4.70048	1.60944	2.89037	0	0	0	0.693147	0	2.77259
Stroke_ATGGAGGTCATTATCC-1	3.68888	4.14313	0	4.20469	0	0	0	0	0	2.07944
Stroke_ATGGAGGTCCAATGCA-1	0	2.07944	0.693147	0	0.693147	3.63759	2.83321	2.48491	2.19722	0
Stroke_ATGGAGGTCGCAGTGC-1	3.04452	3.09104	0	3.09104	0	1.60944	1.60944	2.30259	1.09861	0.693147
Stroke_ATGGATCAGAATAACC-1	0.693147	0.693147	0	0.693147	0	3.04452	3.3673	2.07944	1.94591	0
Stroke_ATGGATCTCTGTCCCA-1	0	0	0	0.693147	0	2.56495	3.46574	2.77259	1.94591	0
Stroke_ATGGGAGAGATTAGAC-1	0	0	0	0	0	3.13549	2.3979	2.56495	1.79176	0
Stroke_ATGGGAGAGTGTAGTA-1	0	0	0	0	0	3.2581	3.71357	2.48491	1.94591	0
Stroke_ATGGGAGCATTAGGCT-1	0.693147	1.09861	0	1.09861	0	2.3979	3.09104	1.94591	2.56495	0
Stroke_ATGGGAGGTATAGCTC-1	0.693147	0	0	0.693147	0	2.89037	3.2581	2.19722	2.19722	0
Stroke_ATGGGAGGTTTGATCG-1	0.693147	0.693147	0	0	0	2.07944	1.79176	1.09861	1.60944	0
Stroke_ATGGGTTAGAGAGAAC-1	0.693147	2.77259	0	0	0.693147	2.94444	3.49651	2.3979	2.56495	0
Stroke_ATGGGTTAGCGACTGA-1	1.38629	0	0	0	0	2.77259	3.29584	1.38629	2.30259	0
Stroke_ATGGGTTAGGTCCTGC-1	1.60944	1.38629	0	0	0	3.21888	3.2581	2.07944	1.79176	0
Stroke_ATGGGTTCAACGTAAA-1	1.38629	1.38629	0	0	0	2.48491	3.09104	2.3979	1.60944	0
Stroke_ATGGGTTCACTGCTTC-1	1.09861	0.693147	0	1.09861	0	3.3322	0.693147	3.13549	0	1.09861
Stroke_ATGGGTTCAGGTTCCG-1	1.60944	0	0	0	0	3.61092	3.21888	1.38629	1.60944	0
Stroke_ATGGGTTGTAGTCGGA-1	1.38629	1.60944	0	1.09861	0	3.29584	3.04452	2.19722	2.77259	0.693147
Stroke_ATGGGTTGTGTAACGG-1	0	0	0	0.693147	0	0.693147	0	0	0	0
Stroke_ATGGGTTTCCCTCATG-1	1.09861	0	0	0	0	0	0.693147	0	0.693147	0
Stroke_ATGGTTGAGTAGCATA-1	3.4012	3.95124	1.38629	2.77259	0	0	1.60944	0	0	0
Stroke_ATGGTTGGTATCGTAC-1	0	1.09861	0	1.38629	0	2.48491	1.09861	2.19722	1.09861	0
Stroke_ATGGTTGGTCAGGAGT-1	3.7612	4.46591	1.38629	2.70805	0	0	0	0	0	2.30259
Stroke_ATGGTTGGTCGCGTCA-1	3.43399	4.31749	1.09861	1.60944	0	1.09861	0.693147	0	0	0
Stroke_ATGGTTGGTGATCGTT-1	1.60944	0.693147	0	0	0	2.94444	3.13549	2.19722	2.70805	0.693147
Stroke_ATGTCCCAGCGTGTCC-1	3.3322	4.51086	1.09861	2.56495	0	0	0.693147	0	0	2.19722
Stroke_ATGTCCCAGGGACACT-1	2.77259	3.71357	0	2.83321	0	0	0	0	0	1.94591
Stroke_ATGTCCCAGGTACATA-1	3.66356	4.29046	0.693147	4.34381	0.693147	0	0.693147	0	0	2.48491
Stroke_ATGTCCCCATAATCGC-1	0.693147	1.38629	0	0	0	2.99573	2.30259	1.94591	1.09861	0
Stroke_ATGTCTTGTAGCGTAG-1	1.79176	0	0	0	0	2.99573	3.63759	1.94591	2.30259	0
Stroke_ATGTCTTGTCGATTCA-1	2.30259	3.04452	0	0.693147	0.693147	3.61092	3.4012	2.07944	1.38629	0.693147
Stroke_ATGTCTTTCTAGTGTG-1	1.38629	2.30259	0	1.38629	0.693147	2.48491	2.3979	2.07944	2.30259	0
Stroke_ATGTCTTTCTCTGACC-1	0	1.79176	0	1.60944	0.693147	3.09104	3.46574	1.94591	1.09861	0
Stroke_ATTACCTCATGAGATA-1	2.3979	2.07944	0	0.693147	0	3.43399	2.83321	2.94444	1.94591	0
Stroke_ATTACCTGTCGCGTTG-1	0	1.38629	0	0.693147	0	1.79176	0.693147	2.70805	0	0
Stroke_ATTACCTGTGTGTTTG-1	2.94444	3.93183	0	1.38629	0	0	0	0	0	0
Stroke_ATTACCTTCCCTTGTG-1	3.17805	4.62497	1.09861	1.94591	0.693147	0.693147	0.693147	0	0	0.693147
Stroke_ATTACCTTCCGCACGA-1	0.693147	0	0	0.693147	0	2.83321	3.52636	1.60944	2.63906	0
Stroke_ATTACTCAGCCTTTCC-1	1.60944	0	0	0	0	3.2581	2.70805	1.60944	2.3979	0
Stroke_ATTACTCGTTTACACG-1	2.30259	1.79176	0	0	0	2.3979	3.3322	1.38629	1.60944	0
Stroke_ATTACTCTCAGCCTCT-1	0	0	0	0	0	3.13549	3.3673	2.3979	1.79176	0
Stroke_ATTACTCTCATGAGGG-1	1.09861	3.3673	0	1.09861	0.693147	3.3673	1.60944	2.77259	1.38629	0
Stroke_ATTATCCAGAACGCGT-1	1.09861	1.09861	0	1.09861	1.09861	3.82864	2.48491	2.3979	2.07944	0
Stroke_ATTATCCAGAGCGACT-1	0	0	0	0	0	3.09104	3.04452	1.38629	2.07944	0
Stroke_ATTATCCAGCAACCAG-1	1.09861	0	0	0	0	2.94444	3.3322	2.56495	2.56495	0
Stroke_ATTATCCAGCATCTTG-1	0	0.693147	0	0	0	0.693147	0	2.63906	0.693147	0.693147
Stroke_ATTATCCAGCCTCCAG-1	1.09861	1.94591	0	1.38629	0	2.99573	2.56495	2.07944	1.38629	0
Stroke_ATTATCCAGGTTCCGC-1	0.693147	0.693147	0	0	0	2.94444	1.60944	1.09861	0.693147	0
Stroke_ATTATCCCACAGCTGC-1	1.60944	2.89037	0.693147	2.56495	0	3.21888	2.48491	1.60944	1.60944	1.09861
Stroke_ATTATCCTCAACTGGT-1	0	0	0	0	0	2.94444	3.52636	1.09861	2.19722	0
Stroke_ATTATCCTCCCAAGTA-1	1.09861	2.56495	0	1.79176	0	2.07944	2.19722	3.29584	0.693147	0.693147
Stroke_ATTATCCTCGCTTACC-1	0.693147	1.38629	0	0	0	1.79176	2.30259	1.09861	0.693147	0
Stroke_ATTATCCTCGTAGGGA-1	0.693147	1.38629	0	0	0	3.04452	3.29584	2.19722	2.19722	0
Stroke_ATTCACTAGAAGGGAT-1	1.79176	0	0	0.693147	0	3.91202	3.4012	2.3979	2.56495	0
Stroke_ATTCACTAGATACATG-1	1.09861	1.38629	0	0	0.693147	3.63759	3.55535	2.30259	2.19722	0
Stroke_ATTCACTAGCATTTCG-1	1.38629	1.60944	0	1.09861	0	1.38629	2.56495	1.09861	1.09861	0.693147
Stroke_ATTCACTAGCGCCATC-1	0.693147	0	0	0	0	2.89037	1.94591	1.94591	0.693147	0
Stroke_ATTCACTAGTGGATTA-1	1.09861	1.38629	0	0.693147	0	2.30259	1.38629	1.09861	1.09861	0.693147
Stroke_ATTCACTCAAAGCTCT-1	2.94444	3.09104	0	2.07944	0	2.99573	3.46574	2.30259	1.79176	1.09861
Stroke_ATTCACTCAACTCCAA-1	0.693147	0	0	0	0	3.09104	2.56495	1.60944	1.79176	0
Stroke_ATTCACTGTACAGTCT-1	0	1.09861	0	0	0	3.17805	4.00733	1.79176	2.30259	0
Stroke_ATTCACTTCCGATTAG-1	0.693147	0	0	1.38629	0	2.89037	2.19722	1.79176	2.56495	0
Stroke_ATTCAGGAGCACAAAT-1	0.693147	1.09861	0	0.693147	0	3.13549	1.79176	2.07944	1.60944	0
Stroke_ATTCAGGCACACCGAC-1	1.94591	2.07944	0	0	0	3.46574	3.04452	1.60944	2.3979	0
Stroke_ATTCAGGCATCTTCGC-1	2.48491	5.31321	1.09861	0	0	0	0	0	0	0.693147
Stroke_ATTCAGGGTACAAACA-1	3.4012	4.07754	0.693147	1.94591	0	0	0	0	0	1.60944
Stroke_ATTCAGGGTATAGCTC-1	1.09861	1.38629	0	0.693147	0	2.77259	3.13549	1.09861	1.09861	0.693147
Stroke_ATTCAGGGTATGGGAC-1	2.48491	2.56495	0	2.19722	0	1.60944	1.60944	1.09861	1.09861	1.94591
Stroke_ATTCAGGGTCATCAGT-1	1.09861	2.19722	0	1.09861	0	2.3979	2.77259	2.19722	1.79176	0
Stroke_ATTCAGGTCGCTGTCT-1	1.38629	3.52636	0	1.94591	0	0.693147	0.693147	1.38629	0.693147	0
Stroke_ATTCATCAGGCTTTCA-1	0.693147	2.48491	0.693147	0	0.693147	2.94444	0	2.56495	1.09861	0
Stroke_ATTCATCCAAGTTCGT-1	1.38629	0.693147	0	0	0	3.58352	1.94591	2.56495	0	0
Stroke_ATTCATCCATCTCGTC-1	1.38629	1.38629	0	0.693147	0	1.38629	1.60944	1.09861	1.09861	0.693147
Stroke_ATTCATCGTCTCACAA-1	1.60944	1.60944	0	0	0	2.77259	2.63906	1.38629	2.30259	0
Stroke_ATTCATCGTGCCTGCA-1	0	2.30259	0	2.48491	0	0	0.693147	0	0	0
Stroke_ATTCCATAGAAATGGG-1	1.60944	1.09861	0	0	0	2.56495	3.29584	1.79176	2.70805	0
Stroke_ATTCCATAGCTGCCTG-1	1.60944	1.79176	0	0	0	2.77259	3.4012	1.79176	2.3979	0
Stroke_ATTCCATAGTAGCTCT-1	0.693147	1.09861	0	0	0	3.8712	2.19722	2.3979	1.94591	0
Stroke_ATTCCATCAGAGAGGG-1	3.85015	3.8712	1.09861	2.77259	0	0	0	0	0	1.94591
Stroke_ATTCCATCATCGAGCC-1	0.693147	2.07944	0	0	0	3.17805	3.43399	2.63906	2.63906	0
Stroke_ATTCCATGTAACATGA-1	0	0.693147	0	0	0	1.60944	1.60944	2.07944	0	0
Stroke_ATTCCATGTCTAGTGT-1	2.19722	0	0	0	0	2.70805	3.4012	1.38629	2.48491	0
Stroke_ATTCCATGTGGGTCAA-1	0	0	0	0	0	0	0.693147	0	0	0
Stroke_ATTCCATTCATCACAG-1	0.693147	0	0	0	0	3.21888	1.94591	2.48491	1.09861	0.693147
Stroke_ATTCCCGAGTGCTACT-1	1.09861	0	0	0.693147	0	3.3322	2.70805	1.94591	1.60944	0
Stroke_ATTCCCGGTACTAGCT-1	1.60944	2.07944	0	0	0	2.99573	3.71357	1.38629	2.56495	0
Stroke_ATTCCCGTCCGCACGA-1	1.60944	2.94444	0	1.09861	0	1.38629	2.3979	0	2.30259	0
Stroke_ATTCCCGTCTTAATCC-1	1.09861	1.94591	0	0.693147	0	1.09861	3.29584	0.693147	0.693147	0.693147
Stroke_ATTCCTACAATCGCCG-1	1.09861	1.09861	0.693147	1.94591	0	3.43399	1.79176	2.48491	0.693147	0
Stroke_ATTCCTACATCCGTGG-1	2.19722	0	0	0	0.693147	2.07944	3.09104	1.79176	2.19722	0
Stroke_ATTCCTAGTAGACAGC-1	1.09861	1.09861	0	0	0	3.17805	2.70805	2.30259	2.30259	0
Stroke_ATTCCTAGTCCTTGTC-1	2.83321	3.04452	1.09861	2.3979	0	2.89037	0.693147	2.48491	0	1.38629
Stroke_ATTCCTATCAGTGTTG-1	3.7612	4.45435	0	1.09861	0	0	0	0	0	1.38629
Stroke_ATTCCTATCGTCAACA-1	1.09861	1.38629	0	0	0	3.17805	3.3322	2.3979	2.07944	0
Stroke_ATTCCTATCTAACACG-1	1.60944	0	0	0	0	3.17805	3.04452	2.07944	1.60944	0
Stroke_ATTCCTATCTCAAAGC-1	1.38629	2.63906	0	2.19722	0	2.63906	2.99573	2.3979	1.94591	1.09861
Stroke_ATTCGTTAGAAATGGG-1	1.09861	0	0	0	0	2.94444	3.04452	2.3979	1.94591	0
Stroke_ATTCGTTCAACGATTC-1	1.09861	2.70805	0	0.693147	0	2.99573	1.38629	1.94591	1.09861	1.79176
Stroke_ATTCTACAGAGCAGCT-1	0	0	0	0	0	0	0	0	0	0
Stroke_ATTCTACAGTGCCAGA-1	0	0	0	0	0	3.09104	2.89037	2.30259	1.79176	0
Stroke_ATTCTACGTGAGATTA-1	1.79176	1.09861	0	0	0	2.30259	3.43399	2.56495	2.07944	0
Stroke_ATTCTACGTTACTCAG-1	1.09861	0	0	1.09861	0	3.13549	3.95124	2.48491	2.48491	0
Stroke_ATTCTACTCATGGCCG-1	1.94591	1.94591	0	0.693147	0	2.94444	3.29584	1.79176	2.07944	0.693147
Stroke_ATTCTACTCGGCTGAC-1	0.693147	1.60944	0	0	0	2.83321	3.73767	2.48491	1.79176	0
Stroke_ATTCTACTCTGGCCAG-1	1.09861	1.79176	0	0	0	2.89037	3.2581	2.19722	2.56495	0
Stroke_ATTCTTGAGCACTCTA-1	0.693147	0	0	0	0	1.09861	0	0	0	0
Stroke_ATTCTTGGTGTTTCTT-1	3.71357	3.68888	1.09861	3.3322	0	0.693147	0	0.693147	0	2.30259
Stroke_ATTCTTGTCGAGAAAT-1	1.60944	2.56495	0	1.60944	0	3.17805	2.3979	2.48491	0.693147	0.693147
Stroke_ATTCTTGTCTTTGCAT-1	0	1.60944	0	0	0	3.21888	3.29584	3.09104	2.3979	0
Stroke_ATTGGGTAGAGCCGTA-1	0.693147	0.693147	0	0	0	2.48491	3.21888	1.60944	1.94591	0
Stroke_ATTGGGTAGTGTGTTC-1	0	2.07944	0.693147	0	0	2.63906	3.09104	2.48491	1.38629	0
Stroke_ATTGGGTCAAGGCGTA-1	3.13549	3.82864	0.693147	4.07754	0	0	0	0	0	2.48491
Stroke_ATTGGGTGTCGTAATC-1	1.09861	0.693147	0	0.693147	0	3.29584	2.3979	1.79176	1.38629	0
Stroke_ATTGGGTTCTCAGGCG-1	1.79176	2.77259	1.09861	2.07944	0	3.2581	0.693147	2.70805	0.693147	1.09861
Stroke_ATTGGGTTCTCCTGTG-1	1.94591	0	0	0.693147	0	2.3979	3.09104	1.94591	1.60944	0
Stroke_ATTGTTCAGGCATCAG-1	1.38629	0.693147	0	0	0	2.89037	2.30259	3.21888	1.94591	0
Stroke_ATTGTTCAGGGTCACA-1	0.693147	0	0	0	0	3.29584	2.99573	2.48491	1.79176	0
Stroke_ATTGTTCAGTATAGAC-1	1.60944	2.07944	0	0	0	2.94444	3.63759	2.3979	2.07944	0
Stroke_ATTGTTCAGTGGTGAC-1	0.693147	0.693147	0	0.693147	0	0.693147	2.63906	0.693147	1.38629	1.09861
Stroke_ATTGTTCCAGTGTACT-1	0	2.19722	0	0	0	2.63906	1.38629	1.60944	0.693147	0
Stroke_ATTGTTCGTATTCTCT-1	2.48491	1.60944	0	1.09861	0	1.60944	1.60944	1.09861	1.09861	0.693147
Stroke_ATTGTTCTCCAGCTCT-1	0	0	0	0	0	3.73767	1.60944	2.3979	0.693147	0
Stroke_ATTGTTCTCGGAAGGT-1	1.38629	1.79176	0	0	0	3.43399	2.07944	1.60944	1.09861	0
Stroke_ATTGTTCTCGTCAGAT-1	0.693147	0	0	0	0	2.77259	3.17805	2.07944	2.19722	0
Stroke_ATTGTTCTCTAGGAAA-1	1.79176	2.83321	0	1.60944	0	3.3673	2.83321	2.3979	1.09861	0
Stroke_ATTTACCAGAGCTGCA-1	1.38629	1.60944	0	1.09861	0	2.56495	1.60944	1.09861	2.30259	0.693147
Stroke_ATTTACCAGCTCTATG-1	2.19722	1.09861	0	0	0	2.70805	3.13549	1.60944	2.99573	0
Stroke_ATTTACCCACCTCTAC-1	1.60944	1.60944	0	0.693147	0.693147	1.09861	2.77259	2.07944	1.38629	0.693147
Stroke_ATTTACCCAGACGCTC-1	1.60944	2.48491	0	1.60944	0	2.30259	2.99573	0.693147	1.94591	0
Stroke_ATTTACCCATTAAGCC-1	0.693147	1.09861	0	0	0	2.48491	2.30259	2.63906	0.693147	0.693147
Stroke_ATTTACCGTAGAGATT-1	1.38629	0	0	0	0	2.3979	3.09104	1.79176	2.30259	0
Stroke_ATTTCACAGCTGAAGC-1	2.70805	3.43399	0	3.8712	0	0.693147	1.79176	2.63906	0.693147	1.94591
Stroke_ATTTCACCATATCGGT-1	1.60944	1.79176	0	1.09861	0	2.70805	3.43399	1.94591	2.63906	0
Stroke_ATTTCACCATGGCTGC-1	2.83321	4.09434	0	1.38629	0	0	0	0	0	0
Stroke_ATTTCACGTGGTTTAC-1	2.99573	3.85015	0	3.04452	1.79176	1.60944	1.60944	1.09861	1.09861	0.693147
Stroke_ATTTCACTCCATACAG-1	0.693147	3.55535	0	0	0	0.693147	0.693147	0	0	0
Stroke_ATTTCACTCGTCAAAC-1	1.60944	1.09861	0	1.09861	0	2.83321	3.73767	3.13549	2.30259	0
Stroke_ATTTCTGAGACCTCCG-1	3.68888	4.2485	1.09861	3.89182	0	0	0	0	0	2.19722
Stroke_ATTTCTGAGATGCTAA-1	3.63759	3.73767	0	2.89037	0	2.56495	1.09861	1.09861	0	2.19722
Stroke_ATTTCTGAGCCAGAGT-1	1.09861	0	0	0	0	2.70805	3.29584	2.3979	2.07944	0
Stroke_ATTTCTGCAAACTAAG-1	1.09861	0.693147	0	0	0	3.21888	3.2581	2.48491	2.30259	0
Stroke_ATTTCTGCAAGAGCTG-1	0.693147	3.58352	0	0.693147	0	2.83321	2.30259	2.70805	2.19722	0.693147
Stroke_ATTTCTGGTACGAGTG-1	0.693147	0	0	0	0	3.29584	3.17805	2.3979	1.94591	0
Stroke_ATTTCTGGTCGAACGA-1	1.38629	0	0	0	0	3.29584	3.3322	2.19722	1.60944	0
Stroke_ATTTCTGGTGCTCGTG-1	0.693147	0.693147	0	0.693147	0	3.17805	1.60944	2.19722	2.3979	0
Stroke_ATTTCTGGTGGTCTTA-1	1.38629	1.60944	0	0	0	2.94444	3.3322	1.79176	1.38629	0
Stroke_ATTTCTGTCAGCTTCC-1	1.38629	0	0	0	0	2.30259	2.77259	1.09861	1.79176	0
Stroke_ATTTCTGTCCGACGGT-1	0	0	0	0	0	2.99573	2.89037	1.79176	0.693147	0
Stroke_ATTTCTGTCCGATCTC-1	3.21888	4.92725	0	0	0	0	0	0	0.693147	0.693147
Stroke_CAAAGAAAGGTGCCTC-1	3.13549	4.57471	1.09861	2.3979	0	0.693147	0.693147	0.693147	0.693147	1.60944
Stroke_CAAAGAACACGTCTCT-1	1.60944	0.693147	0	0.693147	0	2.56495	3.58352	2.19722	1.94591	0
Stroke_CAAAGAAGTAGACACG-1	0	0	0	0	0	2.94444	3.13549	2.48491	1.60944	0
Stroke_CAAAGAAGTGAAAGTT-1	3.68888	3.97029	0.693147	4.02535	1.09861	2.19722	1.60944	0	0.693147	1.38629
Stroke_CAAAGAAGTTGAGTCT-1	1.60944	1.38629	0	0	0	3.13549	2.56495	2.30259	2.48491	0
Stroke_CAACAACAGGATACGC-1	1.09861	2.89037	0	0	0	3.49651	2.19722	2.07944	1.60944	0
Stroke_CAACAACCACGTACTA-1	2.07944	1.79176	0	0.693147	0	0.693147	2.19722	0.693147	1.60944	0
Stroke_CAACAACCACTTGTGA-1	1.60944	2.07944	0	0.693147	0	2.99573	3.13549	2.19722	2.07944	0.693147
Stroke_CAACAACGTTCCACGG-1	3.63759	4.11087	0	3.21888	0	2.63906	2.83321	2.07944	1.09861	2.63906
Stroke_CAACAACTCGCGTTTC-1	2.19722	0.693147	0	0	0	2.89037	3.13549	2.07944	1.09861	0
Stroke_CAACAACTCTTGATTC-1	0	2.19722	0	1.38629	0	2.77259	3.29584	2.63906	1.60944	0
Stroke_CAACAGTAGGCCTGCT-1	3.29584	4.06044	1.09861	3.09104	0	1.09861	0.693147	0	0	2.3979
Stroke_CAACAGTGTGTAAATG-1	0.693147	0	0	0.693147	0	3.66356	3.13549	2.30259	2.3979	0
Stroke_CAACAGTGTTTGTTGG-1	0.693147	1.09861	0	0.693147	0.693147	2.99573	3.2581	2.07944	2.07944	0.693147
Stroke_CAACAGTTCTGCTTTA-1	1.09861	0	0	0	0	0	0	0	0	0
Stroke_CAACCAACAAGACAAT-1	2.19722	3.2581	1.09861	3.13549	0.693147	2.77259	3.55535	2.48491	2.07944	1.38629
Stroke_CAACCAACAGCACACC-1	1.38629	0.693147	0	1.38629	0	3.4012	3.04452	2.30259	2.07944	0
Stroke_CAACCAACAGGATTCT-1	1.60944	0	0	0	0	3.21888	3.29584	1.79176	0	0
Stroke_CAACCAACAGTTAGGG-1	3.2581	3.46574	1.38629	2.56495	0	1.09861	1.38629	0.693147	0.693147	2.07944
Stroke_CAACCAATCGAGAATA-1	2.83321	3.58352	1.09861	3.63759	0	1.94591	0.693147	2.19722	0.693147	1.09861
Stroke_CAACCTCAGCTAAGTA-1	0.693147	0.693147	0	1.38629	0	2.70805	3.13549	0.693147	2.19722	0
Stroke_CAACCTCAGGTGCGAT-1	3.98898	4.45435	0	2.30259	0	0	0	0	0	2.48491
Stroke_CAACCTCTCGTTATCT-1	2.56495	3.21888	0	2.48491	0	2.77259	1.38629	0.693147	1.79176	1.09861
Stroke_CAACGATCAGTTTGGT-1	0	0	0	0.693147	0	2.63906	3.63759	2.70805	2.07944	0
Stroke_CAACGATGTACCAATC-1	1.09861	2.07944	0	0	0	2.3979	2.89037	2.30259	1.09861	0
Stroke_CAACGATGTCGACGCT-1	1.09861	2.07944	0.693147	1.94591	0	2.89037	2.07944	2.19722	1.94591	0.693147
Stroke_CAACGATGTTGTGTTG-1	3.49651	4.35671	1.09861	2.89037	0.693147	0	0	0.693147	0	2.48491
Stroke_CAACGATTCTCCCATG-1	2.3979	1.38629	0	0.693147	0	2.3979	2.48491	1.09861	1.09861	0.693147
Stroke_CAACGATTCTCGCAGG-1	0	1.09861	0	1.09861	0	1.94591	3.66356	1.60944	2.30259	0
Stroke_CAACGATTCTGTCTCG-1	2.3979	2.63906	0.693147	1.09861	0	2.48491	2.94444	2.19722	1.94591	0
Stroke_CAACGGCCACATGAAA-1	1.38629	1.94591	0	1.60944	0	2.56495	3.04452	2.19722	1.60944	0.693147
Stroke_CAACGGCGTACAGGTG-1	1.60944	1.94591	0	0.693147	0	2.77259	3.55535	1.38629	2.19722	0
Stroke_CAACGGCGTATCGTTG-1	0	0	0	0	0	2.3979	0	1.09861	0	0
Stroke_CAACGGCTCTGCCTCA-1	1.38629	0.693147	0	0.693147	0	0.693147	2.48491	1.38629	0.693147	1.09861
Stroke_CAAGACTAGAGAGGTA-1	1.09861	0.693147	0	0	0	2.3979	3.13549	1.94591	1.79176	0
Stroke_CAAGACTAGAGATGCC-1	0.693147	1.60944	0	0	0	3.7612	1.94591	1.79176	1.09861	0
Stroke_CAAGACTCAAGGACAC-1	1.60944	1.09861	0	0	0	3.21888	2.77259	2.07944	2.70805	0
Stroke_CAAGACTGTACAGTCT-1	0	0	0	0.693147	0	2.77259	2.89037	1.60944	2.07944	0
Stroke_CAAGACTGTGAGATCG-1	0	0	0	0	0	0	0	0	0	0
Stroke_CAAGAGGAGAGTGTTA-1	1.09861	2.77259	0	1.94591	0	1.38629	2.3979	1.09861	1.09861	0.693147
Stroke_CAAGAGGAGATGCCGA-1	0.693147	2.48491	0	0.693147	0	2.77259	3.71357	2.3979	2.48491	0.693147
Stroke_CAAGAGGAGCAACAGC-1	1.09861	1.09861	0	0.693147	0	1.09861	3.58352	0.693147	1.79176	0.693147
Stroke_CAAGAGGAGGACACTG-1	1.09861	1.94591	0	0.693147	0	1.09861	3.58352	0.693147	0.693147	0.693147
Stroke_CAAGAGGAGGGATCAC-1	0.693147	2.07944	0	0	0.693147	3.21888	3.17805	2.56495	2.63906	0
Stroke_CAAGAGGGTCTTCCGT-1	0	1.79176	0	0	0	3.3673	2.30259	2.48491	0	0
Stroke_CAAGAGGGTTCCTAAG-1	0.693147	1.79176	0	0.693147	0	1.09861	3.17805	0.693147	1.60944	0
Stroke_CAAGAGGGTTTCGCTC-1	0	1.09861	0	0.693147	0	3.55535	2.63906	2.48491	1.60944	0
Stroke_CAAGAGGTCGCACTCT-1	0	1.94591	0	0.693147	0	0	0.693147	1.09861	0.693147	0
Stroke_CAAGAGGTCGTTCTGC-1	1.09861	1.09861	0	0	0	3.13549	3.73767	2.3979	1.60944	0
Stroke_CAAGAGGTCTCATGCC-1	0.693147	0.693147	0	0.693147	0	2.48491	3.2581	2.07944	2.07944	0
Stroke_CAAGAGGTCTTCCTAA-1	2.3979	0	0	1.09861	0	3.43399	3.21888	1.94591	2.30259	0
Stroke_CAAGCTAAGTACTCGT-1	0.693147	0	0	1.09861	0	2.77259	3.49651	2.3979	2.3979	0
Stroke_CAAGCTAAGTCTCTGA-1	1.38629	0.693147	0	0	0	0	2.19722	0	1.38629	0
Stroke_CAAGCTACAAGTCCAT-1	1.38629	1.09861	0	1.09861	0	2.83321	2.70805	2.3979	1.79176	0
Stroke_CAAGCTACAGCTGTGC-1	2.19722	3.21888	0	2.56495	0	2.48491	2.30259	2.3979	1.38629	1.09861
Stroke_CAAGCTACATCATCTT-1	0.693147	1.79176	0	0	1.09861	0.693147	0.693147	0.693147	0.693147	0
Stroke_CAAGCTAGTAACTAAG-1	1.38629	2.19722	0	1.38629	0	2.56495	2.89037	1.38629	1.38629	1.09861
Stroke_CAAGCTATCATATGGC-1	0	1.79176	0	0	0	1.60944	1.38629	1.38629	0.693147	0.693147
Stroke_CAAGCTATCTCGCTTG-1	3.17805	4.21951	1.79176	3.3673	0	1.38629	1.60944	1.09861	1.09861	0.693147
Stroke_CAAGCTATCTCTATAC-1	0.693147	1.09861	0	0.693147	0	1.09861	1.94591	0.693147	1.60944	0
Stroke_CAAGGGAAGTATGGAT-1	0.693147	1.60944	0	0	0	2.70805	3.3322	2.30259	1.94591	0
Stroke_CAAGGGAGTTGACGGA-1	3.46574	4.15888	1.38629	2.94444	0	0	0	0	0	2.19722
Stroke_CAATACGAGCCTGACC-1	1.09861	2.07944	0	0.693147	0	2.48491	2.56495	2.94444	0.693147	0.693147
Stroke_CAATACGCAACCACGC-1	1.38629	1.60944	0	0.693147	0	3.52636	2.48491	1.79176	1.94591	0.693147
Stroke_CAATACGCAAGACAAT-1	3.3673	3.89182	1.60944	2.3979	0.693147	0.693147	0	1.09861	0	2.19722
Stroke_CAATACGCACAGTCGC-1	2.94444	4.61512	1.60944	2.3979	0	1.38629	1.38629	1.09861	1.09861	0.693147
Stroke_CAATACGCACGGTGCT-1	0	2.07944	0	1.79176	0	1.09861	0	0.693147	0	0.693147
Stroke_CAATACGCATGCAGGA-1	3.29584	4.67283	1.09861	1.38629	0	0.693147	0	0.693147	0	1.79176
Stroke_CAATACGGTACCTGTA-1	1.94591	1.09861	0	2.07944	0	3.71357	2.56495	2.30259	1.94591	0
Stroke_CAATACGTCATCCCGT-1	2.56495	4.2485	0	1.38629	0.693147	1.79176	3.09104	0	0	1.38629
Stroke_CAATACGTCCGTGGCA-1	0.693147	0	0	0	0	2.77259	3.55535	2.3979	2.30259	0
Stroke_CAATACGTCGATACTG-1	2.19722	2.30259	0	1.38629	0	2.70805	3.2581	2.07944	2.30259	1.09861
Stroke_CAATACGTCTGTACAG-1	0	1.09861	0	0	0.693147	0.693147	0.693147	2.94444	0	0
Stroke_CAATCGAAGTGGTGGT-1	2.3979	1.38629	0	2.07944	0	1.38629	1.60944	1.09861	1.09861	0.693147
Stroke_CAATCGAGTCGTATGT-1	3.98898	4.35671	0	2.70805	0.693147	0	0.693147	0	0	2.56495
Stroke_CAATCGAGTGCAGATG-1	0.693147	0.693147	0	0.693147	0	0.693147	0	0.693147	0	0
Stroke_CAATCGAGTTCTTCAT-1	0.693147	0.693147	0	0	0	2.70805	3.63759	2.30259	2.77259	0
Stroke_CAATCGATCATGCCCT-1	1.79176	2.30259	0	0.693147	0	2.70805	3.4012	1.94591	2.48491	0
Stroke_CAATCGATCTCCCATG-1	1.38629	2.94444	0	2.56495	0	2.89037	2.48491	2.19722	2.19722	0.693147
Stroke_CAATGACAGGCCCAAA-1	1.60944	2.83321	0.693147	2.89037	0	0.693147	1.38629	1.79176	0.693147	1.09861
Stroke_CAATGACCAATGACCT-1	1.09861	1.38629	0	0.693147	0	3.04452	3.3673	1.60944	1.60944	0
Stroke_CAATGACCACACCTTC-1	0	1.09861	0.693147	0	0	0	0.693147	0	0	0
Stroke_CAATGACGTACAACGG-1	1.09861	1.79176	0	2.07944	0	1.60944	2.07944	0	0	0
Stroke_CAATGACGTTTCGTGA-1	1.79176	2.3979	0	1.09861	0	2.48491	2.99573	1.94591	1.09861	0.693147
Stroke_CAATGACTCCGAGCTG-1	0	0.693147	0	0	0	2.83321	3.58352	2.3979	2.19722	0.693147
Stroke_CAATTTCAGCACCAGA-1	2.3979	2.07944	0	0.693147	0	2.83321	3.49651	2.48491	2.07944	1.09861
Stroke_CAATTTCGTCCATACA-1	0	0	0	0	0	0	0	0	0	0
Stroke_CAATTTCGTTACCCTC-1	0.693147	0	0	0	0	3.80666	2.07944	2.30259	0.693147	0
Stroke_CAATTTCTCAAGTCGT-1	1.38629	2.83321	0	1.94591	0	2.77259	3.55535	1.94591	1.94591	0
Stroke_CACAACAAGCATTTGC-1	2.3979	3.17805	0	1.09861	0.693147	2.3979	2.83321	1.60944	1.60944	1.09861
Stroke_CACAACAAGGCTTAAA-1	1.38629	1.79176	0	1.09861	0	2.56495	3.04452	1.38629	1.38629	1.09861
Stroke_CACAACATCAGGACGA-1	2.07944	0	0	1.09861	0	3.04452	3.2581	2.19722	2.56495	0
Stroke_CACAACATCTTCGGTC-1	3.58352	5.0689	0	1.79176	0	0.693147	0.693147	0	0	2.3979
Stroke_CACACAAAGACGATAT-1	3.46574	4.12713	0.693147	3.66356	0	0	0	0	0	2.19722
Stroke_CACACAAAGTCTTCGA-1	1.38629	0.693147	0	0	0	2.56495	3.4012	1.94591	1.60944	0
Stroke_CACACAACAAGTCCAT-1	1.38629	0	0	0.693147	0	2.30259	3.3322	2.48491	2.70805	0
Stroke_CACACAACATGGAGAC-1	0	1.09861	0	0	0	2.63906	3.2581	1.38629	2.56495	0
Stroke_CACACAAGTGAGTTTC-1	3.4012	4.29046	0	3.04452	0	0	0	0	0	2.30259
Stroke_CACACAAGTGCAATAA-1	2.19722	0.693147	0	0	0	2.30259	2.83321	1.79176	2.19722	0
Stroke_CACACAAGTGCGACAA-1	0	0	0	0	0	3.3673	3.09104	2.63906	1.60944	0
Stroke_CACACAAGTGGATCAG-1	1.09861	2.70805	0	0.693147	0	2.89037	3.4012	2.30259	1.79176	0
Stroke_CACACAATCCACGTGG-1	3.17805	4.27667	0	0	0	0	0	0	0	1.38629
Stroke_CACACAATCTCAAAGC-1	2.30259	1.38629	0	0.693147	0	2.56495	3.2581	0.693147	0.693147	0
Stroke_CACAGATAGCCATCCG-1	0.693147	2.94444	0	1.38629	0	2.77259	2.99573	2.48491	1.60944	0
Stroke_CACAGATAGCTACTAC-1	0.693147	1.60944	0	0.693147	0	2.83321	2.77259	2.07944	1.09861	0
Stroke_CACAGATAGTGAGTTA-1	1.09861	0	0	0.693147	0	2.89037	3.7612	2.89037	2.70805	0.693147
Stroke_CACAGATCAAATCGGG-1	0	1.38629	0	0	0	3.66356	0.693147	2.3979	1.79176	0
Stroke_CACAGATCAATACCTG-1	1.60944	0.693147	0	0.693147	0	3.2581	1.38629	2.19722	2.48491	0
Stroke_CACAGATCACTCCGGA-1	0	0	0	0.693147	0	1.79176	1.09861	1.94591	0	0
Stroke_CACAGATGTCTCACAA-1	1.60944	1.09861	0	0	0	2.48491	2.70805	2.3979	1.79176	0
Stroke_CACAGATGTTTCCATT-1	1.79176	2.63906	0	0.693147	0	1.60944	3.04452	0	0	0
Stroke_CACAGATGTTTCGTGA-1	0	1.79176	0	0	0	3.61092	3.46574	2.48491	2.07944	0
Stroke_CACAGATTCGATTTCT-1	0	0	0	0	0	0	0	0	0	0
Stroke_CACAGGCAGAAGGATG-1	2.07944	0.693147	0	0	0	2.30259	3.58352	1.09861	0	0
Stroke_CACAGGCAGAGGTATT-1	0	1.09861	0	0	0.693147	3.04452	3.43399	2.94444	1.38629	0
Stroke_CACAGGCCATCGATGT-1	0	0.693147	0	0	0	0.693147	0	0	0	0
Stroke_CACATGAAGGGATCTG-1	3.17805	3.97029	0	2.56495	0	0	0	1.60944	0	2.3979
Stroke_CACATGACAATTGGTC-1	1.94591	1.09861	0	0	0	2.94444	3.2581	1.38629	1.09861	0
Stroke_CACATGAGTACTAAGA-1	1.79176	1.38629	0	0.693147	0	3.21888	2.83321	1.94591	1.79176	0
Stroke_CACATGATCAGTGATC-1	0.693147	1.79176	0	1.38629	0	3.09104	3.04452	1.94591	1.79176	0.693147
Stroke_CACATGATCCTTCTGG-1	0.693147	0.693147	0	0.693147	0	2.83321	2.77259	1.79176	2.19722	0
Stroke_CACATGATCTCATTGT-1	1.60944	1.09861	0	1.38629	0	2.83321	3.49651	1.09861	2.30259	0
Stroke_CACCAAAAGGCTTAAA-1	3.13549	3.82864	0	3.55535	0	0.693147	0.693147	0.693147	0.693147	2.07944
Stroke_CACCAAACAGAGAGGG-1	0.693147	2.07944	0	0	0	3.17805	2.48491	2.70805	1.94591	0
Stroke_CACCAAAGTTTACGTG-1	3.52636	3.73767	1.09861	3.13549	0	1.38629	0	0	0.693147	2.63906
Stroke_CACCAAATCTTCCGTG-1	1.38629	1.94591	0	1.79176	0	3.46574	3.13549	2.30259	1.38629	0
Stroke_CACCGTTAGTCAGGGT-1	0.693147	0	0	0	0	3.2581	2.56495	2.30259	2.56495	0
Stroke_CACCGTTCACAGTATC-1	1.09861	0	0	0	0	2.83321	3.58352	1.09861	1.94591	1.09861
Stroke_CACCGTTGTGTTGATC-1	0	0.693147	0	0	0	3.66356	1.38629	2.19722	0	0
Stroke_CACGAATAGGCGTTGA-1	2.63906	3.68888	0	2.48491	0	1.09861	0.693147	1.09861	0	1.09861
Stroke_CACGAATAGTCTGCAT-1	0	0.693147	0	0	0	2.56495	3.68888	2.56495	2.19722	0
Stroke_CACGAATGTGCGCTCA-1	3.04452	4.48864	1.09861	2.07944	0	0	0	0	0	1.79176
Stroke_CACGAATTCCAGCTCT-1	1.94591	0.693147	0	0.693147	0	2.56495	3.58352	1.79176	2.63906	0
Stroke_CACGGGTAGACCAACG-1	1.09861	1.09861	0	2.56495	0	1.09861	1.09861	1.79176	0.693147	0.693147
Stroke_CACGGGTAGCGCCTAC-1	3.58352	2.89037	0	2.07944	0	1.38629	1.60944	1.09861	1.09861	0.693147
Stroke_CACGGGTCACGCGGTT-1	2.83321	3.4012	0	3.43399	0	0	0.693147	0	0	1.38629
Stroke_CACGGGTGTAATTGGA-1	1.38629	2.63906	0	1.60944	0	2.83321	3.09104	1.94591	1.38629	0.693147
Stroke_CACGGGTGTTAGGCCC-1	1.94591	0.693147	0	0.693147	0	1.60944	2.30259	1.38629	0.693147	0
Stroke_CACGGGTTCTTAAGGC-1	1.38629	1.94591	0	1.38629	0	2.83321	3.13549	2.48491	1.38629	0
Stroke_CACGTGGAGCCTGAAG-1	1.38629	0.693147	0	0	0	3.17805	3.78419	3.04452	2.56495	0
Stroke_CACGTGGAGTGGTGGT-1	0.693147	1.09861	0	0	0	3.2581	2.48491	2.3979	0.693147	0
Stroke_CACGTGGCAATTCTCT-1	0	1.09861	0	0	0	3.04452	3.46574	2.19722	2.07944	0.693147
Stroke_CACGTGGCACCCATAA-1	3.4012	3.89182	0.693147	3.04452	0	0	0.693147	0	0.693147	1.79176
Stroke_CACGTGGGTACAGTTC-1	1.09861	0	0	0	1.38629	3.09104	3.4012	2.63906	2.19722	0
Stroke_CACGTGGGTATCGGTT-1	0.693147	1.09861	0	0.693147	0	3.49651	4.00733	2.19722	2.94444	0.693147
Stroke_CACGTGGGTATTCCTT-1	0.693147	1.09861	0	0	0.693147	2.99573	3.46574	2.3979	2.56495	0
Stroke_CACGTGGGTGCTGTCG-1	1.38629	0.693147	0	0	0	2.89037	3.3673	2.30259	1.38629	0
Stroke_CACGTGGGTTGGTAGG-1	3.2581	3.73767	1.09861	3.7612	0	0	0	1.09861	0	2.07944
Stroke_CACGTGGTCATTACGG-1	3.91202	4.45435	1.38629	2.99573	0.693147	0	0.693147	0	0	2.30259
Stroke_CACGTGGTCCCAATAG-1	1.09861	0.693147	0	0.693147	0	2.07944	3.13549	2.07944	1.38629	0
Stroke_CACGTGGTCGTTCTAT-1	1.09861	2.30259	0	0	0	2.99573	3.61092	1.94591	1.60944	0
Stroke_CACGTGGTCTCAACCC-1	1.38629	2.30259	0	1.09861	0	2.63906	2.63906	2.30259	1.09861	0.693147
Stroke_CACGTTCCAAAGCTAA-1	1.09861	0.693147	0	0	0	2.07944	3.68888	2.19722	1.79176	0
Stroke_CACGTTCGTTCCACGG-1	0.693147	1.09861	1.09861	0	0	0.693147	0.693147	0	0	0
Stroke_CACGTTCTCAAGGTGG-1	0.693147	1.09861	0	1.09861	0	0	0	0	0	0
Stroke_CACGTTCTCCCGAATA-1	0.693147	0.693147	0	0.693147	0	0.693147	0.693147	0.693147	0.693147	0
Stroke_CACGTTCTCCTACAAG-1	0	2.99573	0	1.94591	0.693147	3.04452	3.3673	2.19722	2.3979	0.693147
Stroke_CACGTTCTCGTTCTAT-1	1.09861	1.09861	0	0.693147	0	2.07944	1.38629	0.693147	0.693147	0.693147
Stroke_CACGTTCTCTGCCCTA-1	1.79176	3.29584	0	2.3979	0	2.56495	3.17805	1.79176	2.19722	1.09861
Stroke_CACTAAGCAGACCAGA-1	0.693147	1.09861	0	0	0	0.693147	1.38629	0	0	0
Stroke_CACTAAGCAGCATTGT-1	1.60944	2.07944	0	0.693147	0	1.60944	2.3979	0.693147	0.693147	0
Stroke_CACTAAGCAGGTTACT-1	2.63906	3.52636	0.693147	2.07944	0.693147	2.99573	2.99573	2.30259	2.19722	0.693147
Stroke_CACTAAGGTGTCTTAG-1	2.30259	0	0	0	0	3.52636	3.49651	2.70805	2.07944	0
Stroke_CACTAAGGTTTACGTG-1	0	2.89037	0	1.60944	0	2.77259	3.09104	2.07944	1.94591	0
Stroke_CACTAAGTCTTTGCAT-1	0	0	0	0	0	2.56495	3.61092	2.3979	2.30259	0
Stroke_CACTGAAAGAAACCAT-1	1.09861	2.19722	0.693147	1.79176	0.693147	3.3322	1.09861	1.38629	0.693147	0.693147
Stroke_CACTGAACACCTAAAC-1	0	1.38629	0	0	0	0.693147	0	0	0	0
Stroke_CACTGAACATGGCCAC-1	0	0	0	0	0	3.13549	3.63759	1.79176	2.19722	0
Stroke_CACTGAATCAATCCAG-1	1.60944	1.60944	0	0.693147	0	2.19722	3.3673	2.19722	1.38629	0
Stroke_CACTGAATCCGTCCTA-1	2.3979	0.693147	0	0.693147	0	2.70805	2.77259	2.07944	2.3979	0
Stroke_CACTGAATCCTGTTAT-1	3.52636	4.29046	0	3.7612	0.693147	0	0	0	0	2.3979
Stroke_CACTGAATCGCATTGA-1	1.79176	2.63906	0	1.38629	0	2.07944	3.43399	2.19722	1.09861	1.09861
Stroke_CACTGGGAGTACTGGG-1	1.38629	1.09861	0	0	0	2.77259	2.70805	2.19722	2.07944	0
Stroke_CACTGGGAGTTGTCAC-1	1.79176	0.693147	0	0.693147	0	1.38629	0.693147	0.693147	0.693147	0
Stroke_CACTGGGCAGGTTCGC-1	0	2.07944	0	0.693147	0	3.98898	1.38629	2.19722	0.693147	0
Stroke_CACTGGGGTGATAGTA-1	2.3979	3.71357	0	1.09861	2.70805	1.38629	2.99573	2.70805	1.09861	1.94591
Stroke_CACTGGGTCTTAGCCC-1	2.70805	4.82831	1.38629	1.60944	0.693147	0	0	0	0	0.693147
Stroke_CACTGTCAGACCAAGC-1	4.00733	4.61512	0.693147	2.94444	0	0	0.693147	0	0	2.19722
Stroke_CACTGTCCACAAATGA-1	1.09861	1.38629	0	1.38629	0	2.99573	2.94444	1.38629	2.63906	0
Stroke_CACTGTCCACACGTGC-1	0.693147	0.693147	0	0	0	3.13549	3.73767	1.60944	2.48491	0
Stroke_CACTGTCCAGACTCTA-1	0	0.693147	0	0.693147	0	0	0	0	0	0
Stroke_CACTGTCCATAACAGA-1	0	0	0	0	0	2.70805	3.95124	1.60944	2.56495	0
Stroke_CACTGTCCATACGCAT-1	0.693147	1.60944	0	0	0	2.94444	3.68888	1.38629	2.30259	0
Stroke_CACTGTCGTACAAGTA-1	0.693147	1.38629	0	0	0	3.13549	3.21888	0.693147	1.94591	0
Stroke_CACTGTCGTCTACAAC-1	1.38629	4.11087	0	2.56495	0	1.38629	1.60944	1.09861	2.19722	0.693147
Stroke_CACTTCGAGCCGTTAT-1	3.17805	4.51086	1.60944	2.07944	0	0	0	0	0	2.19722
Stroke_CACTTCGAGCTGAAGC-1	2.3979	3.29584	0	2.63906	0	2.48491	1.60944	1.09861	1.09861	0.693147
Stroke_CACTTCGAGTTAGAAC-1	0	1.79176	0	0	0	3.17805	3.43399	2.48491	2.07944	0
Stroke_CACTTCGGTACGAAAT-1	1.09861	1.38629	0	1.09861	0	3.68888	1.38629	1.79176	1.09861	0.693147
Stroke_CACTTCGGTACGTGTT-1	3.2581	4.31749	1.09861	3.63759	0	0.693147	0.693147	0.693147	0	2.19722
Stroke_CACTTCGGTATCTTCT-1	1.60944	0	0	0	0	3.09104	2.3979	2.19722	2.3979	0
Stroke_CAGAGCCAGATAGTGT-1	2.77259	2.48491	0	1.38629	0	2.48491	2.07944	2.19722	2.19722	0
Stroke_CAGAGCCAGCCTGACC-1	1.94591	0	0	0	0	3.09104	2.94444	1.94591	2.3979	0
Stroke_CAGAGCCAGCTAAACA-1	2.07944	1.09861	0	0.693147	0	1.09861	2.19722	0.693147	0.693147	0.693147
Stroke_CAGAGCCCAGTTGCGC-1	0.693147	0	0	0.693147	0	3.46574	2.07944	2.3979	2.07944	0
Stroke_CAGAGCCCATACAGCT-1	0.693147	0.693147	0	0	0	3.61092	3.58352	3.04452	2.77259	0
Stroke_CAGAGCCGTCCACGCA-1	0	0.693147	0	0	0	3.21888	3.58352	2.3979	1.94591	0
Stroke_CAGAGCCGTGTCTTCC-1	0.693147	0	0	0.693147	0	3.3673	2.48491	2.19722	1.38629	0
Stroke_CAGAGCCTCCGGTAGC-1	0	0	0	0	0	0	0	0	0	0
Stroke_CAGATACAGCTGAGTG-1	1.09861	0	0	0	0	2.94444	2.83321	2.19722	2.07944	0
Stroke_CAGATACAGGATACAT-1	4.02535	4.70048	1.09861	2.3979	0	0	0	0	0	1.60944
Stroke_CAGATACAGGGATCAC-1	1.09861	0	0	0	0	0	0	0	0	0
Stroke_CAGATACAGTTGCTGT-1	1.60944	1.94591	0	0.693147	0	3.29584	3.04452	1.94591	2.19722	0
Stroke_CAGATACGTTACAGCT-1	3.09104	4.39445	0	2.63906	0	0.693147	0.693147	0	0	1.94591
Stroke_CAGATACTCACTGAAC-1	1.09861	1.38629	0	0	0	2.83321	2.77259	2.63906	1.79176	0
Stroke_CAGATACTCGGCTGTG-1	1.38629	1.38629	0	0.693147	0	0.693147	0.693147	0.693147	0.693147	0
Stroke_CAGATCAAGGTGGCTA-1	1.38629	0.693147	0	0.693147	0	2.94444	4.02535	1.60944	2.48491	0
Stroke_CAGATCAAGTACAGAT-1	0	0	0	0	0	3.3322	2.07944	2.07944	0	0
Stroke_CAGATCAGTCTGCAAT-1	0.693147	2.07944	0	0.693147	0	2.77259	3.43399	1.94591	2.07944	0.693147
Stroke_CAGATCATCCCTATTA-1	1.60944	0	0	0	0	0	1.60944	0	1.09861	0
Stroke_CAGATCATCCGCGATG-1	1.09861	3.21888	0	1.79176	0	2.48491	2.77259	1.79176	2.48491	0
Stroke_CAGATTGCAACTCGAT-1	2.07944	0	0	0	0	2.77259	2.89037	1.94591	2.3979	0
Stroke_CAGATTGCACAGAGAC-1	0	0	0	0	0	2.3979	3.66356	2.3979	2.48491	0
Stroke_CAGATTGTCTCATTTG-1	3.09104	4.49981	1.38629	3.3322	0	1.09861	0	0.693147	0.693147	2.3979
Stroke_CAGCAATAGCGACTTT-1	1.38629	0	0	0	0	2.70805	3.49651	2.07944	1.79176	0
Stroke_CAGCAATAGTATTCCG-1	1.38629	1.38629	0	0	0	3.17805	3.4012	1.94591	1.60944	0
Stroke_CAGCAATGTAACCAGG-1	2.99573	4.60517	0	1.09861	0.693147	0.693147	0	1.38629	0	1.60944
Stroke_CAGCAATGTGTAGGAC-1	0.693147	2.3979	0	0.693147	0	3.2581	3.21888	2.56495	1.79176	0
Stroke_CAGCACGCAAGATGGC-1	3.71357	4.21951	1.38629	3.17805	0	0.693147	0	0	0	2.07944
Stroke_CAGCACGCAGAAATCA-1	3.85015	4.14313	0.693147	3.04452	0	1.09861	0	0	0	1.60944
Stroke_CAGCACGCATGGCTAT-1	1.09861	1.79176	0	0	0	2.94444	2.3979	3.09104	1.60944	0
Stroke_CAGCACGGTACAGTCT-1	1.79176	3.17805	0	1.09861	0	2.99573	2.3979	1.94591	0.693147	1.09861
Stroke_CAGCACGTCCATGATG-1	0	0	0	0	0	2.99573	2.89037	2.19722	1.38629	0
Stroke_CAGCAGCAGAACCGCA-1	1.38629	1.09861	0	1.09861	0.693147	2.70805	3.3673	2.3979	2.56495	0
Stroke_CAGCAGCAGACATGCG-1	1.09861	1.79176	0	0	0	3.29584	3.52636	1.79176	1.60944	0
Stroke_CAGCAGCAGTTACGAA-1	2.70805	4.26268	0	3.68888	0	1.09861	2.07944	0.693147	0.693147	0.693147
Stroke_CAGCAGCCAAGTGGTG-1	3.2581	4.77912	0	3.80666	0	1.60944	1.60944	1.38629	0.693147	2.07944
Stroke_CAGCAGCCATTGGGAG-1	0	1.79176	0	1.38629	0	3.09104	1.60944	2.77259	0.693147	0
Stroke_CAGCAGCGTCCCTGAG-1	0.693147	1.09861	0	0.693147	0	2.70805	1.09861	2.3979	2.63906	0
Stroke_CAGCAGCGTGCTTATG-1	0.693147	2.30259	0	1.79176	0	2.30259	1.60944	1.38629	0.693147	0
Stroke_CAGCAGCTCTACGGGC-1	2.3979	2.77259	0	1.09861	0	2.56495	2.30259	1.60944	2.07944	0
Stroke_CAGCCAGAGGCACCAA-1	1.38629	0	0	0	0	2.89037	2.99573	2.83321	2.07944	0
Stroke_CAGCCAGAGTTTCGGT-1	0	0	0	0	0	3.13549	2.30259	2.77259	0	0
Stroke_CAGCCAGGTAGGAGTC-1	0.693147	0	0	0	0	2.94444	3.71357	2.19722	1.60944	0
Stroke_CAGCCAGGTCTCTCAC-1	3.3322	4.45435	1.79176	1.60944	0	0.693147	1.38629	0.693147	0.693147	1.09861
Stroke_CAGCCAGGTTCCTAGA-1	2.63906	4.8828	0	2.07944	1.38629	1.09861	1.09861	1.79176	2.19722	1.38629
Stroke_CAGCCAGGTTTCACAG-1	0.693147	0.693147	0	0	0	0	0	0	0	0
Stroke_CAGCCAGTCGAGTCCG-1	0	0.693147	0	0	0	2.30259	3.09104	1.60944	2.07944	0
Stroke_CAGCCAGTCTAAGAAG-1	1.38629	2.56495	0	0	0	2.48491	3.46574	2.56495	2.56495	0
Stroke_CAGGCCAAGGAACGTC-1	0.693147	0	0.693147	0.693147	0	2.94444	3.55535	1.94591	2.19722	0
Stroke_CAGGCCACACCTTCGT-1	1.38629	1.38629	0	0	0	2.48491	3.04452	2.48491	0.693147	0
Stroke_CAGGCCACACGCACCA-1	0.693147	0.693147	0	0	0	3.09104	3.3673	1.79176	2.3979	0
Stroke_CAGGCCAGTACTCAAC-1	0.693147	1.79176	0	0	0	2.56495	3.68888	2.83321	2.30259	0
Stroke_CAGGCCAGTAGAGCTG-1	2.30259	3.17805	0	1.38629	0	2.30259	3.04452	1.38629	1.94591	0.693147
Stroke_CAGGCCAGTAGCGTCC-1	0.693147	0	0	0	0	3.29584	2.83321	2.77259	2.19722	0
Stroke_CAGGCCAGTGATAGTA-1	1.60944	1.38629	0	0	0	3.4012	1.09861	2.63906	1.09861	0
Stroke_CAGGGCTAGGACTATA-1	0	0.693147	0	0	0	0	0	0	0	0
Stroke_CAGGGCTCAGGAGGAG-1	0	0	0	0	0	3.09104	1.09861	1.38629	1.09861	0
Stroke_CAGGGCTCATCGAGCC-1	0.693147	0	0	0	0	3.58352	2.19722	2.07944	2.07944	0
Stroke_CAGGGCTGTATCGCAT-1	0.693147	0	0	0	0	3.3322	1.79176	2.07944	1.09861	0
Stroke_CAGGGCTGTCAAACGG-1	0.693147	2.07944	0	1.38629	0	3.21888	1.79176	2.19722	1.79176	0
Stroke_CAGGGCTTCTAGGCCG-1	1.09861	1.09861	0	1.09861	0	2.94444	2.77259	1.79176	1.79176	0
Stroke_CAGGTATAGGTATAGT-1	3.89182	4.49981	1.38629	2.99573	1.09861	0	1.09861	0.693147	0	1.94591
Stroke_CAGGTATCAAATGAAC-1	0	0	0	0	0	3.04452	3.7612	1.94591	1.94591	0
Stroke_CAGGTATCAGACCATT-1	0.693147	1.09861	0	0	0	0	0	0	0	0.693147
Stroke_CAGGTATCAGTTAGGG-1	1.09861	0.693147	0	0	0	2.19722	2.89037	2.63906	2.19722	0
Stroke_CAGGTATCATTAAGCC-1	1.60944	0.693147	0	0.693147	0	3.55535	2.63906	2.30259	1.60944	0
Stroke_CAGGTATCATTGACTG-1	1.79176	0.693147	0	1.09861	0	2.89037	3.21888	1.79176	2.3979	0
Stroke_CAGGTATGTGTATTCG-1	2.3979	3.55535	0	2.63906	0	1.38629	1.60944	1.09861	1.09861	0.693147
Stroke_CAGGTATGTTCCTTGC-1	2.89037	3.80666	0	1.38629	0	2.3979	3.13549	3.21888	1.79176	1.09861
Stroke_CAGGTATTCAGTGTGT-1	2.19722	1.38629	0	0	0	3.21888	3.49651	1.60944	1.79176	0
Stroke_CAGGTATTCGGACGTC-1	0.693147	0	0	0.693147	0	0	0	0	0	0
Stroke_CAGGTATTCTACCCAC-1	2.07944	2.56495	0	0	0	2.3979	3.3322	2.07944	1.79176	1.09861
Stroke_CAGTGCGAGGATATGT-1	0.693147	0	0	0	0	3.46574	3.09104	2.19722	2.30259	0
Stroke_CAGTGCGCAACATCGT-1	1.79176	2.07944	0	1.60944	0	3.46574	3.17805	2.77259	2.48491	0
Stroke_CAGTGCGCAACGAGGT-1	1.60944	2.83321	0	2.3979	0	2.99573	2.94444	2.19722	2.77259	0.693147
Stroke_CAGTGCGCAAGCGAGT-1	3.93183	3.89182	0	2.07944	0	1.09861	1.09861	0.693147	0.693147	1.38629
Stroke_CAGTGCGCACGCTTAA-1	1.60944	1.38629	0	0	0	3.21888	2.48491	2.19722	1.38629	0
Stroke_CAGTGCGCACTGTTCC-1	0	1.09861	0	0	0	0	0	0	0	0
Stroke_CAGTGCGCACTTGAGT-1	0.693147	0.693147	0	1.09861	0	3.3673	3.29584	1.09861	0.693147	0
Stroke_CAGTGCGCAGGGTCTC-1	0	2.07944	0	0	0	2.94444	2.89037	1.94591	1.60944	0
Stroke_CAGTGCGCATGCAGGA-1	0	0	0	0	0	2.70805	2.63906	1.94591	2.30259	0
Stroke_CAGTGCGCATGTTCGA-1	3.46574	4.66344	0	3.58352	0	0	0	0	0	2.94444
Stroke_CAGTGCGTCAGACATC-1	1.60944	1.60944	0	1.38629	0	3.13549	2.48491	1.38629	1.38629	1.60944
Stroke_CAGTGCGTCCCGAGGT-1	1.38629	2.48491	0	1.09861	0	2.94444	3.2581	1.60944	1.60944	0
Stroke_CAGTGCGTCGTACACA-1	2.48491	1.94591	0	0.693147	0	3.29584	3.21888	2.19722	1.38629	0
Stroke_CAGTGCGTCTTTGCGC-1	3.2581	4.02535	0.693147	3.73767	0	0	0	0	0	2.3979
Stroke_CAGTTAGAGACCATTC-1	3.7612	3.95124	0.693147	3.3673	0.693147	1.09861	0	0.693147	0	1.94591
Stroke_CAGTTAGAGAGTTGAT-1	0.693147	0	0	0.693147	0	3.7612	2.3979	2.48491	0	0
Stroke_CAGTTAGAGCACTAAA-1	2.07944	3.21888	0	2.19722	0	2.83321	3.89182	1.79176	1.94591	1.60944
Stroke_CAGTTAGAGGGCCCTT-1	0	0	0	0	0	0	0	0	0	0
Stroke_CAGTTAGAGTCGCGAA-1	0.693147	0.693147	0	0.693147	0	0.693147	1.09861	0.693147	0.693147	1.38629
Stroke_CAGTTAGCAAAGAACT-1	3.73767	4.17439	1.38629	2.30259	0	0	0.693147	0.693147	0	2.07944
Stroke_CAGTTAGCACATGACT-1	1.09861	3.2581	0.693147	1.79176	0	3.04452	2.63906	2.07944	1.09861	0
Stroke_CAGTTAGCATGAAGGC-1	0.693147	1.79176	0	0	0	3.09104	3.93183	1.79176	2.07944	0
Stroke_CAGTTAGGTGGACAGT-1	1.60944	0	0	0	0	2.89037	2.83321	1.94591	2.70805	0
Stroke_CAGTTAGGTTCCAAAC-1	0.693147	0	0	0	0	0	0	0	0	0
Stroke_CAGTTAGTCCTACACC-1	0.693147	2.63906	0	0	0	2.77259	3.3673	1.38629	2.30259	1.38629
Stroke_CAGTTAGTCGTTCCTG-1	0.693147	0.693147	0	0	0	3.29584	2.3979	1.09861	1.94591	0
Stroke_CAGTTCCAGAGAGTTT-1	1.79176	0	0	0	0	2.56495	3.3673	1.60944	1.94591	0
Stroke_CAGTTCCAGGGCCAAT-1	1.94591	1.09861	0	1.09861	0	2.94444	2.30259	2.07944	2.70805	0
Stroke_CAGTTCCAGGTCTGGA-1	0.693147	0	0	0.693147	0	3.04452	2.70805	2.3979	1.79176	0
Stroke_CAGTTCCCAAACTCGT-1	0.693147	1.38629	0	0.693147	0	1.79176	1.94591	0.693147	0.693147	0
Stroke_CAGTTCCCAGAGATGC-1	1.09861	2.70805	0	1.38629	0	2.56495	3.3673	1.38629	2.30259	0
Stroke_CAGTTCCCAGTGTGGA-1	0.693147	0	0	0	0	3.04452	2.63906	2.48491	2.70805	0
Stroke_CAGTTCCGTGCATGAG-1	1.94591	3.04452	1.60944	3.78419	0.693147	2.30259	2.63906	1.60944	1.09861	1.09861
Stroke_CAGTTCCTCCTTCTGG-1	1.60944	1.09861	0	0.693147	0.693147	2.83321	2.56495	1.79176	2.07944	0
Stroke_CAGTTCCTCGGTGTTA-1	0	0.693147	0	0	0	0.693147	0	0	0	0
Stroke_CATAAGCAGCAAGGAA-1	1.38629	2.70805	0	1.38629	0	3.21888	2.70805	2.07944	1.60944	0
Stroke_CATAAGCAGGACAAGA-1	0.693147	0	0	0	0	3.17805	3.61092	2.3979	2.19722	0.693147
Stroke_CATAAGCAGGCATTTC-1	0.693147	1.79176	0	0	0	3.2581	3.49651	1.94591	2.07944	0
Stroke_CATAAGCCAAATCGTC-1	0	2.07944	1.09861	0	0	2.94444	3.2581	2.07944	2.56495	0.693147
Stroke_CATAAGCCAGACAAGC-1	0.693147	0.693147	0	0.693147	0	2.99573	3.04452	2.19722	2.30259	0
Stroke_CATACAGAGTACAACA-1	0	0	0	0	0	0.693147	0	1.09861	0	0
Stroke_CATACAGCACCGTGCA-1	0.693147	0.693147	0	0.693147	0	0.693147	2.07944	0.693147	0.693147	0
Stroke_CATACAGCATGACGAG-1	1.09861	1.94591	0	0.693147	0	3.3322	3.3673	2.19722	1.94591	0
Stroke_CATACAGGTGAATATG-1	0.693147	1.09861	0	0.693147	0	2.56495	1.09861	0.693147	1.60944	0
Stroke_CATACAGGTTCTGAGT-1	0	2.99573	0	0	0	0	0	0	0	0
Stroke_CATACCCAGACTCCGC-1	3.2581	4.74493	1.09861	1.38629	0	0	1.09861	0	0	0.693147
Stroke_CATACCCCACTACCCT-1	0	0	0	0	0	1.38629	0.693147	1.79176	0	0
Stroke_CATACCCCATAGAAAC-1	0	1.09861	0.693147	0.693147	0	0	0	0	0	0
Stroke_CATACCCTCCATCCGT-1	0.693147	0.693147	0	0.693147	0	0.693147	1.60944	0.693147	0.693147	1.38629
Stroke_CATACCCTCGCTAATG-1	1.38629	3.04452	0	1.09861	0	3.04452	2.94444	2.3979	1.94591	0.693147
Stroke_CATACTTAGCGCCTAC-1	1.38629	2.63906	0	1.09861	0	2.70805	3.3322	1.79176	2.3979	0
Stroke_CATACTTAGGAACGTC-1	1.79176	0.693147	0	0	0	0.693147	0.693147	0	0	0
Stroke_CATACTTAGGCCGCTT-1	0	1.79176	0	0	0	2.63906	2.94444	2.70805	1.09861	0
Stroke_CATACTTCAGATACCT-1	2.94444	3.78419	0.693147	1.09861	0.693147	1.38629	2.77259	1.09861	1.79176	0.693147
Stroke_CATACTTGTACAGAAT-1	3.2581	4.2485	1.09861	2.56495	0	0.693147	0.693147	0	0	1.79176
Stroke_CATACTTGTACCATAC-1	1.09861	1.09861	0	0	0	1.79176	1.60944	0.693147	0	0
Stroke_CATACTTGTCGAAGCA-1	1.09861	0.693147	0	0	0	2.83321	2.94444	1.94591	1.94591	0
Stroke_CATAGACAGAGGGTCT-1	1.60944	1.79176	0	0.693147	0	2.48491	1.79176	1.60944	0.693147	0
Stroke_CATAGACAGCGAACTG-1	0.693147	0	0	0	0	3.4012	2.94444	2.30259	2.30259	0
Stroke_CATAGACAGGATAATC-1	1.60944	1.38629	0	1.09861	0	3.61092	3.13549	2.48491	1.38629	0
Stroke_CATAGACCAACACACT-1	1.38629	0	0	1.38629	0	3.2581	3.58352	1.60944	2.30259	0.693147
Stroke_CATAGACCATACACCA-1	1.09861	2.07944	0	0	0	1.38629	2.07944	1.38629	0	0.693147
Stroke_CATAGACCATTCTTCA-1	1.38629	3.3322	0	0.693147	0	3.13549	3.17805	2.48491	1.79176	0
Stroke_CATAGACGTTAGGCCC-1	1.94591	0.693147	0	0	0	3.52636	3.98898	2.48491	2.3979	0
Stroke_CATAGACGTTCGAACT-1	1.09861	0	0	0	0	2.48491	2.94444	1.94591	1.38629	0
Stroke_CATAGACTCGAAGGAC-1	1.09861	1.09861	0	0	0	2.48491	3.66356	1.60944	2.48491	0
Stroke_CATCAAGCAAGTACCT-1	0	0	0	1.09861	0	0	0	0.693147	0	0
Stroke_CATCAAGCAGGAATAT-1	0	0.693147	0	0	0	2.48491	3.55535	1.09861	2.30259	0
Stroke_CATCAAGGTAGGGTAC-1	0.693147	0	0	0	0	3.43399	3.55535	2.83321	2.77259	0
Stroke_CATCAAGGTTGCGAAG-1	1.09861	1.38629	0	0.693147	0	3.46574	2.30259	2.48491	2.07944	0.693147
Stroke_CATCAAGTCATCGCAA-1	0.693147	0.693147	0	0.693147	0	0.693147	2.48491	1.38629	0.693147	0
Stroke_CATCAAGTCCCTCGTA-1	0.693147	1.94591	0	0	0	1.94591	2.99573	1.60944	1.79176	0
Stroke_CATCAAGTCTCCCATG-1	1.38629	1.60944	0	2.63906	0	3.52636	2.56495	1.09861	1.09861	0.693147
Stroke_CATCAAGTCTTGGCTC-1	0.693147	0	0	0	0	0	0	0	0	0
Stroke_CATCCACAGCACTCTA-1	0.693147	0.693147	0	0.693147	0	3.3673	1.79176	1.94591	1.09861	0
Stroke_CATCCACAGCCATTTG-1	2.56495	4.41884	0.693147	1.79176	0	0	0	0	0	1.38629
Stroke_CATCCACAGCCTCTCT-1	1.09861	1.38629	0	0	0	3.46574	2.77259	2.07944	1.79176	0
Stroke_CATCCACCAAAGAACT-1	2.48491	1.60944	0	1.09861	0	1.60944	1.60944	1.09861	1.09861	0.693147
Stroke_CATCCACCAGATCACT-1	3.13549	3.13549	0	4.27667	0	1.79176	0	1.09861	0	2.3979
Stroke_CATCCACCAGGAATAT-1	0	0.693147	0	0.693147	0	2.30259	3.29584	1.94591	2.30259	0
Stroke_CATCCACGTCCAGCCA-1	0.693147	1.38629	0.693147	1.79176	0	3.91202	2.63906	2.77259	1.60944	0
Stroke_CATCCACGTGGATCAG-1	2.07944	2.99573	0	1.38629	0	3.09104	3.13549	1.94591	1.94591	1.38629
Stroke_CATCCACGTTAGCGGA-1	1.60944	0	0	0	0	3.04452	2.30259	2.07944	1.38629	0
Stroke_CATCCACGTTGTCATG-1	1.94591	2.63906	0	0.693147	0	3.4012	2.99573	2.30259	0.693147	0
Stroke_CATCCACTCCGATAAC-1	0.693147	1.60944	0	0	0	0	0	0	0.693147	0.693147
Stroke_CATCCACTCGGCAGTC-1	1.09861	1.94591	0	1.09861	0	2.89037	2.89037	2.70805	2.07944	0
Stroke_CATCCCAAGCTGCGAA-1	0	0.693147	0	0	0	2.19722	2.63906	1.79176	1.60944	0
Stroke_CATCCCAAGTAATTGG-1	1.38629	0.693147	0	0	0	0.693147	0.693147	0	0	0
Stroke_CATCCCAAGTCGGCCT-1	0	0.693147	0	0	0	3.46574	2.48491	2.89037	2.07944	0
Stroke_CATCCCAAGTTCCATG-1	1.09861	0.693147	0	0.693147	0	2.63906	3.21888	1.60944	1.79176	0
Stroke_CATCCCACAAGGCAAC-1	0.693147	0.693147	0	0	0	1.38629	2.30259	0.693147	0.693147	0
Stroke_CATCCCACACAACGCC-1	0	1.09861	0	1.09861	0	2.83321	3.13549	2.07944	2.3979	0
Stroke_CATCCCACACCAAATC-1	0.693147	0	0	0	0	2.63906	3.89182	1.79176	2.30259	0
Stroke_CATCCCACAGATCCTA-1	0	0	0	0	0	3.66356	3.3322	2.83321	1.79176	0
Stroke_CATCCCACATATCTCT-1	1.09861	0	0	1.09861	0	2.77259	1.60944	2.48491	1.79176	0
Stroke_CATCCCAGTACTTCCC-1	0	1.09861	0	0	0	2.77259	3.09104	2.30259	2.19722	0
Stroke_CATCCCAGTGTCGCTG-1	3.8712	4.45435	0	2.30259	0	0	0.693147	0	0	2.83321
Stroke_CATCCCATCTTGAACG-1	0	1.09861	0	0	0	2.3979	2.99573	1.38629	1.94591	0
Stroke_CATCCGTCACTTACAG-1	0.693147	0	0	0	0	2.30259	3.55535	2.3979	2.3979	0
Stroke_CATCCGTCATGTGCCG-1	0.693147	1.09861	0	0	0	0	0	0	0	0
Stroke_CATCCGTGTTCCATTT-1	0	0	0	0	0	0	0.693147	0	0	0
Stroke_CATCGCTAGAGCAGCT-1	0.693147	0.693147	0	0	0	3.17805	3.04452	1.79176	1.38629	0
Stroke_CATCGCTAGGTAAACT-1	1.38629	0.693147	0	0	0	3.3673	1.94591	2.19722	1.38629	0
Stroke_CATCGCTCATGAAAGT-1	0.693147	1.09861	0	0	0	2.63906	3.89182	2.63906	1.94591	0
Stroke_CATCGCTGTCGCACGT-1	1.79176	2.19722	0	2.30259	0	1.79176	2.77259	0.693147	0.693147	0
Stroke_CATCGCTGTCTAGTGT-1	2.3979	2.77259	0	4.21951	0	1.09861	1.09861	0.693147	0.693147	1.60944
Stroke_CATCGCTGTTTAGAGA-1	3.13549	4.34381	1.79176	2.94444	0	1.09861	0	1.09861	0	0.693147
Stroke_CATCGCTTCCTATGGA-1	3.3322	3.85015	1.38629	3.29584	0	0	0	0	0	1.94591
Stroke_CATCGCTTCCTGGGTG-1	0.693147	0	0	0	0	3.3322	3.46574	2.19722	1.60944	0
Stroke_CATCGCTTCTCTTAAC-1	0.693147	1.79176	0	0	0	2.30259	3.80666	1.60944	2.07944	0
Stroke_CATCGCTTCTTCGGAA-1	2.07944	2.63906	0	3.04452	0	2.48491	3.3322	1.94591	2.3979	0.693147
Stroke_CATCGGGAGCCTCAAT-1	0	1.09861	0	1.09861	0	0	0	0	0	0
Stroke_CATCGGGAGGAGCTGT-1	0	1.60944	0	0	0	3.04452	2.07944	2.19722	0	0
Stroke_CATCGGGCAAGAGAGA-1	3.04452	4.57471	1.38629	1.09861	0	0	0	0	0	0.693147
Stroke_CATCGGGCACCAATTG-1	0.693147	0	0	0	0	2.99573	2.94444	2.30259	2.3979	0
Stroke_CATCGGGCACCTCGTT-1	1.09861	1.09861	0	0.693147	0	1.09861	1.38629	0.693147	0.693147	0.693147
Stroke_CATCGGGCAGCGACCT-1	1.79176	1.38629	0	1.09861	0	2.48491	3.46574	2.3979	2.3979	0
Stroke_CATCGGGCATGACCCG-1	1.09861	2.07944	0	0.693147	0	1.09861	1.38629	0.693147	0.693147	0.693147
Stroke_CATCGGGGTTTACTGG-1	3.29584	3.63759	1.38629	3.52636	0	1.09861	1.38629	0.693147	1.09861	1.60944
Stroke_CATCGGGTCACTTGTT-1	0.693147	0.693147	0	1.09861	0	2.99573	3.13549	2.56495	1.60944	0
Stroke_CATCGGGTCTCGTCAC-1	2.07944	2.48491	0	1.38629	0	1.79176	1.09861	0.693147	0.693147	0
Stroke_CATCGGGTCTGCTTAT-1	1.09861	1.09861	0	0	0.693147	3.13549	3.09104	2.63906	2.70805	0
Stroke_CATCGTCAGGATATGT-1	1.60944	1.09861	0	0	0	3.17805	3.17805	2.19722	2.48491	0
Stroke_CATCGTCCATGGGATG-1	1.09861	1.94591	0	0.693147	0	1.09861	1.09861	0.693147	0.693147	0.693147
Stroke_CATCGTCTCCTCAGAA-1	0.693147	2.19722	0	0.693147	0	0.693147	1.09861	0.693147	0.693147	2.19722
Stroke_CATCGTCTCGTTCGCT-1	1.09861	0.693147	0	0	0	0	0	0	0	0
Stroke_CATGAGTAGCATACTC-1	2.19722	2.3979	0	0	0	2.70805	3.21888	2.07944	1.38629	0
Stroke_CATGAGTAGGAAGAAC-1	0.693147	2.07944	0	0.693147	0	2.63906	2.48491	2.70805	1.79176	0
Stroke_CATGAGTAGGCGATAC-1	0	0	0	0.693147	0	2.94444	3.2581	1.94591	1.94591	0
Stroke_CATGAGTCACGTCTCT-1	1.09861	2.07944	0	0.693147	0	2.56495	3.58352	2.07944	2.99573	0
Stroke_CATGAGTCAGAACTCT-1	1.94591	1.09861	0	1.09861	0	3.3322	3.21888	2.83321	2.30259	0
Stroke_CATGAGTTCCGTAGTA-1	1.38629	2.56495	0	1.09861	0	3.63759	3.09104	2.30259	1.09861	0.693147
Stroke_CATGAGTTCGCGAAGA-1	0	0	0	1.09861	0	3.52636	2.48491	2.19722	2.30259	0
Stroke_CATGAGTTCTACGCGG-1	0	0	0	0	0	2.63906	3.68888	1.09861	2.19722	0.693147
Stroke_CATGCAACAAAGAGTT-1	1.09861	2.19722	0	1.79176	0	2.89037	2.19722	1.09861	1.09861	0.693147
Stroke_CATGCAACAATCTCGA-1	0	1.09861	0	0	0	1.79176	0	1.38629	0	0
Stroke_CATGCAACACACCAGC-1	1.09861	3.8712	0	2.48491	0	1.38629	2.3979	1.09861	1.09861	0.693147
Stroke_CATGCAAGTAACTAAG-1	0.693147	0	0	0	0	0	0	0.693147	0	0
Stroke_CATGCAAGTAGGCAGT-1	0	2.19722	0	1.60944	0	2.83321	2.77259	2.3979	1.94591	0
Stroke_CATGCAAGTGCCGTAC-1	0.693147	0	0	0	0	3.52636	1.60944	2.48491	0	0
Stroke_CATGCAATCACGTCCT-1	1.09861	3.4012	0.693147	0	0	2.83321	2.99573	1.60944	1.79176	0
Stroke_CATGCAATCCGAAATC-1	0	2.77259	0	0	0	3.7612	2.07944	2.07944	1.38629	0
Stroke_CATGCAATCGAACGGA-1	2.07944	1.60944	0	1.94591	0	2.94444	3.21888	2.48491	0.693147	1.09861
Stroke_CATGCCTAGCACGTCC-1	0.693147	2.3979	0	2.48491	0	3.13549	2.19722	1.94591	0.693147	0
Stroke_CATGCCTAGGGCAGGA-1	1.60944	1.09861	0	1.09861	0	3.04452	2.77259	2.56495	1.94591	0
Stroke_CATGCCTCAATCAAGA-1	0	0	0	0	0	2.70805	3.21888	1.79176	1.60944	0
Stroke_CATGCCTGTCAAAGCG-1	1.09861	2.48491	0	0.693147	0	2.83321	2.83321	0.693147	1.79176	0.693147
Stroke_CATGCCTGTCGCTTAA-1	1.60944	3.55535	0	1.79176	0.693147	2.3979	2.99573	1.38629	1.94591	0.693147
Stroke_CATGCCTGTGGATACG-1	1.09861	0.693147	0	0	0	3.2581	3.7612	2.56495	3.13549	0
Stroke_CATGCCTGTGGCTCTG-1	1.79176	1.38629	0	0.693147	0	1.38629	1.94591	1.38629	1.38629	0
Stroke_CATGCCTGTTACACTG-1	1.60944	0.693147	0	0	0	3.49651	3.52636	2.30259	2.07944	0
Stroke_CATGCCTTCCCGATCT-1	2.07944	3.61092	0	2.83321	0	2.56495	1.38629	2.3979	0.693147	2.19722
Stroke_CATGCGGCAATCTAGC-1	1.09861	1.38629	0	0.693147	0	1.38629	1.38629	1.94591	1.09861	0.693147
Stroke_CATGCGGGTGAGCCAA-1	0	1.09861	0	0	0	2.89037	2.56495	2.48491	1.79176	0
Stroke_CATGCGGGTGTGAGCA-1	2.07944	0	0	0.693147	0	2.83321	3.49651	2.19722	1.60944	0
Stroke_CATGCGGTCAAGCGTT-1	1.38629	0.693147	0	0	0	3.21888	2.30259	1.79176	1.38629	0
Stroke_CATGCGGTCAGTGATC-1	1.60944	2.07944	0.693147	1.79176	0	3.04452	3.4012	2.19722	2.30259	1.79176
Stroke_CATGCGGTCCGCAAAT-1	3.17805	4.23411	1.38629	1.60944	0	0.693147	0.693147	1.09861	0	1.09861
Stroke_CATGCGGTCTGAATGC-1	1.09861	0.693147	0	0.693147	0	2.94444	3.04452	2.48491	1.38629	0
Stroke_CATGCTCAGCGTCTGC-1	0.693147	2.3979	0	0.693147	0	3.21888	2.99573	2.3979	1.79176	0.693147
Stroke_CATGCTCAGGTACAGC-1	1.09861	1.09861	0	0.693147	0	2.3979	2.48491	2.56495	2.56495	0.693147
Stroke_CATGCTCCACACCGAC-1	1.09861	0	0	0	0	3.17805	2.30259	2.48491	0.693147	0
Stroke_CATGCTCCAGGGACTA-1	1.94591	2.19722	0	0	0	3.13549	3.95124	2.89037	2.48491	0.693147
Stroke_CATGCTCGTATGAGGC-1	1.38629	1.60944	0	0.693147	0	2.19722	2.99573	2.07944	1.79176	0
Stroke_CATGCTCGTCCATAGT-1	0.693147	0	0.693147	0	0	0	0	0	0.693147	0.693147
Stroke_CATGCTCGTGTCCATA-1	0.693147	0	0	0	0	2.77259	2.19722	1.38629	1.79176	0
Stroke_CATGGATAGAACCGCA-1	2.70805	3.91202	0.693147	2.30259	0.693147	0	0.693147	2.07944	0	1.60944
Stroke_CATGGATAGATTGTGA-1	0.693147	1.79176	0	0	0	0	0.693147	0	0	0
Stroke_CATGGATGTCTGATCA-1	0.693147	0.693147	0	1.09861	0	3.09104	2.3979	2.3979	1.60944	0
Stroke_CATGGATTCCATACTT-1	3.66356	3.91202	0	3.13549	0	0	0	0	0	2.19722
Stroke_CATGGATTCGCACTCT-1	0	1.38629	0	0	0	3.04452	1.79176	1.38629	2.30259	0
Stroke_CATGGATTCGCAGTTA-1	1.94591	1.38629	0	1.38629	0	2.56495	2.99573	1.60944	2.3979	0
Stroke_CATGGATTCGTTCAGA-1	1.09861	1.38629	0	0.693147	0	3.55535	2.70805	1.09861	1.94591	0.693147
Stroke_CATGGTAAGCTCGTGC-1	1.60944	2.3979	0	0.693147	0	3.2581	2.70805	1.09861	1.09861	0
Stroke_CATGGTACACGCTGCA-1	1.60944	1.09861	0	0	0	2.89037	3.09104	2.19722	2.3979	0
Stroke_CATGGTACATCGCCTT-1	1.60944	2.30259	0	1.38629	0	3.46574	2.07944	2.3979	1.60944	0
Stroke_CATGGTAGTAGCGTTT-1	1.09861	1.09861	0	0.693147	0	2.07944	3.13549	0.693147	0.693147	0.693147
Stroke_CATGGTAGTGGTCTGC-1	2.94444	2.77259	0	2.56495	0	2.94444	3.43399	1.79176	3.13549	1.60944
Stroke_CATGGTAGTTACAGCT-1	1.79176	0.693147	0	0	0	2.19722	2.77259	2.3979	2.30259	0.693147
Stroke_CATGGTATCATTACGG-1	1.38629	0	0	0	0	2.83321	2.07944	1.60944	1.79176	0
Stroke_CATGGTATCCTGTAAG-1	1.09861	2.30259	0	0.693147	0	1.38629	3.13549	1.09861	1.09861	0.693147
Stroke_CATTCATAGGCCCGTT-1	1.94591	2.77259	0	0.693147	0	2.63906	2.99573	1.60944	2.30259	0
Stroke_CATTCATAGGGTAGCT-1	1.79176	0.693147	0	0	0	3.09104	2.77259	2.30259	2.30259	0
Stroke_CATTCATAGTTCAACC-1	1.60944	0.693147	0	0.693147	0	2.07944	3.17805	1.60944	0.693147	0
Stroke_CATTCATCAAAGGCTG-1	3.3673	4.34381	0	2.83321	0	0	1.09861	0.693147	0	2.70805
Stroke_CATTCATCACGGGTAA-1	1.79176	0.693147	0	0	0	2.89037	2.83321	2.56495	2.56495	0
Stroke_CATTCATGTACCACGC-1	0.693147	0	0	0	0	3.43399	3.09104	1.79176	2.56495	0
Stroke_CATTCATGTAGCTGTT-1	2.30259	2.07944	0	1.60944	0	2.30259	3.17805	1.09861	2.56495	1.09861
Stroke_CATTCATGTGTTGAGG-1	1.38629	0	0	0	0	0	0	0	0	2.3979
Stroke_CATTCATTCAGAGTTC-1	3.3322	4.27667	1.09861	3.09104	0	1.09861	0	0.693147	0	1.79176
Stroke_CATTCATTCCCATTCG-1	3.52636	4.52179	1.09861	2.3979	0	0	0	0	1.09861	2.3979
Stroke_CATTCCGAGCTGGCCT-1	1.79176	2.63906	0.693147	2.77259	0	2.89037	3.09104	2.56495	2.48491	0.693147
Stroke_CATTCCGAGGGACTGT-1	0.693147	0.693147	0	0.693147	0	0.693147	0.693147	0.693147	0.693147	0
Stroke_CATTCCGAGTCTCGTA-1	0.693147	0	1.09861	0.693147	0	0	0	0	0	0
Stroke_CATTCCGCAATAAGGT-1	1.79176	0	0	0	0.693147	2.94444	3.13549	2.30259	1.94591	0
Stroke_CATTCCGCAGTCAGAG-1	0	2.3979	0	0	0	2.77259	3.09104	2.07944	2.48491	0.693147
Stroke_CATTCCGTCATCAGTG-1	3.09104	3.17805	0	2.63906	0	1.09861	1.38629	1.09861	1.09861	1.60944
Stroke_CATTCCGTCCGCAGTG-1	1.38629	1.38629	0	0.693147	0	3.13549	2.94444	1.94591	1.94591	0
Stroke_CATTCCGTCGTAATGC-1	0.693147	0.693147	0	1.38629	0	3.43399	2.56495	2.19722	1.94591	0
Stroke_CATTCCGTCTGCTGAA-1	1.94591	1.09861	0	0	0	2.48491	2.99573	2.07944	1.79176	0
Stroke_CATTCTAAGACTCATC-1	0	0	0	0	0	0	0	1.09861	0	0
Stroke_CATTCTAAGGGCAACT-1	2.19722	4.48864	0	2.99573	0	1.38629	1.38629	1.09861	1.09861	1.79176
Stroke_CATTCTACAAAGGCTG-1	2.19722	0.693147	0	1.38629	0	2.70805	3.04452	2.19722	2.56495	0
Stroke_CATTCTAGTGACGCCT-1	1.79176	1.09861	0	0	0	2.63906	3.63759	2.07944	2.3979	0.693147
Stroke_CATTCTAGTTAGGGTG-1	0	1.60944	0	1.38629	0	0	0	0	0	1.09861
Stroke_CATTGAGAGACACACG-1	0	0	0	0	0	3.58352	0.693147	1.09861	0	0
Stroke_CATTGAGAGATTAGTG-1	0.693147	1.09861	0	0.693147	0	2.30259	2.89037	2.19722	2.19722	0.693147
Stroke_CATTGAGTCATGTCTT-1	1.09861	1.09861	0	0	0	2.83321	2.94444	2.63906	1.79176	0
Stroke_CATTGAGTCTGCGGGT-1	0	1.09861	0	1.09861	0	3.58352	0.693147	2.63906	0	0
Stroke_CATTGCCGTACGCTAT-1	2.99573	4.61512	0	2.3979	0	0	0	0	0	2.30259
Stroke_CATTGCCGTACGGATG-1	1.38629	2.94444	0	0.693147	0	3.09104	3.4012	2.63906	1.60944	0.693147
Stroke_CATTGCCGTCACTTCC-1	1.09861	0.693147	0	0	0	3.2581	2.99573	2.30259	1.94591	0
Stroke_CATTGCCGTGACTCGC-1	1.38629	1.79176	0	0.693147	0	3.09104	3.43399	2.70805	1.94591	0.693147
Stroke_CATTGCCTCATCGCTC-1	4.26268	4.80402	0	2.48491	0.693147	0.693147	0	0	0	2.48491
Stroke_CATTGCCTCTTCGTAT-1	0	1.79176	0.693147	0.693147	0	2.63906	3.61092	1.94591	2.07944	0
Stroke_CATTGTTCAATCGCCG-1	1.09861	0.693147	0	0	0	0.693147	0	0	0	0
Stroke_CATTGTTCAGGATGAC-1	0	1.09861	0	1.38629	0	3.3322	2.07944	2.3979	1.60944	0
Stroke_CATTGTTGTCAGTTTG-1	2.07944	2.99573	0.693147	1.94591	0	3.13549	3.43399	2.07944	1.60944	0.693147
Stroke_CATTGTTGTGACCGAA-1	0.693147	0	0	0	0	0	0.693147	0	0	0
Stroke_CATTGTTTCTGAATGC-1	1.09861	0	0	0	0	2.94444	3.52636	2.30259	2.19722	0
Stroke_CATTTCACAAACTCGT-1	0	1.79176	0	0	0	2.56495	3.13549	1.60944	1.60944	0
Stroke_CATTTCACAACTTGGT-1	0.693147	0.693147	0	0	0	3.52636	2.3979	2.77259	1.60944	0
Stroke_CATTTCAGTAGATTGA-1	2.30259	2.70805	0	2.70805	0.693147	2.83321	3.3673	1.60944	2.56495	0.693147
Stroke_CATTTCAGTGGTTCTA-1	1.09861	0	0	1.38629	0	1.09861	2.83321	1.09861	1.09861	0
Stroke_CATTTCAGTGTGTGTT-1	1.94591	3.3322	0	2.77259	0	2.83321	2.89037	2.30259	1.94591	0.693147
Stroke_CATTTCATCACGTAGT-1	3.3673	4.34381	1.38629	3.21888	0	0	0	0	0	1.79176
Stroke_CCAAGCGAGCGACCCT-1	1.09861	1.79176	0	1.09861	0.693147	2.63906	2.70805	2.70805	0	0.693147
Stroke_CCAAGCGAGCGTTACT-1	0.693147	0	0	0	0	3.2581	2.70805	1.60944	1.60944	0.693147
Stroke_CCAAGCGCAACAGAGC-1	1.60944	2.94444	0	1.09861	0	3.29584	1.94591	2.3979	1.38629	0
Stroke_CCAAGCGCAACGGCTC-1	1.38629	1.38629	0	0	0	2.99573	2.94444	2.48491	2.48491	0
Stroke_CCAAGCGCAAGATGTA-1	2.70805	4.20469	0	1.60944	0	0	0	0	0	1.79176
Stroke_CCAAGCGCATGAGTAA-1	3.78419	4.45435	0.693147	3.63759	0	0.693147	0	0	0	2.30259
Stroke_CCAAGCGGTAAGATAC-1	1.60944	0	0	0	0	2.83321	2.07944	2.07944	1.79176	0
Stroke_CCAAGCGGTCATGGCC-1	1.09861	0	0	0	0	2.99573	3.73767	1.94591	2.77259	0
Stroke_CCAAGCGGTTCGAAGG-1	1.94591	3.09104	0	1.09861	0	1.94591	3.7612	2.07944	1.94591	1.09861
Stroke_CCAAGCGGTTTCACAG-1	2.19722	3.85015	1.38629	3.04452	0	2.56495	0.693147	1.38629	0	1.09861
Stroke_CCAAGCGTCCTACTGC-1	1.09861	0	0	0.693147	0	3.29584	3.17805	2.70805	2.19722	0
Stroke_CCAAGCGTCGGCTGGT-1	2.77259	1.38629	0	0.693147	0	1.38629	1.60944	1.09861	1.09861	0.693147
Stroke_CCAATGAAGCACACAG-1	0	0	0	0	0	3.61092	1.38629	2.19722	0	0
[truncated: 11,518 more rows]

## Sheet: Fig3E
	Slc1a3	Slc1a2	Aldh1l1	Aldoc	Gfap	P2ry12	rna_Aif1	rna_Tmem119	Ogn	Lum	Ptgds
Naive_AAACCCAAGCGAACTG-1	2.56495	3.2581	0	2.70805	0	0	0	0	0	0	0
Naive_AAACCCAGTGATGGCA-1	2.63906	4.34381	0.693147	1.38629	0	0	0	0	0	0	0
Naive_AAACGAAAGAGATTCA-1	2.94444	2.70805	0.693147	3.7612	0	0	0	0	0	0	0
Naive_AAACGAAAGCCAACCC-1	2.63906	3.43399	1.09861	3.68888	0	0	0	0	0	0	0
Naive_AAACGAACACGTAGTT-1	3.2581	3.43399	0	3.52636	0	0	0	0	0	0	0
Naive_AAACGAACAGAGCTAG-1	3.13549	3.55535	0	3.04452	0	0	0	0	0	0	0
Naive_AAACGCTGTGCTTATG-1	2.30259	4.02535	0.693147	2.19722	0	0	0	0	0	0	0
Naive_AAACGCTTCCCTCGAT-1	3.17805	3.4012	0.693147	1.79176	0	0	0	0	0	0	0
Naive_AAAGAACCATCCGTGG-1	3.29584	3.98898	0	3.21888	0	0	0	0	0	0	0
Naive_AAAGAACCATGAGGGT-1	2.83321	4.79579	0	2.07944	0	0	0	0	0	0	0
Naive_AAAGAACGTACCACGC-1	3.2581	2.77259	0	2.30259	0	0	0	0	0	0	0
Naive_AAAGAACGTTCCCACT-1	3.2581	3.17805	0	3.63759	0	0	0	0	0	0	0
Naive_AAAGAACTCTCTCCGA-1	2.94444	3.09104	1.09861	3.2581	0	0	0	0	0	0	0.693147
Naive_AAAGGGCAGGAACTCG-1	3.13549	3.3322	0.693147	3.49651	0	0	0	0	0	0	0
Naive_AAAGGGCCACGACGTC-1	2.56495	3.09104	0	2.89037	0	0	0	0	0	0	0
Naive_AAAGGGCGTAGTTACC-1	2.70805	3.3322	1.09861	3.3673	0	0	0	0	0	0	0
Naive_AAAGGTAAGAACGTGC-1	2.83321	3.58352	0	2.70805	0	0	0	0	0	0	0
Naive_AAAGGTACACTACCGG-1	2.83321	3.21888	0	3.3322	0	0	0	0	0	0	0
Naive_AAAGGTACAGTCACGC-1	3.17805	3.4012	0	1.94591	0	0	0	0	0	0	0
Naive_AAAGGTATCAGGTAAA-1	1.94591	3.68888	0	2.63906	0	0	0	0	0	0	0
Naive_AAAGTCCAGTCAAGCG-1	2.30259	3.3673	0	2.3979	0.693147	0	0	0	0	0	0
Naive_AAAGTCCCAAAGGCAC-1	3.2581	3.4012	0.693147	3.49651	0	0	0	0	0	0	0
Naive_AAAGTCCGTCAACGCC-1	2.94444	3.7612	0	1.38629	0.693147	0	0	0	0	0	0
Naive_AAAGTGAAGAGGTTTA-1	2.77259	3.8712	0	2.3979	0	0	0	0	0	0	0
Naive_AAAGTGAGTAAGCAAT-1	2.89037	3.3322	0	3.7612	0	0	0	0	0	0	0
Naive_AAAGTGATCTGCTCTG-1	2.70805	3.71357	0	2.89037	0	0	0	0	0	0	0
Naive_AAATGGAAGTTTGTCG-1	2.63906	3.63759	0	2.70805	0	0	0	0	0	0	0
Naive_AAATGGACACCCTGTT-1	3.46574	2.89037	0	2.63906	0	0	0	0	0	0	0
Naive_AAATGGACAGAGGGTT-1	3.04452	3.3673	0.693147	4.11087	1.09861	0	0	0	0	0	0
Naive_AAATGGAGTAACAGTA-1	2.70805	3.17805	0	3.21888	0	0	0	0	0	0	0
Naive_AACAAAGAGTGCTCGC-1	2.56495	3.98898	0	3.49651	0	0	0	0	0	0	0
Naive_AACAAAGAGTTCAACC-1	2.89037	3.52636	0.693147	2.30259	0	0	0	0	0	0	0
Naive_AACAAAGAGTTGGGAC-1	3.04452	3.4012	0	2.63906	0.693147	0	0	0	0	0	0
Naive_AACAAAGGTCGAACAG-1	2.56495	2.83321	1.09861	3.7612	0	0	0	0	0	0	0
Naive_AACAAAGGTTGCCGAC-1	2.89037	4.18965	0	3.52636	0	0	0	0	0	0	0
Naive_AACAACCCACTTGAGT-1	2.83321	3.3673	0.693147	3.3673	0.693147	0	0	0	0	0	0
Naive_AACAACCGTTACCTGA-1	2.63906	2.56495	0.693147	3.97029	0	0	0	0	0	0	0
Naive_AACAAGACACTTTAGG-1	2.70805	3.58352	0	2.70805	0	0	0	0	0	0	0
Naive_AACAAGAGTAGCTTGT-1	3.21888	4.18965	0.693147	1.79176	0	0	0	0	0	0	0
Naive_AACAAGAGTGTCCGGT-1	2.56495	2.89037	0.693147	3.46574	0	0	0	0	0	0	0
Naive_AACAAGATCAGCAATC-1	2.83321	3.63759	1.09861	2.99573	0	0	0	0	0	0	0
Naive_AACACACAGAGTCAAT-1	2.56495	3.91202	1.09861	3.21888	0.693147	0	0	0	0	0	0
Naive_AACACACAGGCTAAAT-1	2.07944	2.99573	0.693147	2.94444	1.38629	0	0	0	0	0	0
Naive_AACACACCAACCCGCA-1	2.94444	3.55535	0	1.60944	0	0	0	0	0	0	0
Naive_AACACACCAGTTGCGC-1	2.63906	3.17805	0	3.49651	0	0	0	0	0	0	0
Naive_AACAGGGTCGGTTGTA-1	2.30259	3.09104	0	2.07944	0	0	0	0	0	0	0
Naive_AACCAACAGAGTACCG-1	3.04452	2.83321	0	3.89182	0	0	0	0	0	0	0
Naive_AACCAACAGGAAAGGT-1	2.94444	3.89182	1.38629	2.77259	0.693147	0	0	0	0	0	0
Naive_AACCAACCAACATACC-1	2.89037	3.3322	0.693147	3.43399	0	0	0	0	0	0	0
Naive_AACCAACCACGCGGTT-1	2.56495	3.7612	0	0.693147	0	0	0	0	0	0	0
Naive_AACCAACGTCCGATCG-1	3.09104	3.73767	0.693147	2.83321	1.79176	0	0	0	0	0	0
Naive_AACCAACTCCGTAATG-1	2.94444	2.99573	1.38629	4.21951	0	0	0	0	0	0	0
Naive_AACCACAAGTCCGCGT-1	2.83321	3.85015	0.693147	2.99573	0	0	0	0	0	0	0
Naive_AACCACACACAAGTGG-1	3.2581	3.13549	0	2.3979	0	0	0	0	0	0	0
Naive_AACCACACACACTTAG-1	3.17805	3.82864	0	2.3979	0.693147	0	0	0	0	0	0
Naive_AACCACAGTCCTTGTC-1	2.70805	3.98898	0	1.79176	0	0	0	0	0	0	0
Naive_AACCACATCCTTTAGT-1	2.70805	3.04452	0.693147	3.46574	0	0	0	0	0	0	0
Naive_AACCATGCAACATCGT-1	2.07944	2.94444	0.693147	4.00733	0	0	0	0	0	0	0
Naive_AACCATGGTATTGAGA-1	2.77259	3.68888	0.693147	3.46574	0.693147	0	0	0	0	0	0
Naive_AACCATGGTGTAACGG-1	2.19722	3.93183	0.693147	2.83321	0	0	0	0	0	0	0
Naive_AACCCAAAGGATGTTA-1	2.48491	3.17805	0.693147	3.09104	0	0	0	0	0	0	0
Naive_AACCCAACACTGAGTT-1	1.94591	3.46574	0	2.63906	0	0	0	0	0	0	0
Naive_AACCCAACAGTTAGGG-1	3.2581	3.61092	0.693147	3.4012	0	0	0	0	0	0	0
Naive_AACCTGACAACAGAGC-1	2.77259	3.29584	0.693147	2.94444	0	0	0	0	0	0	0
Naive_AACCTGACAATCGCAT-1	2.3979	3.17805	0	3.46574	0	0	0	0	0	0	0
Naive_AACCTGACATAACAGA-1	2.77259	3.2581	0	3.78419	0	0	0	0	0	0	0
Naive_AACCTTTAGAGTGGCT-1	2.48491	2.70805	0	3.49651	0	0	0	0	0	0	0
Naive_AACCTTTCACTGTGTA-1	2.83321	2.83321	0	1.94591	0	0	0	0	0	0	0
Naive_AACCTTTGTCATCCGG-1	2.56495	3.85015	0	2.48491	0	0	0	0	0	0	0.693147
Naive_AACGAAACAATTGGTC-1	3.09104	3.13549	0	2.07944	0	0	0	0	0	0	0
Naive_AACGAAACACTGGCCA-1	2.3979	3.58352	1.09861	1.38629	0	0	0	0	0	0	0
Naive_AACGAAATCACCTACC-1	2.56495	3.2581	1.38629	3.55535	0	0	0	0	0	0	0
Naive_AACGAAATCGACGAGA-1	2.89037	3.43399	0	3.58352	0	0	0	0	0	0	0
Naive_AACGGGACAGACCCGT-1	2.77259	3.21888	0	1.60944	0	0	0	0	0	0	0
Naive_AACGGGAGTAGGCTGA-1	2.99573	3.43399	0.693147	3.09104	0	0	0	0	0	0	0
Naive_AACGGGAGTTGCTTGA-1	3.09104	3.2581	0	3.95124	0	0	0	0	0	0	0
Naive_AACGGGAGTTGGGTAG-1	3.52636	3.4012	0.693147	2.56495	0	0	0	0	0	0	0
Naive_AACGTCAAGCCTCAAT-1	2.70805	3.29584	0.693147	3.2581	0	0	0	0	0	0	0
Naive_AACGTCACATGGATCT-1	2.94444	4.06044	0	2.19722	0	0	0	0	0	0	0
Naive_AACTTCTAGCGTGAAC-1	2.89037	3.52636	0	2.89037	0	0	0	0	0	0	0.693147
Naive_AAGAACAAGTCCCTAA-1	2.89037	3.55535	0.693147	2.83321	0.693147	0	0	0	0	0	0
Naive_AAGAACAGTCCAACGC-1	2.63906	4.27667	0.693147	1.60944	0	0	0	0	0	0	0
Naive_AAGAACATCTCGTCGT-1	3.17805	3.3322	1.38629	2.19722	0	0	0	0	0	0	0
Naive_AAGACAAAGCACGTCC-1	2.94444	3.78419	0	3.21888	0	0	0	0	0	0	0
Naive_AAGACAAAGGCGACAT-1	2.56495	3.61092	0	2.19722	0	0	0	0	0	0	0
Naive_AAGACAAAGGCTCCCA-1	2.83321	3.29584	0.693147	3.17805	0	0	0	0	0	0	0
Naive_AAGACAACATGGCTGC-1	2.89037	3.2581	0.693147	3.17805	1.09861	0	0	0	0	0	0
Naive_AAGACAATCCTCACCA-1	3.04452	3.29584	0	2.77259	0	0	0	0	0	0	0
Naive_AAGACAATCGCAAGAG-1	3.04452	2.63906	0	4.04305	0	0	0	0	0	0	0
Naive_AAGACTCAGAGAGCAA-1	2.77259	3.73767	0	2.3979	0	0	0	0	0	0	0
Naive_AAGACTCAGCCACCGT-1	2.77259	3.58352	0.693147	1.60944	0	0	0	0	0	0	0
Naive_AAGACTCCATAGATCC-1	3.17805	3.09104	0	3.63759	0	0	0	0	0	0	0
Naive_AAGATAGCACGGTCTG-1	3.21888	2.70805	1.38629	3.68888	0	0	0	0	0	0	0
Naive_AAGATAGTCCCTGTTG-1	3.4012	3.3673	1.38629	3.13549	0	0	0	0	0	0	0
Naive_AAGCATCAGGTTATAG-1	2.94444	3.55535	0.693147	3.2581	0	0	0	0	0	0	0
Naive_AAGCATCAGTTCTACG-1	3.13549	3.61092	0	3.09104	0	0	0	0	0	0	0
Naive_AAGCATCCACCGCTAG-1	1.94591	3.91202	0	1.79176	0	0	0	0	0	0	0
Naive_AAGCATCGTCGAAGCA-1	2.19722	3.29584	0.693147	3.78419	0	0	0	0	0	0	0
Naive_AAGCATCGTTAGTCGT-1	2.89037	3.2581	0	3.55535	0	0	0	0	0	0	0
Naive_AAGCATCTCAATGTCG-1	2.48491	3.3322	1.38629	2.94444	0	0	0	0	0	0	0
Naive_AAGCATCTCTTCGGAA-1	3.21888	2.83321	0.693147	3.71357	0	0	0	0	0	0	0
Naive_AAGCCATCAGCCTATA-1	2.63906	3.29584	0.693147	3.4012	0	0	0	0	0	0	0.693147
Naive_AAGCCATGTGCACAAG-1	3.13549	3.71357	0	1.79176	0	0	0	0	0	0	0
Naive_AAGCGAGAGAACCGCA-1	2.83321	3.55535	1.38629	3.4012	0	0	0	0	0	0	0
Naive_AAGCGTTTCATGTCAG-1	3.17805	3.43399	0.693147	3.13549	0	0	0	0	0	0	0
Naive_AAGGAATGTATTGGCT-1	3.04452	3.04452	0	3.29584	0	0	0	0	0	0	0
Naive_AAGGTAATCCAACCGG-1	2.77259	3.2581	0.693147	3.4012	0	0	0	0	0	0	0
Naive_AAGTACCCAACCGCCA-1	3.17805	3.04452	0	2.99573	0	0	0	0	0	0	0
Naive_AAGTACCCAAGAGAGA-1	3.2581	3.3673	0.693147	3.29584	0	0	0	0	0	0	0
Naive_AAGTACCTCGAGAAGC-1	3.13549	3.66356	0	3.13549	0	0	0	0	0	0	0
Naive_AAGTACCTCTCAGAAC-1	2.63906	3.66356	1.09861	3.63759	0.693147	0	0	0	0	0	0
Naive_AAGTCGTAGCTGGAGT-1	3.89182	4.02535	0	2.07944	0	0	0	0	0	0	0
Naive_AAGTCGTGTACTTGTG-1	2.56495	3.29584	0.693147	3.52636	0	0	0	0	0	0	0
Naive_AAGTTCGAGATAACAC-1	2.83321	3.52636	0	3.21888	0	0	0	0	0	0	0
Naive_AAGTTCGAGGCATTTC-1	2.77259	3.04452	0	3.52636	0	0	0	0	0	0	0
Naive_AAGTTCGGTACAGGTG-1	2.3979	3.04452	0	3.04452	0	0	0	0	0	0	0.693147
Naive_AAGTTCGGTCTGATAC-1	2.77259	2.63906	0.693147	3.52636	0	0	0	0	0	0	0
Naive_AATAGAGCAACCGGAA-1	2.56495	3.09104	0.693147	3.68888	0	0	0	0	0	0	0
Naive_AATAGAGCAGGTTACT-1	2.63906	2.83321	0	3.52636	0	0	0	0	0	0	0
Naive_AATCACGAGTTGTCGT-1	3.09104	3.2581	0.693147	3.43399	0	0	0	0	0	0	0.693147
Naive_AATCACGCAACAACAA-1	2.77259	3.09104	0	3.46574	1.09861	0	0	0	0	0	0
Naive_AATCACGCAGAGCCCT-1	2.83321	2.83321	0.693147	3.68888	0	0	0	0	0	0	0
Naive_AATCGACAGAGGATGA-1	2.70805	2.99573	0	3.04452	0	0	0	0	0	0	0
Naive_AATCGACTCATTACCT-1	2.94444	3.21888	0	3.46574	0.693147	0	0	0	0	0	0
Naive_AATCGACTCTTACGTT-1	2.63906	3.2581	0.693147	3.63759	0.693147	0	0	0	0	0	0
Naive_AATCGTGCAACAAGAT-1	3.09104	3.78419	0.693147	2.94444	0	0	0	0	0	0	0.693147
Naive_AATCGTGTCGGCCAAC-1	3.21888	3.55535	0.693147	2.3979	0	0	0	0	0	0	0
Naive_AATGAAGGTAGGATAT-1	2.83321	3.95124	0	2.83321	0	0	0	0	0	0	0
Naive_AATGAAGGTAGTGTGG-1	2.07944	3.66356	0	2.3979	0	0	0	0	0	0	0
Naive_AATGAAGGTCATTGCA-1	2.94444	3.3322	0.693147	3.46574	0	0	0	0	0	0	0
Naive_AATGAAGGTCTGATCA-1	3.2581	3.55535	0	3.3673	1.38629	0	0	0	0	0	0
Naive_AATGAAGTCTCATTTG-1	3.2581	3.09104	0	2.83321	0	0	0	0	0	0	0
Naive_AATGACCCAGGTTCCG-1	2.99573	3.4012	0	2.07944	0.693147	0	0	0	0	0	0
Naive_AATGACCGTTATGACC-1	3.04452	3.68888	0	3.17805	0	0	0	0	0	0	0
Naive_AATGACCTCGCGTTTC-1	3.55535	2.99573	0	2.83321	0	0	0	0	0	0	0
Naive_AATGCCACAGCAGGAT-1	2.89037	3.13549	0	3.71357	0	0	0	0	0	0	0
Naive_AATGCCACAGGCGATA-1	3.3322	3.68888	0	3.21888	0	0	0	0	0	0	0
Naive_AATGCCATCTGGGCGT-1	3.13549	3.13549	0	3.58352	0	0.693147	0	0	0	0	0
Naive_AATGGAAAGAATTTGG-1	2.30259	2.30259	0.693147	2.77259	0.693147	0	0	0	0	0	0
Naive_AATGGAAAGCAGATAT-1	3.17805	4.11087	0	2.70805	0	0	0	0	0	0	0
Naive_AATGGAACAACCAACT-1	3.2581	3.66356	0	3.09104	0.693147	0	0	0	0	0	0
Naive_AATGGAACAGAACTAA-1	2.94444	3.97029	0	3.13549	0	0	0	0	0	0	0
Naive_AATGGAATCAACTGGT-1	3.17805	3.71357	0	3.3322	0	0	0	0	0	0	0
Naive_AATGGCTCACGGATCC-1	3.4012	3.91202	0	2.30259	0	0	0	0	0	0	0
Naive_AATTCCTCACACTGGC-1	2.99573	3.61092	0	2.07944	0	0	0	0	0	0	0
Naive_AATTCCTGTACTTCCC-1	3.17805	3.55535	0.693147	3.09104	0	0	0	0	0	0	0
Naive_AATTTCCAGGTTACAA-1	2.63906	2.99573	0	3.04452	0	0	0	0	0	0	0
Naive_AATTTCCTCAGCGCAC-1	2.48491	3.61092	0	2.89037	0	0	0	0	0	0	0
Naive_AATTTCCTCTAGGCAT-1	2.07944	3.09104	0.693147	3.2581	0	0	0	0	0	0	0
Naive_ACAAAGACAATCGCCG-1	3.04452	2.70805	0.693147	3.21888	0.693147	0	0	0	0	0	0
Naive_ACAAAGATCATGAGAA-1	2.3979	3.97029	0.693147	2.94444	0	0	0	0	0	0	0
Naive_ACAAAGATCTCGGGAC-1	2.70805	3.58352	0	3.17805	0	0	0	0	0	0	0
Naive_ACAACCAAGCAGGCAT-1	3.13549	2.94444	0	3.04452	0	0	0	0	0	0	0
Naive_ACAACCAAGCCATATC-1	2.30259	3.63759	0	1.38629	0.693147	0	0	0	0	0	0
Naive_ACAACCAAGTATTAGG-1	2.56495	3.29584	0	1.38629	0	0	0	0	0	0	0
Naive_ACAACCAGTGACAGCA-1	2.83321	2.99573	0	3.71357	1.09861	0	0	0	0	0	0
Naive_ACAACCATCGCCTTTG-1	2.70805	3.93183	1.38629	3.73767	1.09861	0	0	0	0	0	0
Naive_ACAAGCTAGTACGAGC-1	3.04452	3.46574	0	3.46574	0.693147	0	0	0	0	0	0
Naive_ACAAGCTAGTTGTAGA-1	3.17805	3.13549	1.60944	3.04452	0	0	0	0	0	0	0
Naive_ACAAGCTCAATCCAGT-1	3.04452	3.82864	0	3.2581	0.693147	0	0	0	0	0	0
Naive_ACAAGCTCACTGTTCC-1	3.13549	3.21888	0.693147	3.29584	0	0	0	0	0	0	0
Naive_ACAAGCTCAGCGACCT-1	2.99573	3.98898	1.38629	1.60944	0	0	0	0	0	0	0
Naive_ACACAGTGTACCAATC-1	2.70805	3.73767	0	2.56495	0	0	0	0	0	0	0
Naive_ACACAGTGTGTTCCAA-1	2.30259	3.52636	0	3.29584	0	0	0	0	0	0	0
Naive_ACACAGTTCGAGATAA-1	2.94444	3.52636	0.693147	3.4012	0	0	0	0	0	0	0
Naive_ACACAGTTCTTCCAGC-1	3.17805	4.33073	0	2.30259	0	0	0	0	0	0	0
Naive_ACACCAACACAGAAGC-1	3.58352	3.8712	0	2.56495	0	0	0	0	0	0	0
Naive_ACACCAAGTCACTCAA-1	3.09104	3.71357	1.09861	3.73767	0	0	0	0	0	0	0
Naive_ACACCAATCCCTCGTA-1	2.77259	3.13549	0.693147	3.49651	0.693147	0	0	0	0	0	0
Naive_ACACGCGAGTTGAAAC-1	2.07944	3.58352	1.38629	3.46574	0	0	0	0	0	0	0
Naive_ACACGCGTCACTTGTT-1	2.94444	3.55535	1.09861	3.49651	0	0.693147	0	0	0	0	0
Naive_ACACTGAAGAATTTGG-1	2.83321	3.85015	1.09861	3.4012	0	0	0	0	0	0	0
Naive_ACACTGATCTGAATGC-1	2.94444	3.3673	0	3.43399	0	0	0	0	0	0	0
Naive_ACAGAAAAGACTACGG-1	2.94444	3.68888	0.693147	3.29584	0.693147	0	0	0	0	0	0
Naive_ACAGAAATCCAAACCA-1	2.70805	3.29584	0	3.21888	0	0	0	0	0	0	0
Naive_ACAGCCGGTCGTGGAA-1	3.04452	3.3322	0.693147	3.7612	1.09861	0	0	0	0	0	0
Naive_ACAGCCGGTCGTTTCC-1	3.21888	3.17805	0	2.77259	0	0	0	0	0	0	0
Naive_ACAGGGACAGTTCACA-1	2.83321	3.52636	0.693147	2.83321	0	0	0	0	0	0	0
Naive_ACAGGGAGTAGCTGCC-1	3.3673	3.2581	1.09861	3.43399	0	0.693147	0	0	0	0	0
Naive_ACATCCCCATCTCGTC-1	2.3979	2.89037	0	2.94444	0	0	0	0	0	0	0
Naive_ACATCCCGTCGGATTT-1	2.89037	3.17805	1.09861	3.66356	0	0	0	0	0	0	0
Naive_ACATCCCGTTCTCCAC-1	2.70805	3.3322	1.09861	3.09104	0	0	0	0	0	0	0
Naive_ACATCGACAAATGGAT-1	2.48491	3.55535	0	2.63906	0	0	0	0	0	0	0
Naive_ACATCGAGTACTGCCG-1	1.94591	3.29584	0	2.3979	0	0	0	0	0	0	0
Naive_ACATCGAGTGAGATAT-1	2.19722	3.3322	0.693147	3.91202	0	0	0	0	0	0	0
Naive_ACATCGATCGACCAAT-1	3.13549	3.91202	0	3.3322	0	0	0	0	0	0	0
Naive_ACATCGATCGGACGTC-1	2.94444	3.49651	1.38629	3.3322	0	0	0	0	0	0	0
Naive_ACATGCACACCAAAGG-1	2.30259	3.55535	0	3.89182	0	0	0	0	0	0	0
Naive_ACATGCAGTAGTCCTA-1	2.70805	3.97029	0.693147	3.3673	0	0	0	0	0	0	0
Naive_ACATGCAGTCGCATGC-1	2.63906	2.99573	0	3.4012	0	0	0	0	0	0	0
Naive_ACATTTCAGATGTAGT-1	3.21888	3.71357	0.693147	3.52636	1.09861	0	0	0	0	0	0
Naive_ACATTTCAGCCAAGGT-1	2.30259	3.3322	1.09861	4.00733	0	0	0	0	0	0	0
Naive_ACATTTCGTACCACGC-1	3.09104	2.30259	0	2.48491	0	0	0	0	0	0	0
Naive_ACATTTCGTCTGTAGT-1	3.04452	3.49651	0	2.83321	0	0	0	0	0	0	0
Naive_ACATTTCTCCTTATCA-1	2.89037	2.63906	0.693147	3.43399	0	0	0	0	0	0	0
Naive_ACATTTCTCGGCATAT-1	2.30259	3.61092	0.693147	3.52636	0	0	0	0	0	0	0
Naive_ACCAAACAGTTGCGCC-1	2.94444	3.78419	0	2.19722	0	0	0	0	0	0	0
Naive_ACCAAACCAGGAGACT-1	2.94444	3.21888	0	1.60944	0	0	0	0	0	0	0
Naive_ACCAAACGTATTGCCA-1	3.17805	3.52636	0.693147	3.04452	0	0	0	0	0	0	0
Naive_ACCAACAAGACGGTTG-1	3.3673	3.55535	1.38629	3.73767	0	0	0	0	0	0	0
Naive_ACCAACACAGCGACAA-1	2.56495	4.43082	0	3.21888	0	0	0	0	0	0	0
Naive_ACCAACAGTCGTCAGC-1	2.89037	3.17805	0.693147	3.13549	0	0	0	0	0	0	0
Naive_ACCAACAGTGCCCGTA-1	2.89037	3.61092	0.693147	3.04452	0	0	0	0	0	0	0
Naive_ACCAACATCAAGTGGG-1	2.48491	2.94444	0	3.3673	0	0	0	0	0	0	0
Naive_ACCAACATCCGAGTGC-1	3.68888	3.82864	0	2.83321	0	0	0	0	0	0	0
Naive_ACCACAACAGTTCTAG-1	2.70805	3.2581	0.693147	3.73767	0	0	0	0	0	0	0
Naive_ACCACAAGTCATTCCC-1	3.17805	3.4012	1.09861	2.94444	0	0	0	0	0	0	0
Naive_ACCACAATCGCGTGCA-1	3.43399	3.78419	0	2.63906	0	0	0	0	0	0	0
Naive_ACCATTTCAGACCATT-1	2.89037	3.13549	0	3.2581	0	0	0	0	0	0	0
Naive_ACCATTTCATCCGTTC-1	2.77259	3.97029	1.09861	2.07944	0	0	0	0	0	0	0
Naive_ACCATTTGTCTCACAA-1	3.13549	3.66356	0	3.17805	0	0	0	0	0	0	0
Naive_ACCATTTGTGTTGACT-1	2.48491	3.21888	1.38629	2.94444	0	0	0	0	0	0	0
Naive_ACCCAAAAGAGTAACT-1	2.3979	3.3673	0	2.89037	0.693147	0	0	0	0	0	0
Naive_ACCCTCAAGGACGCAT-1	2.77259	3.09104	0	3.29584	0	0	0	0	0	0	0
Naive_ACCCTCACACAGTCGC-1	2.3979	3.2581	1.09861	3.68888	0	0	0	0	0	0	0
Naive_ACCCTCAGTATCAAGA-1	2.77259	4.15888	0.693147	2.48491	0	0	0	0	0	0	0
Naive_ACCCTCATCCCATGGG-1	2.83321	3.95124	0.693147	3.09104	0	0	0	0	0	0	0
Naive_ACCCTTGGTCAGACTT-1	2.94444	2.70805	1.60944	3.93183	0	0	0	0	0	0	0
Naive_ACCCTTGTCGTCTAAG-1	2.63906	2.89037	1.60944	3.89182	1.09861	0	0	0	0	0	1.09861
Naive_ACCCTTGTCTCATTAC-1	2.89037	3.55535	0	3.43399	0	0	0	0	0	0	0
Naive_ACCTACCAGTTCAACC-1	1.94591	3.61092	0.693147	1.94591	0	0	0	0	0	0	0
Naive_ACCTACCTCAAGTCTG-1	2.48491	3.46574	0	2.48491	0	0	0	0	0	0	0
Naive_ACCTACCTCAGATTGC-1	2.70805	4.14313	0	2.19722	1.09861	0	0	0	0	0	0
Naive_ACCTGAAAGGTAGCCA-1	2.70805	3.3322	0	2.19722	0	0	0	0	0	0	0
Naive_ACCTGAACAGGAATCG-1	2.56495	3.55535	0	3.09104	0	0	0	0	0	0	0
Naive_ACCTGAACATTATGCG-1	2.63906	3.89182	0	2.94444	0	0	0	0	0	0	0
Naive_ACCTGTCCAACACAGG-1	2.56495	3.82864	0	1.94591	0	0	0	0	0	0	0
Naive_ACCTGTCGTACTCGCG-1	3.2581	3.80666	0	3.3322	0	0	0	0	0	0	0.693147
Naive_ACCTGTCGTTAGAGTA-1	2.89037	4.00733	0	3.4012	0	0	0	0	0	0	1.09861
Naive_ACGATCAAGCTAAATG-1	3.17805	4.26268	1.38629	2.56495	0	0	0	0	0	0	0
Naive_ACGATCACATATCTGG-1	2.3979	2.77259	1.09861	2.89037	0	0	0	0	0	0	0
Naive_ACGATCAGTATTTCTC-1	3.2581	3.4012	0	2.19722	0	0	0	0	0	0	0
Naive_ACGATGTAGTCAACAA-1	2.99573	2.94444	0	3.73767	0	0	0	0	0	0	0.693147
Naive_ACGATGTCACGTGAGA-1	3.09104	3.3673	0	3.09104	0	0	0	0	0	0	0
Naive_ACGATGTCAGGTTCCG-1	2.83321	3.46574	0	2.07944	0	0	0	0	0	0	0
Naive_ACGATGTGTGTGCCTG-1	3.3673	3.68888	0	3.29584	0	0	0	0	0	0	0
Naive_ACGATGTTCTGCTTAT-1	1.79176	3.55535	0.693147	2.94444	0	0	0	0	0	0	0
Naive_ACGCACGCACGTCGTG-1	3.21888	3.3673	0.693147	3.58352	0	0	0	0	0	0	0
Naive_ACGCACGGTCGCCTAG-1	2.70805	3.04452	0	2.89037	0	0	0	0	0	0	0
Naive_ACGCACGGTGATTGGG-1	3.17805	3.91202	0	2.19722	0.693147	0	0	0	0	0	0.693147
Naive_ACGCACGTCCCTTGTG-1	2.99573	4.02535	0.693147	1.94591	0	0	0	0	0	0	0
Naive_ACGGAAGAGAAGAGCA-1	3.09104	3.7612	1.09861	2.3979	0	0	0	0	0	0	0
Naive_ACGGAAGCAAAGCTAA-1	2.77259	3.43399	0	3.71357	0	0	0	0	0	0	0
Naive_ACGGAAGCACTACACA-1	3.17805	3.21888	1.38629	3.55535	0	0	0	0	0	0	0
Naive_ACGGAAGTCATGAGTC-1	3.09104	3.21888	0.693147	3.55535	0.693147	0	0	0	0	0	0
Naive_ACGGAAGTCTCTCGAC-1	2.56495	2.70805	0	3.89182	0	0	0	0	0	0	0
Naive_ACGGGTCCACACGCCA-1	2.3979	3.52636	0	2.3979	0	0	0	0	0	0	0
Naive_ACGGGTCTCAGGACAG-1	2.56495	3.29584	0.693147	3.7612	0	0	0	0	0	0	0
Naive_ACGGTCGAGCGGGTTA-1	3.55535	3.8712	0	3.13549	0	0	0	0	0	0	0
Naive_ACGGTCGAGTGCACTT-1	3.4012	3.04452	0	2.83321	0	0.693147	0	0	0	0	0
Naive_ACGGTCGCAGTCCCGA-1	3.3673	3.29584	0.693147	3.43399	0	0.693147	0	0	0	0	0
Naive_ACGGTCGTCCCGAACG-1	3.09104	4.17439	0.693147	3.17805	0	0	0	0	0	0	0
Naive_ACGTAACAGCTAATCC-1	1.38629	3.80666	0	2.83321	0	0	0	0	0	0	0
Naive_ACGTAACCATGTTACG-1	2.83321	3.43399	1.38629	3.13549	0	0	0	0	0	0	0
Naive_ACGTAACGTATCGAAA-1	2.70805	3.73767	0.693147	3.09104	0	0	0	0	0	0	0
Naive_ACGTAACTCTCTATGT-1	2.70805	4.00733	0	1.38629	0	0	0	0	0	0	0
Naive_ACGTACACAAGTACCT-1	2.89037	3.61092	0.693147	2.94444	0	0	0	0	0	0	0
Naive_ACGTAGTAGCCTTCTC-1	2.89037	3.55535	0	2.94444	0	0	0	0	0	0	0
Naive_ACGTAGTTCACGATCA-1	2.70805	3.3322	0.693147	2.77259	0	0	0	0	0	0	0
Naive_ACGTAGTTCGCCTCTA-1	2.19722	3.61092	0	1.38629	0	0	0	0	0	0	0
Naive_ACGTCCTAGGAATGTT-1	2.56495	3.91202	1.09861	3.80666	0	0	0	0	0	0	0.693147
Naive_ACGTCCTAGTCAATCC-1	2.07944	3.97029	0	1.09861	0	0	0	0	0	0	0
Naive_ACGTCCTTCGACCCAG-1	2.77259	3.2581	0	3.13549	0	0	0	0	0	0	0
Naive_ACGTCCTTCTCTGAGA-1	2.99573	3.55535	1.09861	2.63906	0	0	0	0	0	0	0
Naive_ACGTTCCTCGCTCATC-1	3.2581	3.8712	0.693147	2.83321	0	0	0	0	0	0	0
Naive_ACGTTCCTCTCGTTTA-1	3.13549	3.73767	0	2.77259	0	0	0	0	0	0	0
Naive_ACTACGAAGATGGTCG-1	2.99573	3.49651	0	2.70805	0.693147	0	0	0	0	0	0
Naive_ACTACGACACTCGATA-1	2.94444	2.99573	0	3.09104	0	0	0	0	0	0	0
Naive_ACTACGATCTAAGCCA-1	2.70805	3.29584	0	3.66356	0	0	0	0	0	0	0
Naive_ACTATGGAGTCTGCAT-1	1.60944	2.89037	0	2.77259	0.693147	0	0	0	0	0	0
Naive_ACTATGGCACAATGTC-1	2.77259	3.3322	0	3.7612	0	0	0	0	0	0	0
Naive_ACTATGGCACAATTCG-1	3.4012	3.04452	0	2.99573	0	0	0	0	0	0	0
Naive_ACTATGGCACGACAAG-1	3.4012	3.3322	0.693147	2.77259	0	0	0	0	0	0	0
Naive_ACTATTCCATAACTCG-1	2.94444	3.58352	0.693147	3.55535	0	0	0	0	0	0	0
Naive_ACTATTCTCCTATTTG-1	2.56495	3.58352	0	2.19722	0	0	0	0	0	0	0
Naive_ACTATTCTCTACCTTA-1	2.63906	3.3322	0.693147	3.04452	0	0	0	0	0	0	0.693147
Naive_ACTCTCGCAACATACC-1	3.71357	3.13549	1.09861	3.55535	0	0	0	0	0	0	0
Naive_ACTCTCGCAGAGCTAG-1	2.99573	3.46574	0	3.63759	0	0	0	0	0	0	0
Naive_ACTCTCGCATACAGCT-1	3.13549	3.63759	0	1.79176	0	0	0	0	0	0	0
Naive_ACTCTCGGTTCGAGCC-1	2.56495	3.55535	0	3.04452	0	0	0	0	0	0	0.693147
Naive_ACTCTCGTCACAAGAA-1	3.09104	3.04452	0	3.52636	0.693147	0	0	0	0	0	0
Naive_ACTGATGAGTGGTCAG-1	2.30259	3.3322	0	3.4012	0	0	0	0	0	0	0
Naive_ACTGATGGTATTAAGG-1	2.07944	3.21888	0	1.79176	0	0	0	0	0	0	0
Naive_ACTGCAAAGCTATCCA-1	2.83321	3.4012	1.38629	3.49651	0	0	0	0	0	0	0
Naive_ACTGCAAAGTGGTTGG-1	3.21888	3.4012	0.693147	3.55535	0.693147	0	0	0	0	0	0
Naive_ACTGCAACACTACGGC-1	2.94444	3.3673	1.09861	3.7612	0	0	0	0	0	0	0
Naive_ACTGCAACACTCCTGT-1	2.70805	2.89037	0.693147	3.09104	1.09861	0	0	0	0	0	0
Naive_ACTGCAACATGTTTGG-1	2.63906	3.46574	1.09861	4.23411	0	0	0	0	0	0	0
Naive_ACTGCAAGTCGCAGTC-1	3.13549	3.17805	0	3.21888	0	0	0	0	0	0	0
Naive_ACTGTCCGTGATGAAT-1	2.89037	3.89182	0	3.2581	0	0.693147	0	0	0	0	0
Naive_ACTGTCCTCCTTCACG-1	2.94444	3.61092	1.38629	3.49651	0	0	0	0	0	0	0
Naive_ACTTAGGCATCACGGC-1	2.48491	2.83321	1.09861	3.49651	0	0	0	0	0	0	0
Naive_ACTTAGGGTACTAGCT-1	2.94444	3.43399	0.693147	3.82864	0	0	0	0	0	0	0
Naive_ACTTAGGGTAGCTTTG-1	3.04452	3.97029	1.09861	3.46574	0.693147	0	0	0	0	0	0
Naive_ACTTAGGGTCGATTTG-1	3.4012	3.3322	0.693147	3.49651	0	0	0	0	0	0	0
Naive_ACTTAGGGTTTCGTTT-1	2.94444	3.2581	0	3.29584	0	0	0	0	0	0	0
Naive_ACTTATCAGAAGTGTT-1	2.94444	3.09104	0.693147	2.94444	0	0	0	0	0	0	0
Naive_ACTTATCAGCCATTTG-1	2.70805	3.4012	0	2.63906	0	0	0	0	0	0	0
Naive_ACTTCCGAGGCCACCT-1	2.94444	3.58352	0	2.56495	0	0	0	0	0	0	0
Naive_ACTTCGCAGATGATTG-1	2.77259	3.61092	0	3.09104	0.693147	0	0	0	0	0	0
Naive_ACTTCGCGTTCCTTGC-1	3.2581	3.66356	0	2.77259	0	0	0	0	0	0	0
Naive_ACTTCGCTCAAACGTC-1	2.56495	2.99573	0	3.09104	0.693147	0	0	0	0	0	0
Naive_ACTTTCAAGCTCACTA-1	2.99573	3.2581	0	3.21888	0	0	0	0	0	0	0
Naive_ACTTTCATCCAACTAG-1	2.77259	4.33073	1.38629	3.2581	2.07944	0	0	0	0	0	1.38629
Naive_ACTTTCATCGCTGTTC-1	2.77259	2.48491	0.693147	3.71357	0	0	0	0	0	0	0
Naive_ACTTTGTGTAACATCC-1	3.09104	2.89037	0.693147	3.58352	0	0	0	0	0	0	0
Naive_ACTTTGTTCAAATAGG-1	3.49651	2.94444	0.693147	2.77259	0	0	0	0	0	0	0
Naive_AGAAATGAGCTACTGT-1	2.48491	3.89182	0	2.30259	0	0	0	0	0	0	0
Naive_AGAAATGAGGACCCAA-1	2.07944	3.29584	0	3.04452	0	0	0	0	0	0	0
Naive_AGAAATGAGGGATGTC-1	1.94591	3.2581	0	2.3979	0	0.693147	0	0	0	0	0
Naive_AGAACAAGTCACGCTG-1	3.21888	3.3322	0.693147	3.43399	0	0	0	0	0	0	0
Naive_AGAACAAGTCTAGGCC-1	2.94444	3.78419	0.693147	3.29584	0	0	0	0	0	0	0
Naive_AGAACCTGTAGTCGTT-1	2.94444	3.2581	0	3.21888	0	0	0	0	0	0	0
Naive_AGAAGCGCACTGGAAG-1	2.70805	3.2581	0	3.04452	0	0	0	0	0	0	0
Naive_AGAAGCGCACTTACAG-1	2.63906	3.29584	0	3.58352	0	0	0	0	0	0	0
Naive_AGAAGCGGTCGCATTA-1	2.89037	4.04305	1.09861	2.07944	0	0	0	0	0	0	0
Naive_AGAAGCGTCACGACTA-1	2.70805	2.94444	0	3.71357	0	0	0	0	0	0	0
Naive_AGAAGCGTCCTAACAG-1	2.99573	3.43399	1.09861	3.21888	0	0	0	0	0	0	0
Naive_AGAAGCGTCCTTGGAA-1	2.83321	3.3673	1.09861	3.09104	0	0.693147	0	0	0	0	0
Naive_AGAAGTACATGAGAAT-1	2.48491	3.73767	0	2.70805	0	0	0	0	0	0	0
Naive_AGAAGTACATTGGCAT-1	3.04452	3.52636	1.09861	3.3322	0.693147	0	0	0	0	0	0
Naive_AGACAAAAGCAGGCAT-1	2.56495	3.55535	0.693147	2.99573	0	0	0	0	0	0	0
Naive_AGACAAAGTTTCGATG-1	2.83321	3.78419	0.693147	2.63906	1.09861	0	0	0	0	0	0
Naive_AGACACTAGGGTATAT-1	1.94591	3.43399	0	1.60944	0	0	0	0	0	0	0
Naive_AGACACTCAACGGGTA-1	2.56495	4.15888	0	2.19722	0	0	0	0	0	0	0
Naive_AGACACTCATGGAATA-1	2.77259	2.77259	0.693147	3.63759	0	0	0	0	0	0	0
Naive_AGACACTGTTATAGAG-1	3.3322	3.71357	0	3.49651	0	0	0	0	0	0	0
Naive_AGACCATCATGTCGTA-1	2.48491	3.46574	0	3.17805	0	0	0	0	0	0	0
Naive_AGACCATTCTCCGTGT-1	2.94444	4.29046	0	2.77259	0	0	0	0	0	0	0
Naive_AGACCCGCAACCGGAA-1	3.13549	3.52636	0	3.78419	0	0	0	0	0	0	0
Naive_AGACCCGCATGCCGAC-1	2.56495	3.93183	0	2.83321	0	0	0	0	0	0	0
Naive_AGACCCGGTGGTCTCG-1	3.09104	3.49651	0	3.2581	0	0	0	0	0	0	0
Naive_AGACTCACAAGTGATA-1	2.63906	3.82864	0.693147	3.3322	0	0	0	0	0	0	0
Naive_AGACTCAGTAATTGGA-1	2.89037	3.95124	0.693147	2.48491	0	0	0	0	0	0	0
Naive_AGAGAATGTCGCTGCA-1	2.77259	3.68888	0	1.94591	0	0	0	0	0	0	0
Naive_AGAGAATTCCTCAGGG-1	2.3979	3.91202	0	1.60944	0	0	0	0	0	0	0
Naive_AGAGAGCCAAATGAGT-1	3.17805	3.58352	0	2.19722	0	0	0	0	0	0	0
Naive_AGAGAGCCACGTCTCT-1	3.21888	4.00733	1.09861	2.19722	0	0	0	0	0	0	0
Naive_AGAGAGCGTTTGGGAG-1	2.56495	3.80666	0	3.46574	0	0	0	0	0	0	0
Naive_AGAGCCCAGACATCCT-1	2.63906	3.7612	1.09861	1.60944	0	0	0	0	0	0	0
Naive_AGAGCCCAGTAACCTC-1	2.83321	2.99573	1.60944	3.09104	0	0	0	0	0	0	0
Naive_AGAGCCCGTAACGATA-1	3.04452	3.63759	1.09861	3.63759	0	0	0	0	0	0	0
Naive_AGAGCCCGTAGCCCTG-1	3.04452	3.4012	1.09861	2.99573	0	0	0	0	0	0	0
Naive_AGAGCCCGTATCGCTA-1	2.48491	3.43399	0.693147	3.3673	0	0	0	0	0	0	0
Naive_AGATAGAAGGAAGTCC-1	3.09104	3.71357	0	2.19722	0	0	0	0	0	0	0
Naive_AGATAGAGTGCATGTT-1	2.56495	2.83321	0	3.58352	1.09861	0	0	0	0	0	0
Naive_AGATCCAAGATGTTGA-1	2.99573	2.89037	1.09861	2.89037	0	0	0	0	0	0	0
Naive_AGATCCAAGCAAGTCG-1	3.04452	3.21888	1.38629	3.29584	0	0	0	0	0	0	0
Naive_AGATCCATCACTAGCA-1	2.19722	3.46574	0	2.89037	0	0	0	0	0	0	0
Naive_AGATCCATCATTGCCC-1	2.56495	3.85015	0.693147	3.3322	0	0	0	0	0	0	0
Naive_AGATCCATCTGCGGGT-1	2.63906	2.94444	0	3.3673	0	0	0	0	0	0	0
Naive_AGATCGTCAATATCCG-1	2.99573	3.61092	0	1.79176	0	0	0	0	0	0	0
Naive_AGATCGTGTCTTCGAA-1	3.4012	3.78419	0	3.09104	0	0	0	0	0	0	0
Naive_AGATGAAAGTGGATAT-1	2.83321	3.61092	0	2.19722	0	0	0	0	0	0	0
Naive_AGATGAAGTATCCCAA-1	2.83321	3.13549	0	2.3979	0	0	0	0	0	0	0
Naive_AGATGAATCTACGGTA-1	2.94444	4.09434	0	2.70805	0	0	0	0	0	0	0
Naive_AGATGCTCACGACTAT-1	2.48491	3.91202	0	3.09104	0	0	0	0	0	0	0
Naive_AGATGCTCACTGAGGA-1	3.4012	3.4012	0.693147	3.3322	0	0	0	0	0	0	0
Naive_AGATGCTGTATCCTTT-1	2.30259	3.46574	1.09861	3.04452	0	0	0	0	0	0	0
Naive_AGATGCTGTGGTCTGC-1	2.56495	3.49651	0.693147	2.77259	0	0	0	0	0	0	0
Naive_AGATGCTTCATTCATC-1	2.94444	3.55535	1.09861	3.71357	0	0	0	0	0	0	0
Naive_AGCATCAAGATCGCTT-1	2.48491	3.04452	0.693147	1.38629	0.693147	0	0	0	0	0	0
Naive_AGCATCAGTTGTACGT-1	2.70805	3.09104	0	4.17439	0	0	0	0	0	0	0
Naive_AGCATCATCGTTGCCT-1	3.13549	3.09104	0	3.46574	0	0	0	0	0	0	0
Naive_AGCCAATCAGTGTGCC-1	2.94444	3.82864	1.38629	3.09104	0	0	0	0	0	0	0
Naive_AGCCAATCAGTTTCGA-1	3.43399	3.49651	0	1.09861	0	0	0	0	0	0	0
Naive_AGCCAATGTCTGCGCA-1	2.77259	3.04452	0	3.63759	0	0	0	0	0	0	0
Naive_AGCCACGCAGAAATCA-1	2.89037	3.49651	0.693147	2.83321	0.693147	0	0	0	0	0	0
Naive_AGCCACGGTAGCCAGA-1	2.94444	2.94444	1.09861	3.58352	0	0	0	0	0	0	0
Naive_AGCCACGGTAGGACCA-1	2.30259	2.07944	1.38629	3.2581	0	0	0	0	0	0	0
Naive_AGCCACGTCATCGCCT-1	3.13549	3.29584	1.09861	2.99573	0	0	0	0	0	0	0
Naive_AGCCACGTCATGGCCG-1	3.09104	3.4012	0	2.30259	0	0	0	0	0	0	0
Naive_AGCCACGTCATTTGCT-1	2.19722	3.63759	0	3.71357	0	0	0	0	0	0	0
Naive_AGCCAGCAGCACTAGG-1	2.19722	3.2581	1.09861	3.29584	0	0	0	0	0	0	0
Naive_AGCCAGCCAAGGTACG-1	2.89037	3.61092	0.693147	3.63759	0	0	0	0	0	0	0
Naive_AGCGATTCATTGTAGC-1	2.94444	3.46574	0	2.19722	0	0	0	0	0	0	0
Naive_AGCGCCACAACAGCTT-1	3.2581	3.2581	0.693147	3.61092	0.693147	0	0	0	0	0	0
Naive_AGCGCCACAATCTGCA-1	3.13549	3.7612	0	2.63906	0	0	0	0	0	0	0
Naive_AGCGCTGAGTGGTGAC-1	2.99573	3.09104	0	3.49651	0	0	0	0	0	0	0
Naive_AGCGCTGCACATTCTT-1	2.56495	3.2581	0.693147	3.43399	0	0	0	0	0	0	0
Naive_AGCGCTGCATGACGTT-1	2.30259	3.63759	0	2.19722	0	0	0	0	0	0	0
Naive_AGCGCTGGTCCGCAGT-1	2.77259	3.17805	1.09861	3.46574	0	0	0	0	0	0	0
Naive_AGCGCTGTCGCTGTCT-1	3.4012	3.43399	0	3.17805	0	0	0	0	0	0	0
Naive_AGCGTATAGTCCTGTA-1	2.19722	3.66356	0.693147	3.3322	0	0	0	0	0	0	0
Naive_AGCGTATCAAATCGTC-1	2.63906	3.13549	0.693147	3.52636	0	0	0	0	0	0	0
Naive_AGCGTATCAAATGCGG-1	2.89037	3.52636	0	2.48491	0	0	0	0	0	0	0
Naive_AGCGTATGTAGGTACG-1	2.94444	2.77259	0.693147	3.7612	0.693147	0	0	0	0	0	0
Naive_AGCGTATTCAGCGGAA-1	3.04452	2.56495	0.693147	3.04452	0	0	0	0	0	0	0
Naive_AGCGTATTCGTTCTCG-1	3.3322	3.17805	1.38629	3.09104	0	0	0	0	0	0	0
Naive_AGCGTCGAGAGCAGCT-1	2.89037	3.52636	0	3.97029	0	0	0	0	0	0	0
Naive_AGCGTCGAGCCTAACT-1	2.3979	3.61092	0	3.29584	0	0	0	0	0	0	0
Naive_AGCGTCGAGGTGAGAA-1	3.43399	3.13549	0	2.56495	0	0	0	0	0	0	0
Naive_AGCGTCGCAATAGAGT-1	2.63906	3.3673	0	3.21888	0.693147	0	0	0	0	0	0
Naive_AGCGTCGGTATACCTG-1	2.63906	2.48491	0	3.3673	0	0	0	0	0	0	0
Naive_AGCTCAAAGCAATTCC-1	3.29584	3.68888	0	2.48491	0	0	0	0	0	0	0
Naive_AGCTCAACATACGCAT-1	2.56495	3.3322	0	3.7612	0	0.693147	0	0	0	0	0
Naive_AGCTTCCAGAGATCGC-1	2.56495	2.63906	0.693147	3.78419	0	0	0	0	0	0	0
Naive_AGCTTCCAGCCGTTAT-1	2.99573	3.61092	0	3.49651	0	0	0	0	0	0	0
Naive_AGCTTCCGTCTCAGAT-1	2.77259	2.77259	0	2.77259	0	0	0	0	0	0	0
Naive_AGCTTCCGTTTACCAG-1	3.49651	3.66356	0	3.3673	0	0	0	0	0	0	0
Naive_AGCTTCCTCACAAGGG-1	2.30259	3.43399	0.693147	3.4012	0	0	0	0	0	0	0
Naive_AGCTTCCTCGCAATTG-1	2.70805	3.29584	1.09861	3.3673	0.693147	0	0	0	0	0	0
Naive_AGCTTCCTCGCATAGT-1	2.77259	3.17805	1.09861	3.17805	0	0	0	0	0	0	0
Naive_AGGAAATAGCATTGAA-1	2.70805	3.09104	0.693147	3.7612	0	0	0	0	0	0	0
Naive_AGGAAATGTATCAAGA-1	3.49651	4.41884	0	2.56495	0	0	0	0	0	0	0
Naive_AGGACGAAGAGGATCC-1	3.17805	3.63759	0.693147	3.2581	0	0	0	0	0	0	0
Naive_AGGACGACACGAGGTA-1	3.2581	2.77259	0	3.61092	0	0	0	0	0	0	0
Naive_AGGACGAGTTCCCAAA-1	2.19722	3.68888	0	2.19722	0	0	0	0	0	0	0
Naive_AGGACGATCTGCAGCG-1	2.70805	4.09434	0	3.43399	0	0	0	0	0	0	0
Naive_AGGACGATCTTCCCAG-1	3.04452	3.3673	0	2.07944	0	0	0	0	0	0	0
Naive_AGGACGATCTTCGTAT-1	3.13549	3.52636	0	3.97029	0	0	0	0	0	0	0
Naive_AGGACTTAGCGCCCAT-1	2.63906	2.89037	1.09861	3.3322	0	0	0	0	0	0	0
Naive_AGGAGGTAGAGATCGC-1	2.63906	4.11087	1.38629	2.19722	0	0	0	0	0	0	0
Naive_AGGAGGTAGGTGGCTA-1	2.30259	3.09104	0	3.13549	0	0	0	0	0	0	0
Naive_AGGAGGTAGTAATTGG-1	2.63906	3.29584	0	3.68888	0	0	0	0	0	0	0
Naive_AGGAGGTCACAGTACT-1	3.3322	3.21888	0.693147	2.99573	0.693147	0	0	0	0	0	0
Naive_AGGAGGTTCGCCAGAC-1	2.3979	3.2581	0	3.55535	0	0	0	0	0	0	0
Naive_AGGAGGTTCTGACGCG-1	2.99573	2.94444	1.09861	3.43399	0	0.693147	0	0	0	0	0.693147
Naive_AGGATAAAGCAATAAC-1	2.83321	3.71357	1.09861	3.3673	0	0	0	0	0	0	0
Naive_AGGATAAAGGTTCAGG-1	2.56495	3.21888	0	3.63759	0	0	0	0	0	0	0
Naive_AGGATAACATAATGCC-1	3.4012	4.06044	0	2.30259	0	0	0	0	0	0	0
Naive_AGGATAACATGGAAGC-1	3.09104	2.63906	0	3.46574	0	0	0	0	0	0	0
Naive_AGGATAATCGACGCGT-1	1.38629	3.91202	0	2.48491	0	0	0	0	0	0	0
Naive_AGGATAATCTACTGAG-1	3.71357	3.66356	0	2.56495	0	0	0	0	0	0	0
Naive_AGGATCTAGACCGCCT-1	3.21888	4.06044	0	2.70805	0	0	0	0	0	0	0
Naive_AGGCATTAGTAAAGCT-1	2.3979	3.4012	0	3.46574	0	0	0	0	0	0	0
Naive_AGGCATTCAAGACAAT-1	2.83321	3.21888	0.693147	2.94444	0	0	0	0	0	0	0
Naive_AGGCATTCAATCTCGA-1	2.30259	3.66356	1.09861	3.49651	0.693147	0	0	0	0	0	0
Naive_AGGCATTCAGCACAAG-1	3.13549	3.66356	0	2.70805	0	0	0	0	0	0	0
Naive_AGGCATTGTCGCTCGA-1	3.49651	3.43399	0	2.99573	0	0	0	0	0	0	0
Naive_AGGCATTGTGTAAATG-1	2.94444	2.94444	0	3.52636	0	0	0	0	0	0	0
Naive_AGGCCACGTCGAGTTT-1	2.48491	3.85015	0	2.70805	0	0	0	0	0	0	0
Naive_AGGCCACGTTGTGGCC-1	3.21888	3.4012	0.693147	3.61092	0.693147	0	0	0	0	0	0
Naive_AGGCCACTCATGCTAG-1	2.56495	3.78419	0	2.07944	0	0	0	0	0	0	0
Naive_AGGCTGCAGGAGTATT-1	3.46574	3.82864	0	1.94591	0	0	0	0	0	0	0
Naive_AGGCTGCCAGGGTCTC-1	0.693147	0.693147	0	1.09861	0	0	0	0	0	0	0
Naive_AGGCTGCTCACCTTGC-1	2.83321	3.63759	0.693147	3.58352	0	0	0	0	0	0	0
Naive_AGGGAGTAGTGCGTCC-1	2.19722	3.91202	0.693147	3.85015	0	0	0	0	0	0	0
Naive_AGGGAGTGTTCTCGTC-1	2.56495	3.49651	0.693147	3.52636	0	0	0	0	0	0	0
Naive_AGGGCCTCATGCCGCA-1	2.77259	2.56495	0	3.68888	0	0	0	0	0	0	0
Naive_AGGGCCTGTCGTGGTC-1	2.89037	3.58352	0	3.52636	0	0	0	0	0	0	0
Naive_AGGGCTCCAACTCCCT-1	3.17805	3.29584	0	3.66356	0	0	0	0	0	0	0
Naive_AGGGCTCCAGCGACAA-1	3.43399	3.21888	0	3.04452	0	0	0	0	0	0	0
Naive_AGGGTCCGTAAGAACT-1	2.99573	4.26268	0	2.94444	0	0	0	0	0	0	0
Naive_AGGGTGAAGTGCAGGT-1	2.70805	3.04452	0.693147	3.13549	0	0	0	0	0	0	0
Naive_AGGGTGACACCAACAT-1	2.63906	3.49651	0.693147	3.46574	0	0	0	0	0	0	0
Naive_AGGGTTTCACATTCGA-1	2.99573	3.09104	0	2.99573	0	0	0	0	0	0	0
Naive_AGGTAGGAGTGGCCTC-1	2.63906	3.55535	0	2.3979	0	0	0	0	0	0	0
Naive_AGGTAGGCAGGTCCGT-1	2.99573	3.95124	0	2.07944	0	0	0	0	0	0	0
Naive_AGGTAGGCAGTAGGAC-1	2.63906	3.63759	0	3.63759	0.693147	0	0	0	0	0	0.693147
Naive_AGGTAGGCAGTCAGAG-1	3.29584	3.66356	0.693147	3.2581	0	0	0	0	0	0	0
Naive_AGGTAGGGTGCCCGTA-1	2.99573	3.2581	1.09861	3.52636	0	0	0	0	0	0	0
Naive_AGGTAGGTCTAATTCC-1	3.09104	3.13549	1.09861	3.29584	0	0	0	0	0	0	1.09861
Naive_AGGTAGGTCTCTCTAA-1	3.58352	3.58352	1.09861	3.2581	0.693147	0	0	0	0	0	0
Naive_AGGTAGGTCTGGACCG-1	2.94444	3.49651	1.09861	2.94444	0	0	0	0	0	0	0
Naive_AGGTCATCATAGGTAA-1	2.07944	3.78419	0.693147	3.49651	0	0	0	0	0	0	0
Naive_AGGTGTTTCATTGCTT-1	3.09104	3.8712	1.09861	2.63906	0	0	0	0	0	0	0
Naive_AGGTGTTTCCTGTAGA-1	3.17805	3.63759	0	2.77259	0	0.693147	0	0	0	0	0
Naive_AGGTTACAGGTATAGT-1	3.09104	4.35671	0	1.79176	0	0	0	0	0	0	0
Naive_AGGTTACAGTGGAAGA-1	3.43399	3.29584	0	3.55535	0	0	0	0	0	0	0
Naive_AGGTTACTCGTGGTAT-1	2.19722	3.80666	0	2.3979	0	0	0	0	0	0	0
Naive_AGGTTGTAGGTCGACA-1	2.70805	3.29584	0	3.21888	0	0	0	0	0	0	0
Naive_AGGTTGTGTAGGGTAC-1	3.09104	4.20469	0	2.3979	0	0	0	0	0	0	0
Naive_AGGTTGTGTGACTCGC-1	2.77259	3.13549	0	3.91202	0	0	0	0	0	0	0
Naive_AGGTTGTTCAGTCAGT-1	2.94444	2.77259	1.09861	3.61092	0	0	0	0	0	0	0
Naive_AGTAACCCAAGAGGCT-1	3.13549	3.55535	0.693147	3.49651	0.693147	0	0	0	0	0	0
Naive_AGTAACCTCACGAACT-1	2.19722	2.3979	1.09861	3.3673	0	0	0	0	0	0	0
Naive_AGTAACCTCGAGAGCA-1	3.04452	3.17805	1.09861	3.66356	0	0	0	0	0	0	0
Naive_AGTACCACACTACCCT-1	2.77259	3.29584	0	3.3322	0	0	0	0	0	0	0
Naive_AGTACTGAGACTGTTC-1	2.07944	3.7612	0	2.19722	0	0	0	0	0	0	0
Naive_AGTACTGCAAAGGGTC-1	2.99573	3.13549	0.693147	3.78419	0	0	0	0	0	0	0
Naive_AGTACTGCATAATCGC-1	2.30259	3.82864	0.693147	2.56495	0.693147	0	0	0	0	0	0
Naive_AGTACTGGTAATGCTC-1	3.04452	3.3673	0	2.99573	0	0	0	0	0	0	0
Naive_AGTACTGTCCGTAGTA-1	2.19722	3.52636	0	2.83321	0	0	0	0	0	0	0
Naive_AGTAGCTGTATTTCTC-1	3.3673	3.68888	0	2.77259	0	0	0	0	0	0	0
Naive_AGTAGCTTCATGTCTT-1	2.83321	2.83321	0.693147	3.66356	0	0	0	0	0	0	0
Naive_AGTAGTCAGACCAACG-1	2.3979	3.55535	0.693147	2.94444	0.693147	0	0	0	0	0	0
Naive_AGTAGTCCAGGGTTGA-1	2.77259	3.43399	0	2.56495	0	0	0	0	0	0	0
Naive_AGTAGTCCAGGTTACT-1	2.48491	3.04452	0	3.58352	0	0	0	0	0	0	0
Naive_AGTAGTCCAGTAGAAT-1	2.99573	2.89037	1.09861	3.68888	0	0	0	0	0	0	0
Naive_AGTAGTCGTTTCCATT-1	2.30259	3.7612	1.38629	3.13549	0	0	0	0	0	0	0
Naive_AGTAGTCTCCGATCGG-1	3.55535	3.61092	0	2.89037	0	0	0	0	0	0	0
Naive_AGTCAACAGCCTGTGC-1	2.70805	3.04452	1.09861	2.77259	0	0	0	0	0	0	0
Naive_AGTCAACGTCGAGCTC-1	3.3322	3.46574	0	2.99573	0	0	0	0	0	0	0
Naive_AGTCACACAGCTTCGG-1	2.83321	3.3673	1.09861	3.21888	0	0	0	0	0	0	0
Naive_AGTCACAGTCATTGCA-1	2.83321	3.3322	0.693147	3.63759	0	0	0	0	0	0	0
Naive_AGTCACATCCACAGGC-1	2.63906	3.82864	0.693147	2.63906	0	0	0	0	0	0	0
Naive_AGTCATGAGTCAAGCG-1	3.04452	3.04452	0	3.46574	0	0	0	0	0	0	0
Naive_AGTCATGCAATGGGTG-1	2.89037	3.66356	0	3.09104	0	0.693147	0	0	0	0	0
Naive_AGTCATGTCAAACGAA-1	3.29584	3.78419	0.693147	2.63906	0	0	0	0	0	0	0
Naive_AGTCATGTCTCTATAC-1	3.17805	3.13549	1.09861	3.43399	0	0	0	0	0	0	0
Naive_AGTCTCCGTACGGTTT-1	2.63906	4.04305	1.38629	2.3979	0	0	0	0	0	0	0
Naive_AGTCTCCTCCAACTGA-1	2.63906	3.43399	0	2.19722	0	0	0	0	0	0	0
Naive_AGTGATCGTACTCGCG-1	2.89037	3.29584	1.09861	3.55535	0	0	0	0	0	0	0
Naive_AGTGCCGCACGACAGA-1	2.89037	3.97029	0	2.48491	0	0	0	0	0	0	0
Naive_AGTGCCGGTCCGTACG-1	3.04452	3.97029	0.693147	1.94591	0	0	0	0	0	0	0
Naive_AGTGCCGTCTACCACC-1	2.48491	3.29584	0	2.48491	0	0	0	0	0	0	0
Naive_AGTGTTGAGGAATCGC-1	2.77259	3.89182	0	3.13549	0	0	0	0	0	0	0
Naive_AGTGTTGAGGTACAGC-1	3.04452	3.95124	0.693147	2.77259	0	0	0	0	0	0	0
Naive_AGTGTTGAGTCACTGT-1	1.60944	3.04452	0	1.94591	0	0	0	0	0	0	0
Naive_AGTGTTGAGTGCAGCA-1	3.46574	3.55535	0.693147	3.04452	0	0	0	0	0	0	0
Naive_AGTGTTGAGTGGCCTC-1	2.48491	2.89037	0.693147	2.77259	0	0	0	0	0	0	1.38629
Naive_AGTGTTGCAGTAACAA-1	2.89037	3.82864	0	3.17805	0	0	0	0	0	0	0
Naive_AGTGTTGGTGCACATT-1	3.3322	4.15888	0	2.30259	1.09861	0	0	0	0	0	0
Naive_AGTGTTGTCACACCCT-1	2.48491	3.7612	0	3.80666	0	0	0	0	0	0	0
Naive_AGTGTTGTCCCATACC-1	2.83321	3.89182	1.38629	2.83321	0	0	0	0	0	0	0
Naive_AGTTAGCCAACTGCTA-1	2.56495	4.04305	1.38629	1.94591	0	0	0	0	0	0	0
Naive_AGTTAGCGTCCTTTGC-1	1.94591	3.73767	0	1.94591	0	0	0	0	0	0	0
Naive_AGTTAGCGTTGCCGAC-1	3.52636	2.63906	0	2.77259	0	0	0	0	0	0	0
Naive_AGTTCCCAGCCTCAGC-1	2.07944	3.21888	0	2.19722	0	0	0	0	0	0	0
Naive_AGTTCCCTCCAGCACG-1	2.77259	3.21888	1.09861	3.29584	0	0	0	0	0	0	0
Naive_AGTTCCCTCCCTCATG-1	3.13549	3.91202	0.693147	3.17805	0.693147	0	0	0	0	0	0
Naive_AGTTCGAGTATTTCCT-1	2.94444	3.63759	0	3.2581	0	0	0	0	0	0	0
Naive_AGTTCGATCGCCGAAC-1	2.94444	3.17805	0	3.09104	0	0	0	0	0	0	0
Naive_ATACCGAAGAGATCGC-1	2.63906	2.94444	0.693147	3.55535	0.693147	0	0	0	0	0	0
Naive_ATACCGAAGTCGCCCA-1	2.94444	3.46574	0	3.09104	0.693147	0	0	0	0	0	0
Naive_ATACCGATCAGGTAAA-1	1.94591	3.63759	1.38629	2.83321	0.693147	0	0	0	0	0	0.693147
Naive_ATACCTTAGCACTAGG-1	2.56495	3.89182	0	2.07944	0	0	0	0	0	0	0
Naive_ATACCTTTCCATAGGT-1	3.09104	3.91202	0	3.3322	0	0	0	0	0	0	0
Naive_ATACCTTTCTCAGGCG-1	2.77259	3.2581	0.693147	3.58352	0	0	0	0	0	0	0
Naive_ATACTTCAGAGAGCCT-1	2.89037	3.43399	0	4.07754	0	0	0	0	0	0	0
Naive_ATACTTCCACATAACC-1	2.89037	3.97029	0	2.30259	0	0	0	0	0	0	0
Naive_ATACTTCGTGGAATGC-1	2.70805	3.13549	1.38629	3.71357	0.693147	0	0	0	0	0	0
Naive_ATACTTCTCTTCCAGC-1	3.04452	3.4012	0.693147	3.2581	0	0.693147	0	0	0	0	0
Naive_ATAGACCAGCCTGGAA-1	3.21888	3.61092	0.693147	3.21888	0	0	0	0	0	0	0
Naive_ATAGACCAGGAGAGGC-1	3.2581	3.17805	0.693147	3.58352	0	0	0	0	0	0	0
Naive_ATAGACCAGTCTGGAG-1	2.94444	2.94444	0.693147	2.70805	0	0	0	0	0	0	0
Naive_ATAGACCCAAAGGATT-1	3.04452	3.66356	0	3.58352	0	0	0	0	0	0	0
Naive_ATAGACCCACTCAGAT-1	3.21888	3.49651	1.38629	3.43399	1.09861	0	0	0	0	0	0
Naive_ATAGAGAAGCGGTATG-1	2.56495	2.30259	0	2.94444	0	0	0	0	0	0	0
Naive_ATAGAGAAGTTACGGG-1	2.89037	3.4012	1.79176	3.4012	0	0	0	0	0	0	0
Naive_ATAGAGAGTAGCGCCT-1	2.94444	3.3673	1.09861	3.52636	0	0	0	0	0	0	0
Naive_ATAGAGAGTCCTTGTC-1	2.30259	3.3322	0.693147	3.66356	0	0	0	0	0	0	0
Naive_ATAGGCTAGGCAGTCA-1	2.3979	3.29584	0	3.4012	0	0	0	0	0	0	0
Naive_ATAGGCTAGTAAACAC-1	3.17805	3.58352	0.693147	2.83321	0	0	0	0	0	0	0.693147
Naive_ATAGGCTAGTGATTCC-1	3.17805	4.30407	0	1.60944	0	0	0	0	0	0	0
Naive_ATAGGCTTCTCCGATC-1	3.17805	3.43399	0.693147	3.3322	0	0	0	0	0	0	0
Naive_ATATCCTAGCACACAG-1	3.09104	3.93183	0.693147	2.3979	0.693147	0	0	0	0	0	0
Naive_ATATCCTCATTGCCTC-1	2.89037	3.09104	1.38629	3.2581	0	0	0	0	0	0	0
Naive_ATATCCTGTCAACCTA-1	3.43399	3.68888	1.09861	2.56495	0	0	0	0	0	0	0
Naive_ATATCCTTCGAACCAT-1	2.63906	3.46574	0	1.79176	0	0	0	0	0	0	0
Naive_ATATCCTTCTTAGTTC-1	1.79176	3.3673	1.79176	2.70805	1.09861	0	0	0	0	0	0
Naive_ATCACAGAGGTCGTCC-1	2.19722	2.94444	0	3.8712	0	0	0	0	0	0	0
Naive_ATCACAGCACCGGCTA-1	2.77259	3.04452	0	3.09104	0	0	0	0	0	0	0
Naive_ATCACAGTCGGAGTGA-1	2.70805	3.52636	0.693147	3.71357	0	0	0	0	0	0	0
Naive_ATCACGAAGGGAGTTC-1	2.77259	2.89037	0	3.49651	0	0	0	0	0	0	0
Naive_ATCACGACACTTGTGA-1	2.77259	3.78419	1.09861	3.4012	0	0	0	0	0	0	0
Naive_ATCACGATCCGATAAC-1	2.07944	3.21888	0	3.4012	0	0	0	0	0	0	1.09861
Naive_ATCACTTAGGTCACAG-1	3.04452	3.3322	0.693147	3.2581	0.693147	0	0	0	0	0	0
Naive_ATCACTTTCTCTGCCA-1	2.83321	3.55535	0.693147	3.2581	0	0	0	0	0	0	0
Naive_ATCATTCAGGCTATCT-1	2.89037	3.82864	0	3.58352	0	0.693147	0	0	0	0	0
Naive_ATCATTCCACTTGAAC-1	2.89037	2.99573	0.693147	3.52636	0	0	0	0	0	0	0
Naive_ATCCACCCAGGACTAG-1	2.94444	4.09434	0.693147	2.89037	1.38629	0	0	0	0	0	0
Naive_ATCCATTGTCCACACG-1	3.4012	3.58352	0	3.13549	0	0	0	0	0	0	0.693147
Naive_ATCCCTGAGATTCGAA-1	2.63906	2.19722	1.09861	3.61092	0	0	0	0	0	0	0
Naive_ATCCCTGAGGGACTGT-1	3.09104	3.63759	1.09861	2.94444	0	0	0	0	0	0	0
Naive_ATCCCTGTCCTAGCGG-1	2.19722	3.09104	1.09861	2.3979	0	0	0	0	0	0	0
Naive_ATCCGTCAGAGGTTAT-1	2.3979	3.95124	0.693147	2.77259	0	0	0	0	0	0	0
Naive_ATCCGTCGTTCCACAA-1	2.77259	2.56495	0	2.99573	0	0	0	0	0	0	0
Naive_ATCCGTCGTTTGGCTA-1	3.13549	3.82864	0	3.2581	0.693147	0	0	0	0	0	0
Naive_ATCCTATAGCGCAATG-1	2.70805	2.56495	0	3.89182	0	0	0	0	0	0	0
Naive_ATCCTATCACGCCAGT-1	2.94444	3.3673	0	2.56495	0	0	0	0	0	0	0
Naive_ATCCTATCATACCACA-1	2.56495	3.3322	0.693147	3.04452	0	0	0	0	0	0	0
Naive_ATCCTATTCATCAGTG-1	2.19722	3.21888	0	2.07944	0	0	0	0	0	0	0
Naive_ATCGATGAGCTTAAGA-1	3.13549	3.3322	1.09861	3.61092	1.38629	0	0	0	0	0	0
Naive_ATCGATGAGTATGACA-1	3.49651	3.13549	0.693147	3.2581	1.09861	0	0	0	0	0	0
Naive_ATCGATGCAATAGGAT-1	2.19722	3.3673	0	3.21888	0	0	0	0	0	0	0
Naive_ATCGATGTCCCTCTCC-1	2.19722	3.71357	0	2.56495	0.693147	0	0	0	0	0	0
Naive_ATCGCCTTCCTCACCA-1	2.56495	3.80666	0	2.3979	0	0	0	0	0	0	0
Naive_ATCGGATCAAGAGAGA-1	3.09104	2.83321	0.693147	3.09104	0.693147	0	0	0	0	0	0
Naive_ATCGGATGTGATTCTG-1	2.77259	2.89037	0	3.13549	0	0	0	0	0	0	0
Naive_ATCGGATGTGTCGCTG-1	3.2581	2.56495	1.09861	2.3979	0	0	0	0	0	0	0
Naive_ATCGGATTCCGTGTGG-1	3.21888	3.49651	0	3.43399	0	0	0	0	0	0	0
Naive_ATCGGCGCAACAAGAT-1	2.77259	2.30259	1.38629	3.4012	0	0	0	0	0	0	0
Naive_ATCGGCGCATAGGAGC-1	3.09104	3.73767	0	3.63759	0	0	0	0	0	0	0
Naive_ATCGGCGGTCAGATTC-1	2.89037	3.43399	0	1.79176	0	0	0	0	0	0	0
Naive_ATCGGCGGTTACCCAA-1	2.19722	3.09104	0.693147	3.4012	0	0	0	0	0	0	0
Naive_ATCGTAGCATGCCGCA-1	2.63906	3.95124	0.693147	2.30259	0	0	0	0	0	0	0
Naive_ATCGTAGTCCATCCGT-1	3.04452	3.89182	0	2.3979	0	0	0	0	0	0	0
Naive_ATCGTAGTCGCGGTAC-1	3.4012	3.89182	0	2.83321	0	0	0	0	0	0	0
Naive_ATCGTCCAGCAGCCTC-1	1.94591	3.2581	0.693147	3.21888	0	0	0	0	0	0	0
Naive_ATCGTCCAGGCCCGTT-1	2.56495	3.17805	0.693147	3.09104	1.38629	0	0	0	0	0	0
Naive_ATCGTCCCACCTCTGT-1	3.21888	3.68888	0	3.13549	0	0	0	0	0	0	0
Naive_ATCGTCCCACTAGGTT-1	2.63906	3.17805	0.693147	3.21888	0	0	0	0	0	0	0
Naive_ATCGTCCTCGACATCA-1	3.09104	3.43399	1.09861	3.29584	0	0	0	0	0	0	0
Naive_ATCGTCCTCTGCGGCA-1	2.99573	2.94444	0	3.3322	0	0	0	0	0	0	0
Naive_ATCGTCCTCTGTAACG-1	2.3979	3.04452	1.09861	3.46574	0	0	0	0	0	0	0
Naive_ATCGTGACAAGAATGT-1	2.94444	3.7612	1.09861	3.13549	0	0	0	0	0	0	0
Naive_ATCGTGATCCAAAGGG-1	2.63906	2.77259	0	3.09104	0	0	0	0	0	0	0
Naive_ATCTCTACACGTAGAG-1	2.99573	3.09104	1.09861	3.63759	0	0	0	0	0	0	0
Naive_ATCTCTACAGGCATTT-1	1.38629	3.04452	1.09861	3.68888	1.09861	0	0	0	0	0	0.693147
Naive_ATCTCTAGTTTACGAC-1	3.2581	3.63759	0	2.83321	0.693147	0	0	0	0	0	0
Naive_ATCTTCACAAGGTCTT-1	3.2581	3.73767	0	3.29584	0	0	0	0	0	0	0
Naive_ATCTTCACAAGTCCCG-1	2.83321	3.95124	0.693147	1.94591	0	0.693147	0	0	0	0	0
Naive_ATCTTCACAGCACCCA-1	2.48491	3.93183	0	2.07944	0	0	0	0	0	0	0
Naive_ATCTTCAGTATACCTG-1	2.70805	3.21888	1.38629	3.04452	0	0	0	0	0	0	0
Naive_ATCTTCAGTATAGGGC-1	3.17805	3.3673	0.693147	3.17805	0	0	0	0	0	0	0
Naive_ATCTTCAGTGTAGTGG-1	3.29584	3.09104	0	3.49651	1.09861	0	0	0	0	0	0
Naive_ATCTTCAGTTACCTGA-1	3.3322	4.56435	0.693147	2.3979	1.09861	0	0	0	0	0	0
Naive_ATGAAAGAGGATGTTA-1	2.70805	3.63759	1.38629	3.8712	0.693147	0.693147	0	0	0	0	0
Naive_ATGAAAGAGTGCAGGT-1	1.79176	3.21888	1.38629	3.80666	0	0	0	0	0	0	0
Naive_ATGAAAGCAAACGTGG-1	2.99573	3.43399	1.38629	3.29584	0	0.693147	0	0	0	0	0
Naive_ATGACCACAGCAAGAC-1	2.70805	3.17805	0	3.3322	0	0	0	0	0	0	0
Naive_ATGAGGGAGTGCCCGT-1	2.99573	3.66356	0	3.2581	0	0	0	0	0	0	0
Naive_ATGAGGGCACACGGTC-1	2.3979	3.43399	1.38629	2.48491	0	0	0	0	0	0	0
Naive_ATGAGGGGTCACTCTC-1	2.99573	3.09104	1.09861	3.09104	0	0	0	0	0	0	0
Naive_ATGAGGGGTCTTTCAT-1	2.77259	2.99573	1.09861	3.21888	0	0	0	0	0	0	0
Naive_ATGAGGGGTGCCTTCT-1	3.04452	3.71357	0	2.99573	0	0	0	0	0	0	0
Naive_ATGAGGGTCTTCCCAG-1	3.4012	3.68888	0	3.13549	1.38629	0	0	0	0	0	0
Naive_ATGAGTCCAGACGGAT-1	1.79176	2.94444	0	2.07944	0	0	0	0	0	0	0
Naive_ATGAGTCCATCCGGTG-1	3.09104	3.3322	1.09861	3.4012	0	0	0	0	0	0	0
Naive_ATGAGTCCATCCGTGG-1	3.04452	3.29584	0	3.4012	0	0	0	0	0	0	0
Naive_ATGATCGAGAGGTTAT-1	2.56495	3.09104	0.693147	3.8712	1.09861	0	0	0	0	0	0
Naive_ATGATCGAGCGGTATG-1	2.89037	4.09434	0	2.19722	0	0	0	0	0	0	0
Naive_ATGATCGGTACATACC-1	2.99573	3.95124	0.693147	2.3979	0	0	0	0	0	0	0
Naive_ATGATCGGTTCTCGTC-1	3.58352	4.17439	0	2.70805	0	0	0	0	0	0	0
Naive_ATGATCGTCACCTACC-1	2.83321	3.3322	0	2.48491	0	0	0	0	0	0	0
Naive_ATGCCTCAGGGTAATT-1	2.89037	2.99573	0	3.49651	0.693147	0	0	0	0	0	0
Naive_ATGCGATAGTTCCAGT-1	2.94444	3.17805	1.09861	2.83321	0	0	0	0	0	0	0
Naive_ATGCGATCATTACTCT-1	2.77259	3.7612	0	3.49651	0	0	0	0	0	0	0
Naive_ATGGAGGAGAACAAGG-1	3.4012	2.77259	0.693147	3.3322	0	0	0	0	0	0	0
Naive_ATGGAGGGTAACAGGC-1	3.46574	4.39445	0	2.48491	0	0	0	0	0	0	0
Naive_ATGGATCAGTCACGCC-1	2.94444	3.04452	0	3.4012	0	0	0	0	0	0	0
Naive_ATGGATCTCCCGTGAG-1	2.3979	3.43399	0.693147	3.63759	0	0	0	0	0	0	0
Naive_ATGGATCTCGGCTGTG-1	2.94444	3.4012	0.693147	3.21888	0	0	0	0	0	0	0
Naive_ATGGGAGCATAGGTTC-1	2.70805	3.13549	1.09861	3.73767	0	0	0	0	0	0	0
Naive_ATGGGAGGTCGAGCAA-1	2.48491	3.3673	0.693147	4.17439	0	0	0	0	0	0	0
Naive_ATGGGTTAGGGAGATA-1	2.77259	3.49651	0	3.21888	0	0	0	0	0	0	0
Naive_ATGGGTTAGGTCCAGA-1	2.89037	2.70805	0	3.55535	0	0	0	0	0	0	0
Naive_ATGGGTTCATCTTAGG-1	2.94444	2.99573	1.38629	3.46574	0	0	0	0	0	0	0
Naive_ATGGTTGAGGCTTAGG-1	2.48491	3.09104	0.693147	3.17805	0	0	0	0	0	0	0
Naive_ATGTCCCAGCATCAGG-1	2.70805	3.21888	0.693147	2.83321	0.693147	0	0	0	0	0	0
Naive_ATGTCCCCAAATGCGG-1	2.77259	3.4012	0	3.7612	0	0	0	0	0	0	0
Naive_ATGTCCCCAAGTGGAC-1	3.2581	3.46574	0	3.49651	0	0	0	0	0	0	0
Naive_ATGTCCCCATGGAGAC-1	2.83321	3.4012	0	1.94591	0	0	0	0	0	0	0
Naive_ATGTCCCTCAACGCTA-1	3.04452	4.77912	0.693147	2.77259	0	0	0	0	0	0	0
Naive_ATGTCCCTCTGCGTCT-1	2.99573	3.46574	1.60944	2.63906	0	0	0	0	0	0	0.693147
Naive_ATGTCTTAGGTGGCTA-1	3.3322	3.4012	0.693147	3.17805	1.09861	0	0	0	0	0	0
Naive_ATGTCTTCAGCGGATA-1	3.2581	3.68888	0	3.13549	0	0	0	0	0	0	0
Naive_ATGTCTTCATACTGAC-1	2.70805	3.2581	0.693147	3.29584	0	0	0	0	0	0	0
Naive_ATTACCTAGTAACGAT-1	2.30259	3.21888	1.09861	3.66356	0	0	0	0	0	0	0
Naive_ATTACTCAGGATGGCT-1	2.83321	2.99573	0	3.93183	0	0	0	0	0	0	0
Naive_ATTACTCCAGATTTCG-1	2.94444	3.91202	1.38629	3.61092	0	0	0	0	0	0	0
Naive_ATTACTCGTATAATGG-1	3.2581	3.91202	0	2.19722	0.693147	0	0	0	0	0	0
Naive_ATTACTCGTATGTCTG-1	2.56495	3.89182	0	2.83321	0	0	0	0	0	0	0
Naive_ATTACTCGTTGAGTCT-1	2.77259	2.94444	0.693147	3.43399	0	0	0	0	0	0	0
Naive_ATTACTCGTTGTGTTG-1	2.56495	3.09104	0	3.7612	0	0	0	0	0	0	0
Naive_ATTATCCCACCGGTCA-1	3.21888	3.78419	0	3.46574	0	0	0	0	0	0	0
Naive_ATTATCCGTGACTATC-1	3.13549	3.58352	0.693147	2.77259	0	0	0	0	0	0	0
Naive_ATTATCCGTGCGGATA-1	2.56495	2.77259	0.693147	3.66356	0	0	0	0	0	0	0
Naive_ATTATCCGTTCTCAGA-1	2.19722	3.2581	0	3.21888	1.09861	0	0	0	0	0	0
Naive_ATTATCCTCGCTAAAC-1	2.99573	3.55535	0	3.17805	0.693147	0	0	0	0	0	0
Naive_ATTCACTCAGGGAGAG-1	2.77259	4.04305	0	2.70805	0	0	0	0	0	0	0
Naive_ATTCACTGTTACGGAG-1	2.83321	3.85015	0.693147	3.49651	0	0	0	0	0	0	0
Naive_ATTCATCAGTGTAGAT-1	2.94444	3.61092	0.693147	3.46574	0	0	0	0	0	0	0
Naive_ATTCATCCACTCACTC-1	3.09104	3.21888	0	3.29584	0	0	0	0	0	0	0
Naive_ATTCATCCAGTGAGCA-1	3.09104	3.3673	1.09861	3.21888	0	0	0	0	0	0	0
Naive_ATTCATCTCAGTCCGG-1	2.89037	3.13549	0	3.21888	0.693147	0	0	0	0	0	0
Naive_ATTCATCTCCTAAACG-1	2.63906	2.99573	0.693147	2.30259	0	0	0	0	0	0	0
Naive_ATTCCATCAGAACTAA-1	3.46574	3.55535	1.09861	3.21888	0.693147	0	0	0	0	0	0
Naive_ATTCCATCATCACCAA-1	3.21888	3.98898	0	2.48491	0.693147	0	0	0	0	0	0
Naive_ATTCCATGTACGACAG-1	3.66356	3.71357	0	3.21888	0	0	0	0	0	0	0
Naive_ATTCCATGTAGCGCCT-1	2.89037	3.17805	0.693147	3.49651	0	0	0	0	0	0	0
Naive_ATTCCATGTGATCATC-1	2.63906	3.97029	0	1.60944	0	0	0	0	0	0	0
Naive_ATTCCATGTGTCTTAG-1	2.77259	3.43399	0.693147	3.4012	0	0	0	0	0	0	0
Naive_ATTCCCGAGAAGGATG-1	2.63906	3.43399	0	3.58352	0	0	0	0	0	0	0
Naive_ATTCCCGGTGGCTGCT-1	3.29584	4.07754	0	2.99573	0	0	0	0	0	0	0
Naive_ATTCCCGTCGTTCTAT-1	2.77259	3.85015	1.09861	3.04452	0	0	0	0	0	0	0
Naive_ATTCGTTAGGGAGTTC-1	3.13549	3.7612	0.693147	3.29584	0	0	0	0	0	0	0
Naive_ATTCGTTCAAGTGTCT-1	2.07944	2.94444	1.09861	3.3673	0	0	0	0	0	0	0
Naive_ATTCGTTCATACAGAA-1	2.99573	2.83321	1.09861	3.4012	0	0	0	0	0	0	0
Naive_ATTCGTTGTCAAGTTC-1	2.77259	3.8712	1.38629	2.07944	0	0	0	0	0	0	0
Naive_ATTCTACAGTCGCCAC-1	2.89037	3.17805	0	2.94444	0	0	0	0	0	0	0
Naive_ATTCTACGTGCACATT-1	3.13549	2.94444	0.693147	3.43399	0.693147	0	0	0	0	0	0
Naive_ATTCTACTCCTAGCCT-1	3.21888	4.26268	0	3.17805	0	0	0	0	0	0	0
Naive_ATTCTTGAGAACGTGC-1	3.29584	3.93183	1.09861	2.56495	0	0	0	0	0	0	0
Naive_ATTCTTGCAAGATGTA-1	1.94591	3.09104	0	1.94591	0	0	0	0	0	0	0
Naive_ATTCTTGCAAGTCATC-1	2.94444	4.20469	0	2.3979	0	0	0	0	0	0	0
Naive_ATTCTTGGTGGCCCAT-1	3.09104	3.7612	0	3.13549	0	0	0	0	0	0	0
Naive_ATTGGGTAGCCATTGT-1	2.89037	3.13549	0	2.83321	0	0	0	0	0	0	0
Naive_ATTGGGTCATGGGTTT-1	2.77259	3.52636	0.693147	0.693147	1.38629	0	0	0	0	0	0
Naive_ATTGGGTGTCAACATC-1	2.99573	3.13549	0.693147	3.52636	0.693147	0	0	0	0	0	0
Naive_ATTGGGTGTCCACTTC-1	2.19722	3.13549	1.09861	3.17805	0	0	0	0	0	0	0
Naive_ATTGGGTTCATTGCGA-1	1.94591	3.29584	0.693147	3.09104	0	0	0	0	0	0	0
Naive_ATTGGGTTCTTGCAGA-1	2.77259	3.49651	0	3.4012	0	0	0	0	0	0	0
Naive_ATTGTTCAGATGACAT-1	2.77259	3.04452	0	3.29584	0	0	0	0	0	0	0
Naive_ATTGTTCAGTGTACCT-1	3.13549	3.85015	0	3.09104	0	0	0	0	0	0	0
Naive_ATTGTTCTCAGCCTTC-1	2.19722	3.17805	0	3.73767	0	0	0	0	0	0	0
Naive_ATTTACCAGCGTGAGT-1	3.04452	3.55535	0	3.21888	0	0	0	0	0	0	0
Naive_ATTTACCCAATCGTCA-1	2.56495	3.82864	0.693147	3.63759	0.693147	0	0	0	0	0	0
Naive_ATTTACCGTACGGTTT-1	2.94444	3.09104	0	3.17805	0	0	0	0	0	0	0
Naive_ATTTACCGTAGACGGT-1	2.99573	3.2581	0.693147	3.58352	0	0	0	0	0	0	0
Naive_ATTTACCGTCACTACA-1	2.19722	3.71357	0	2.07944	0	0	0	0	0	0	0
Naive_ATTTACCGTTGCTTGA-1	2.99573	3.4012	0	3.17805	0	0	0	0	0	0	0
Naive_ATTTCACCAATGAACA-1	3.09104	3.13549	0.693147	3.09104	0	0	0	0	0	0	0
Naive_ATTTCACCAGACACCC-1	3.13549	3.97029	1.09861	3.29584	0.693147	0	0	0	0	0	0.693147
Naive_ATTTCACTCGTGCAGC-1	2.99573	3.93183	0	3.3673	0	0	0	0	0	0	0
Naive_ATTTCTGAGACTTAAG-1	2.48491	3.21888	0.693147	3.2581	0	0	0	0	0	0	0
Naive_ATTTCTGAGCATCAGG-1	3.78419	3.46574	1.09861	2.30259	1.09861	0	0	0	0	0	0
Naive_ATTTCTGAGCGTGCCT-1	3.17805	3.91202	1.09861	2.89037	0	0	0	0	0	0	1.09861
Naive_ATTTCTGCATGTGGCC-1	3.09104	3.63759	0.693147	2.56495	0	0	0	0	0	0	0
Naive_ATTTCTGCATTGAAGA-1	3.3322	3.82864	1.09861	1.60944	0	0	0	0	0	0	0
Naive_ATTTCTGGTGTAGGAC-1	3.09104	3.82864	0	3.04452	0	0	0	0	0	0	0
Naive_CAAAGAAAGCGTGCCT-1	2.99573	3.2581	0	3.3322	0	0	0	0	0	0	1.09861
Naive_CAAAGAACAAAGTGTA-1	2.99573	3.82864	1.60944	2.70805	0	0	0	0	0	0	0
Naive_CAAAGAACAAGAGATT-1	2.48491	3.09104	0.693147	3.21888	0	0	0	0	0	0	0
Naive_CAAAGAACAGCTGAGA-1	2.19722	4.00733	0.693147	3.09104	0	0	0	0	0	0	0
Naive_CAAAGAACATTGAGGG-1	3.2581	3.58352	0	3.4012	0	0	0	0	0	0	0
Naive_CAAAGAAGTCTAGGCC-1	2.77259	3.21888	0	3.68888	0	0	0	0	0	0	0.693147
Naive_CAAAGAAGTTTACGAC-1	3.21888	3.46574	0	3.17805	0	0	0	0	0	0	0
Naive_CAAAGAATCCGACAGC-1	3.17805	3.3322	0.693147	3.09104	0	0	0	0	0	0	0
Naive_CAACAACAGTCGAAGC-1	2.30259	3.17805	0	2.07944	0	0	0	0	0	0	0
Naive_CAACAACCACAAGCTT-1	3.21888	4.07754	0	3.46574	0	0	0	0	0	0	0
Naive_CAACAACTCCGGCAAC-1	2.56495	3.91202	1.09861	3.2581	0	0	0	0	0	0	0
Naive_CAACAGTTCGACTCCT-1	3.43399	3.89182	0	3.17805	0	0	0	0	0	0	0
Naive_CAACCAACAACTGTGT-1	3.13549	3.58352	0	3.3322	0	0	0	0	0	0	0
Naive_CAACCAAGTCATCCGG-1	2.48491	3.2581	0.693147	3.63759	0	0	0	0	0	0	0
Naive_CAACCAAGTTTGGAAA-1	2.70805	2.94444	0.693147	3.2581	0	0	0	0	0	0	0
Naive_CAACCTCAGGGAACAA-1	2.48491	3.09104	0.693147	3.85015	0	0.693147	0	0	0	0	0
Naive_CAACCTCCATGAATCC-1	2.99573	3.3673	0	3.3673	0	0	0	0	0	0	0
Naive_CAACCTCGTATAGGGC-1	2.07944	4.02535	0	2.56495	0.693147	0	0	0	0	0	0
Naive_CAACCTCGTCACTCGG-1	2.83321	2.77259	0.693147	3.55535	0	0	0	0	0	0	0
Naive_CAACCTCTCACTTATC-1	2.48491	3.13549	0	4.11087	0	0	0	0	0	0	0
Naive_CAACCTCTCTCGACCT-1	3.29584	2.83321	1.09861	3.13549	0	0	0	0	0	0	0
Naive_CAACGATCAATGCAAA-1	2.89037	4.09434	0	2.19722	0	0	0	0	0	0	0
Naive_CAACGATGTTGGAGAC-1	2.89037	3.58352	1.09861	2.70805	0	0	0	0	0	0	0
Naive_CAACGATTCACTGAAC-1	3.29584	3.55535	0.693147	3.29584	0	0	0	0	0	0	0
Naive_CAACGATTCCCATTTA-1	2.48491	3.04452	0.693147	3.09104	0	0	0	0	0	0	0.693147
Naive_CAACGATTCCCGTTCA-1	2.77259	3.3673	0.693147	2.56495	1.09861	0	0	0	0	0	0
Naive_CAACGATTCTAGTGTG-1	3.3673	4.06044	0.693147	3.63759	0.693147	0	0	0	0	0	0
Naive_CAACGGCAGAGCTGAC-1	2.94444	3.55535	0.693147	3.46574	0	0	0	0	0	0	0
Naive_CAACGGCAGCGACAGT-1	3.3322	3.82864	1.09861	1.94591	0	0	0	0	0	0	0
Naive_CAACGGCCAAGTGATA-1	2.63906	2.99573	0.693147	3.2581	0	0	0	0	0	0	0
Naive_CAACGGCCACTGCGAC-1	2.63906	3.09104	0.693147	3.55535	0	0	0	0	0	0	0
Naive_CAACGGCCAGAGGAAA-1	3.17805	3.43399	0	1.38629	0	0	0	0	0	0	0
Naive_CAACGGCGTATACCCA-1	3.17805	3.63759	1.09861	3.21888	0	0	0	0	0	0	0
Naive_CAAGACTAGAGCCATG-1	2.70805	2.89037	1.09861	3.73767	0	0	0	0	0	0	0
Naive_CAAGACTCAGCCGTCA-1	2.83321	3.7612	0.693147	2.77259	0	0	0	0	0	0	0
Naive_CAAGACTGTGTTGACT-1	2.89037	3.3673	0	2.63906	0	0	0	0	0	0	0
Naive_CAAGACTTCAGCAATC-1	2.63906	3.52636	1.09861	3.46574	0	0.693147	0	0	0	0	0
Naive_CAAGACTTCTATGTGG-1	2.83321	3.29584	0	3.2581	0	0	0	0	0	0	0
Naive_CAAGAGGAGGTTACCT-1	3.09104	3.98898	0.693147	2.56495	0	0	0	0	0	0	0
Naive_CAAGAGGGTAGGACTG-1	2.3979	4.2485	1.09861	2.70805	0	0	0	0	0	0	0
Naive_CAAGAGGGTCTACTGA-1	3.43399	3.63759	1.09861	2.94444	0	0	0	0	0	0	0
Naive_CAAGGGAAGGTCGAGT-1	3.2581	3.4012	1.09861	3.49651	1.09861	0	0	0	0	0	0
Naive_CAATACGAGACGGTCA-1	2.89037	3.29584	0.693147	3.4012	0	0	0	0	0	0	0
Naive_CAATACGCAGATACTC-1	3.13549	4.14313	0.693147	2.94444	1.09861	0	0	0	0	0	0
Naive_CAATACGCATCAGTGT-1	2.83321	2.77259	0.693147	3.58352	0	0	0	0	0	0	0
Naive_CAATACGGTGGCTTAT-1	2.70805	3.13549	0.693147	3.52636	0	0	0	0	0	0	0
Naive_CAATACGTCGACGCGT-1	2.89037	3.3322	0.693147	3.29584	0	0	0	0	0	0	0
Naive_CAATCGAAGCCTGAGA-1	3.3322	3.52636	0	3.13549	0	0	0	0	0	0	0
Naive_CAATCGACATCACCAA-1	2.89037	3.2581	0	3.78419	0	0	0	0	0	0	0
Naive_CAATCGATCACCCTTG-1	3.04452	3.13549	0.693147	2.70805	0	0	0	0	0	0	0
Naive_CAATGACCAAGACAAT-1	2.89037	3.55535	0	3.13549	0.693147	0	0	0	0	0	0
Naive_CAATGACCATACAGGG-1	3.3673	3.78419	0	2.19722	0	0	0	0	0	0	0
Naive_CAATGACTCACCATAG-1	2.89037	3.43399	0.693147	3.58352	0	0	0	0	0	0	0
Naive_CAATGACTCATTGAGC-1	3.21888	3.4012	0.693147	2.94444	0	0	0	0	0	0	0
Naive_CAATTTCGTCGATGCC-1	3.04452	3.55535	0	2.07944	0	0	0	0	0	0	0
Naive_CAATTTCGTTCTCAGA-1	3.09104	3.21888	1.38629	3.04452	0	0	0	0	0	0	0
Naive_CACAACACAGTCGCTG-1	3.04452	3.4012	0.693147	3.80666	0	0	0	0	0	0	0
Naive_CACACAAAGGATACCG-1	2.94444	3.49651	0	3.63759	0	0	0	0	0	0	0.693147
Naive_CACACAACAATACCTG-1	2.89037	3.4012	0	3.4012	0	0	0	0	0	0	0
Naive_CACACAACACGACGTC-1	3.29584	3.61092	0.693147	2.48491	0	0	0	0	0	0	0
Naive_CACACAACATAATGAG-1	3.17805	2.77259	1.09861	3.61092	0	0	0	0	0	0	0
Naive_CACAGATAGACCTCAT-1	2.3979	3.80666	1.09861	3.97029	0	0	0	0	0	0	0
Naive_CACAGATCAATTAGGA-1	2.99573	3.7612	0	2.83321	0	0	0	0	0	0	0
Naive_CACAGATTCAGGACGA-1	2.70805	3.09104	1.38629	3.3322	0	0	0	0	0	0	0
Naive_CACAGGCAGAGGGTCT-1	1.60944	2.63906	0	3.95124	0	0	0	0	0	0	0
Naive_CACAGGCAGGCGCTCT-1	3.3322	3.2581	0.693147	2.70805	0	0	0	0	0	0	0
Naive_CACAGGCGTTGAGAGC-1	2.83321	3.21888	0	3.8712	0	0	0	0	0	0	0
Naive_CACAGGCTCTCAATCT-1	2.30259	3.46574	0.693147	3.29584	0	0	0	0	0	0	0
Naive_CACATGAAGATCCAAA-1	2.89037	3.46574	1.09861	2.83321	0	0.693147	0	0	0	0	0
Naive_CACATGACATAGAGGC-1	2.77259	3.29584	0	2.63906	0.693147	0	0	0	0	0	0
Naive_CACATGAGTGTTTCTT-1	3.09104	3.52636	1.09861	2.48491	0	0	0	0	0	0	0
Naive_CACATGAGTTCTAACG-1	2.83321	3.49651	0.693147	2.77259	0	0	0	0	0	0	0
Naive_CACATGATCTCGGGAC-1	2.77259	3.2581	1.09861	3.3322	0	0.693147	0	0	0	0	0
Naive_CACCAAACACGAGAAC-1	2.48491	3.13549	0	3.04452	0	0	0	0	0	0	0
Naive_CACCAAACAGCGCGTT-1	3.21888	2.48491	0.693147	2.99573	0.693147	0	0	0	0	0	0
Naive_CACCAAATCACAAGAA-1	3.04452	3.13549	0	3.29584	1.09861	0	0	0	0	0	0
Naive_CACCAAATCATCCTGC-1	2.63906	3.7612	1.60944	2.19722	0	0	0	0	0	0	0
Naive_CACCAAATCTCACTCG-1	2.56495	3.3673	0	2.99573	0	0	0	0	0	0	0
Naive_CACCGTTAGGAGCAAA-1	3.09104	2.94444	0	1.79176	0	0	0	0	0	0	0
Naive_CACCGTTTCATTTACC-1	2.63906	3.85015	0	2.07944	0	0	0	0	0	0	0
Naive_CACGAATAGGTAGTCG-1	2.89037	3.52636	0.693147	3.68888	0.693147	0	0	0	0	0	0
Naive_CACGAATCAGAACTAA-1	2.48491	2.99573	0	3.21888	0	0	0	0	0	0	0
Naive_CACGAATCAGCGTTTA-1	3.2581	3.3322	0.693147	3.73767	0	0	0	0	0	0	0
Naive_CACGGGTAGGAGTCTG-1	3.21888	3.3673	0	2.89037	0.693147	0	0	0	0	0	0
Naive_CACGGGTAGGATACCG-1	2.70805	2.99573	0	3.3322	0	0	0	0	0	0	0
Naive_CACGGGTAGGTTCTTG-1	2.56495	4.29046	0	2.19722	1.09861	0	0	0	0	0	0
Naive_CACGGGTCAATCGCAT-1	3.04452	3.63759	0	2.07944	0	0	0	0	0	0	0
Naive_CACGGGTCAGCAGATG-1	3.3673	3.89182	0.693147	2.83321	0	0	0	0	0	0	0
Naive_CACGGGTCAGTTGCGC-1	2.63906	3.2581	0.693147	3.52636	0	0	0	0	0	0	0.693147
Naive_CACGGGTTCCGTTGGG-1	2.70805	2.99573	0.693147	2.77259	0	0	0	0	0	0	0
Naive_CACGTGGAGTACCGGA-1	2.56495	3.09104	0.693147	3.66356	0	0	0	0	0	0	0
Naive_CACGTGGCACATTCGA-1	2.99573	2.63906	0.693147	3.71357	0	0	0	0	0	0	0
Naive_CACGTGGGTTAAGTCC-1	3.43399	3.46574	0	3.55535	0	0	0	0	0	0	0
Naive_CACGTTCGTAGATCGG-1	2.56495	3.52636	0.693147	3.63759	0	0	0	0	0	0	0
Naive_CACGTTCTCCACAAGT-1	2.99573	3.46574	0	3.09104	0	0	0	0	0	0	0
Naive_CACGTTCTCTCTCCGA-1	2.83321	4.02535	0.693147	2.83321	0	0	0	0	0	0	0.693147
Naive_CACTAAGAGCACTCGC-1	2.77259	3.21888	0	2.07944	0	0	0	0	0	0	0
Naive_CACTAAGTCTATACTC-1	3.2581	3.4012	0	4.00733	0	0	0	0	0	0	0
Naive_CACTGAAAGATTGAGT-1	2.63906	3.78419	0	2.63906	0	0	0	0	0	0	0
Naive_CACTGAAAGCGACTAG-1	2.99573	3.49651	0.693147	3.52636	0.693147	0	0	0	0	0	0
Naive_CACTGAAAGTGCTCGC-1	3.04452	3.49651	0.693147	2.83321	0	0	0	0	0	0	0
Naive_CACTGAATCCTTTAGT-1	3.21888	3.29584	0	2.07944	0	0	0	0	0	0	0
Naive_CACTGAATCGCGGACT-1	3.29584	2.77259	0	3.55535	0	0	0	0	0	0	0
Naive_CACTGAATCGCGGTAC-1	3.61092	3.7612	0	3.29584	0	0	0	0	0	0	0
Naive_CACTGAATCGGATTAC-1	3.46574	3.68888	0	2.48491	0	0	0	0	0	0	0
Naive_CACTGGGAGCATCCTA-1	2.77259	3.04452	0	2.77259	0	0	0	0	0	0	0
Naive_CACTGGGAGCCTGAGA-1	2.77259	2.83321	0.693147	3.17805	0	0	0	0	0	0	0
Naive_CACTGGGAGTACAACA-1	2.83321	4.17439	0	2.83321	0	0	0	0	0	0	0
Naive_CACTGGGTCATAGACC-1	2.63906	2.83321	0.693147	3.93183	0	0	0	0	0	0	0
Naive_CACTTCGAGAAGCGGG-1	1.79176	3.58352	0.693147	3.66356	0	0	0	0	0	0	0
Naive_CACTTCGAGGGTCACA-1	2.70805	3.3322	0.693147	3.49651	0	0	0	0	0	0	0.693147
Naive_CACTTCGAGTCTCCTC-1	3.2581	3.7612	0	2.77259	0	0	0	0	0	0	0
Naive_CACTTCGCAACTACGT-1	2.70805	3.04452	0	2.83321	0	0	0	0	0	0	0
Naive_CACTTCGTCTCGCGTT-1	2.94444	4.46591	0	1.79176	0	0	0	0	0	0	0
Naive_CAGAGCCCAGCTGAAG-1	1.94591	3.21888	0	3.95124	0	0	0	0	0	0	0
Naive_CAGAGCCGTTGACTAC-1	2.30259	2.83321	0	2.63906	0.693147	0	0	0	0	0	0
Naive_CAGATACAGCGGGTTA-1	3.04452	3.55535	1.38629	3.17805	0	0	0	0	0	0	0
Naive_CAGATCAAGGCAGGTT-1	2.94444	3.46574	0	2.94444	0	0	0	0	0	0	0.693147
Naive_CAGATCAGTTAGAGAT-1	3.58352	3.63759	1.09861	3.71357	0	0	0	0	0	0	0
Naive_CAGATCATCTGTAACG-1	2.48491	3.17805	0.693147	3.21888	0	0	0	0	0	0	0
Naive_CAGATTGCAACAGAGC-1	3.49651	3.52636	0.693147	3.43399	0	0	0	0	0	0	0
Naive_CAGATTGCATCATCCC-1	2.89037	3.4012	1.09861	2.94444	0	0	0	0	0	0	0
Naive_CAGATTGGTAAGTTAG-1	2.94444	3.63759	0.693147	3.52636	0	0	0	0	0	0	0
Naive_CAGATTGTCTAAACGC-1	2.30259	2.89037	1.38629	2.30259	0	0	0	0	0	0	0
Naive_CAGCAATAGCAGGTCA-1	2.94444	3.09104	0.693147	3.21888	0	0	0	0	0	0	0
Naive_CAGCAATAGGCGTCCT-1	3.13549	3.3322	1.09861	3.3322	0.693147	0	0	0	0	0	0
Naive_CAGCAATCAAATGGAT-1	3.04452	3.04452	0.693147	3.3673	0.693147	0	0	0	0	0	0
Naive_CAGCAATCAACGACAG-1	3.58352	3.78419	0	3.04452	0	0	0	0	0	0	0
Naive_CAGCAATCACGGATCC-1	2.94444	3.17805	0	3.58352	0	0	0	0	0	0	0
Naive_CAGCACGAGGCATCTT-1	3.09104	3.49651	0.693147	3.46574	0.693147	0	0	0	0	0	0
Naive_CAGCACGAGTGCCAGA-1	2.99573	3.2581	0	3.52636	0	0	0	0	0	0	0
Naive_CAGCACGCAAGATCCT-1	3.17805	3.80666	0	2.70805	0	0	0	0	0	0	0
Naive_CAGCACGTCCGCGATG-1	3.29584	3.52636	0.693147	2.77259	0	0	0	0	0	0	0
Naive_CAGCCAGGTTACCCAA-1	3.2581	3.09104	0	2.83321	0	0	0	0	0	0	0
Naive_CAGCGTGAGGTCGACA-1	3.61092	3.21888	1.09861	3.13549	0	0	0	0	0	0	0
Naive_CAGCGTGGTACTGACT-1	2.3979	3.55535	0	2.89037	0	0	0	0	0	0	0
Naive_CAGCGTGTCGAGGCAA-1	3.17805	2.89037	0	3.7612	0	0	0	0	0	0	0
Naive_CAGCGTGTCTTCGATT-1	2.77259	2.83321	0.693147	3.3673	0	0	0	0	0	0	0
Naive_CAGGCCATCGAACTCA-1	2.94444	2.99573	0	3.43399	0.693147	0	0	0	0	0	0
Naive_CAGGGCTAGAGCATTA-1	2.07944	4.11087	0	2.07944	0	0	0	0	0	0	0
Naive_CAGGGCTAGCAAGCCA-1	2.56495	3.52636	1.09861	3.13549	0	0	0	0	0	0	0
Naive_CAGGGCTAGTCATGGG-1	3.21888	3.17805	0	3.04452	0	0	0	0	0	0	0
Naive_CAGGGCTGTACTAGCT-1	2.3979	3.4012	0	2.07944	0	0	0	0	0	0	0
Naive_CAGGTATCATCGCTAA-1	2.94444	3.3322	0	3.3673	0	0	0	0	0	0	0
Naive_CAGGTATCATGGAAGC-1	3.04452	3.46574	0.693147	2.89037	0	0	0	0	0	0	0
Naive_CAGGTATGTAACGGTG-1	2.70805	3.68888	1.09861	3.2581	0	0	0	0	0	0	0
Naive_CAGGTATGTTGAAGTA-1	3.61092	3.46574	0.693147	2.07944	0	0	0	0	0	0	0
Naive_CAGTGCGAGGGAGGTG-1	2.77259	3.49651	0	4.02535	0	0	0	0	0	0	0
Naive_CAGTGCGCACAACATC-1	2.77259	3.58352	0.693147	2.63906	1.38629	0	0	0	0	0	0
Naive_CAGTGCGCAGGACGAT-1	2.56495	2.3979	0	3.46574	1.09861	0	0	0	0	0	0
Naive_CAGTGCGGTGGATTTC-1	2.70805	3.91202	0	1.94591	0	0	0	0	0	0	0
Naive_CAGTGCGGTGGCTAGA-1	2.94444	3.3673	0	2.70805	0	0	0	0	0	0	0
Naive_CAGTGCGTCCCAGGCA-1	2.99573	3.29584	0	3.68888	0.693147	0	0	0	0	0	0
Naive_CAGTGCGTCCGCTAGG-1	2.48491	2.89037	1.79176	3.43399	0.693147	0	0	0	0	0	0
Naive_CAGTGCGTCCTATGGA-1	2.19722	2.83321	0	3.17805	0	0	0	0	0	0	0
Naive_CAGTGCGTCTGCGGAC-1	2.70805	3.04452	1.09861	3.61092	0	0	0	0	0	0	0
Naive_CAGTTAGAGACATACA-1	2.56495	3.46574	0	2.77259	0	0	0	0	0	0	0
Naive_CAGTTAGCAATTGCCA-1	2.48491	3.7612	0	2.56495	0	0	0	0	0	0	0
Naive_CAGTTAGGTAACATCC-1	3.49651	3.97029	0	3.66356	0	0	0	0	0	0	0
Naive_CAGTTAGGTAGCTGTT-1	2.99573	3.17805	0	3.61092	0	0	0	0	0	0	0
Naive_CAGTTAGTCTGGGATT-1	2.63906	3.85015	0	2.48491	0	0	0	0	0	0	0
Naive_CATAAGCAGTAGACAT-1	2.77259	3.04452	0	1.94591	0	0	0	0	0	0	0
Naive_CATAAGCCAAAGTGTA-1	2.30259	4.54329	0.693147	1.60944	0	0	0	0	0	0	0.693147
Naive_CATAAGCGTTGCGGCT-1	3.09104	3.66356	0	3.3322	0	0	0	0	0	0	0
Naive_CATAAGCTCTAAACGC-1	2.89037	2.63906	1.38629	3.97029	0	0	0	0	0	0	0
Naive_CATACAGCACTGGAAG-1	2.94444	2.94444	0	3.68888	0	0	0	0	0	0	0
Naive_CATACAGCAGCTACTA-1	2.83321	3.89182	0.693147	2.77259	0	0	0	0	0	0	0
Naive_CATACAGGTTAAGGAT-1	2.48491	3.21888	0.693147	2.77259	0	0	0	0	0	0	0
Naive_CATACAGTCGGCTTGG-1	3.29584	3.71357	0.693147	3.04452	0	0	0	0	0	0	0
Naive_CATACCCAGCTTCGTA-1	3.17805	2.89037	0.693147	3.4012	0	0	0	0	0	0	0
Naive_CATACCCCACATACTG-1	3.3673	3.17805	0	3.66356	0	0	0	0	0	0	0
Naive_CATACCCCACTACGGC-1	3.09104	3.2581	0.693147	2.3979	0.693147	0	0	0	0	0	0
Naive_CATACCCGTAGGAAAG-1	2.77259	2.77259	1.09861	2.99573	0.693147	0	0	0	0	0	0
Naive_CATACCCTCAATCCGA-1	2.94444	3.80666	0	2.07944	0	0	0	0	0	0	0
Naive_CATACTTCATACAGGG-1	2.83321	3.55535	0.693147	3.17805	0	0	0	0	0	0	0
Naive_CATAGACGTGTCGCTG-1	1.79176	3.29584	0	2.3979	0	0	0	0	0	0	0
Naive_CATAGACGTTCAATCG-1	2.56495	4.12713	0	1.38629	0	0	0	0	0	0	0
Naive_CATAGACTCGCCAATA-1	3.29584	2.70805	0.693147	2.63906	0	0	0	0	0	0	0
Naive_CATCAAGAGCAGCCTC-1	2.63906	3.61092	0.693147	3.63759	0	0	0	0	0	0	0
Naive_CATCAAGAGGCAATGC-1	3.17805	3.49651	0	3.43399	0	0	0	0	0	0	0
Naive_CATCAAGAGTAACCGG-1	2.89037	2.99573	0	3.49651	0	0	0	0	0	0	0
Naive_CATCAAGCAGTAACAA-1	2.63906	3.7612	1.38629	2.70805	0	0	0	0	0	0	0
Naive_CATCAAGTCTCCCAAC-1	2.70805	3.8712	0	3.04452	0	0	0	0	0	0	0
Naive_CATCCACAGCAGAAAG-1	3.29584	4.00733	0	3.13549	0	0	0	0	0	0	0
Naive_CATCCACTCCCGAAAT-1	3.2581	3.43399	0	2.30259	0	0	0	0	0	0	0
Naive_CATCCCAAGTCTACCA-1	2.56495	3.82864	1.09861	2.89037	0	0	0	0	0	0	0
Naive_CATCCCAAGTTGGAAT-1	2.70805	3.85015	0	2.48491	0	0	0	0	0	0	0
Naive_CATCCCACAAGTGGAC-1	2.83321	3.09104	0.693147	3.52636	0	0	0	0	0	0	0
Naive_CATCCCATCCAACACA-1	2.70805	3.61092	1.09861	3.17805	0	0	0	0	0	0	0
Naive_CATCGCTGTCATAAAG-1	2.77259	3.46574	0	2.89037	0	0	0	0	0	0	0
Naive_CATCGCTGTCTGTTAG-1	2.56495	3.17805	0.693147	3.13549	0	0	0	0	0	0	0.693147
Naive_CATCGCTGTGTTACTG-1	2.83321	3.3673	0.693147	3.78419	0	0	0	0	0	0	0
Naive_CATCGGGAGCAGCGAT-1	2.94444	2.56495	0	4.04305	0	0	0	0	0	0	0
Naive_CATCGGGAGCGTGCCT-1	2.70805	3.3673	1.09861	3.46574	0	0	0	0	0	0	0
Naive_CATCGGGCAACTGTGT-1	2.77259	2.99573	0.693147	3.58352	0	0	0	0	0	0	0
Naive_CATCGGGCATTGTCGA-1	2.07944	3.91202	0	2.07944	0	0	0	0	0	0	0
Naive_CATCGGGTCCTTGGAA-1	3.3673	3.73767	0.693147	3.21888	0	0	0	0	0	0	0
Naive_CATCGGGTCGGAACTT-1	3.17805	3.82864	0.693147	3.09104	0	0	0	0	0	0	0
Naive_CATCGTCGTGGGACAT-1	2.56495	4.12713	1.09861	2.3979	0	0	0	0	0	0	0
Naive_CATCGTCTCCCAAGCG-1	2.83321	3.43399	0.693147	3.61092	0	0	0	0	0	0	0
Naive_CATGAGTCAATTTCGG-1	2.94444	3.46574	0	3.21888	0	0	0	0	0	0	0
Naive_CATGAGTGTGTCTCCT-1	2.19722	4.41884	0	2.30259	0	0	0	0	0	0	0
Naive_CATGAGTTCTGGACTA-1	2.70805	3.89182	0	2.3979	0	0	0	0	0	0	0
Naive_CATGCAAAGTATGCAA-1	3.09104	3.68888	0	3.13549	0	0	0	0	0	0	0
Naive_CATGCCTCATCCCACT-1	2.30259	3.3322	0.693147	3.61092	0	0	0	0	0	0	0
Naive_CATGCCTGTAACGATA-1	3.21888	3.13549	0.693147	3.46574	0	0	0	0	0	0	0
Naive_CATGCCTGTGACTGAG-1	2.99573	2.83321	0	3.78419	0.693147	0	0	0	0	0	0
Naive_CATGCGGAGCTGTCCG-1	3.17805	3.17805	1.09861	3.55535	0	0	0	0	0	0	0
Naive_CATGCGGCATCACAGT-1	2.48491	2.63906	0	3.89182	0	0	0	0	0	0	0
Naive_CATGCGGGTATTGGCT-1	3.13549	4.00733	0.693147	3.78419	0	0	0	0	0	0	0
Naive_CATGCGGGTTAGAGAT-1	2.77259	3.3673	0	3.29584	0	0	0	0	0	0	0
Naive_CATGCGGTCTCAATCT-1	2.77259	3.66356	1.09861	3.49651	0	0	0	0	0	0	0
Naive_CATGCTCCAAAGCACG-1	2.48491	3.43399	0	1.94591	0	0	0	0	0	0	0
Naive_CATGCTCCACTGAATC-1	2.83321	3.4012	0	3.46574	0	0	0	0	0	0	0
Naive_CATGCTCCAGCGCTTG-1	3.2581	3.21888	1.09861	2.99573	0	0.693147	0	0	0	0	0
Naive_CATGGATAGGTCGTGA-1	2.77259	3.13549	0.693147	3.58352	0	0	0	0	0	0	0
Naive_CATGGATGTCATACCA-1	2.48491	3.97029	0	3.13549	0	0	0	0	0	0	0
Naive_CATGGATGTCTCTCCA-1	3.09104	2.94444	0	3.58352	0	0	0	0	0	0	0
Naive_CATGGATGTGGATGAC-1	3.61092	3.89182	0	2.89037	0	0.693147	0	0	0	0	0
Naive_CATGGATTCACGATCA-1	2.63906	3.43399	0	1.79176	0	0	0	0	0	0	0
Naive_CATGGATTCCATCAGA-1	2.89037	3.09104	1.09861	3.82864	0	0	0	0	0	0	0
Naive_CATGGTAAGCTAATGA-1	2.83321	3.63759	0.693147	3.13549	0	0	0	0	0	0	0
Naive_CATGGTACAAGTATAG-1	2.07944	2.70805	0.693147	3.3322	0	0	0	0	0	0	0
Naive_CATGGTACATCAGCAT-1	2.89037	4.06044	0.693147	2.19722	0	0	0	0	0	0	0
Naive_CATGGTATCCGAACGC-1	2.77259	3.66356	0.693147	2.63906	0	0	0	0	0	0	0
Naive_CATTCATCAACGGCTC-1	2.70805	2.89037	0.693147	3.13549	0	0	0	0	0	0	0
Naive_CATTCATGTGACACGA-1	3.13549	3.3322	0.693147	3.4012	0	0	0	0	0	0	0.693147
Naive_CATTCATTCCAACTAG-1	1.94591	3.58352	0	3.3673	0	0	0	0	0	0	0
Naive_CATTCATTCGCTCTCA-1	3.04452	3.95124	1.09861	2.94444	0	0	0	0	0	0	0
Naive_CATTCATTCGGTCACG-1	3.29584	3.68888	1.09861	3.3673	0	0	0	0	0	0	0
Naive_CATTCCGCACAAAGCG-1	3.17805	2.83321	0.693147	3.71357	0	0	0	0	0	0	0
Naive_CATTCCGGTTGGACTT-1	2.48491	3.68888	0	1.79176	0	0	0	0	0	0	0
Naive_CATTCTACATCGCCTT-1	2.99573	3.46574	0	2.83321	0	0	0	0	0	0	0
Naive_CATTCTAGTAGAGATT-1	3.13549	3.4012	0.693147	3.68888	0	0	0	0	0	0	0
Naive_CATTGAGTCAGTGTCA-1	2.99573	3.52636	0.693147	3.82864	0	0	0	0	0	0	0
Naive_CATTGCCGTTCAGCGC-1	2.89037	3.61092	0.693147	3.21888	0	0	0	0	0	0	0
Naive_CATTGCCTCTGCTTAT-1	1.94591	2.99573	0.693147	3.2581	0	0	0	0	0	0	0
Naive_CATTGCCTCTTACACT-1	3.46574	3.71357	0.693147	1.94591	0	0	0	0	0	0	0
Naive_CATTGTTAGTGGTTCT-1	2.99573	3.3322	0	1.94591	0	0	0	0	0	0	0
Naive_CATTGTTCATAGACTC-1	2.70805	3.4012	0.693147	2.30259	0	0	0	0	0	0	0
Naive_CATTGTTCATGTTCAG-1	2.99573	3.04452	1.09861	3.4012	0	0	0	0	0	0	0
Naive_CATTGTTTCCGCGATG-1	3.04452	3.43399	0	3.13549	0	0	0	0	0	0	0
Naive_CATTTCAAGGTACAGC-1	2.83321	2.89037	0.693147	3.43399	0.693147	0	0	0	0	0	0
Naive_CATTTCACAGTTAGGG-1	2.99573	3.43399	0	3.58352	0	0	0	0	0	0	0
Naive_CATTTCAGTGTCCCTT-1	3.09104	3.49651	0	1.79176	0	0	0	0	0	0	0
Naive_CATTTCATCACACGAT-1	2.94444	4.33073	0.693147	2.70805	0	0	0	0	0	0	0
Naive_CATTTCATCGGAAACG-1	2.89037	3.21888	1.09861	3.80666	0	0	0	0	0	0	0
Naive_CCAAGCGAGGGCAGGA-1	3.43399	3.3322	1.09861	3.68888	0	0	0	0	0	0	0
Naive_CCAAGCGTCCTTTAGT-1	3.13549	3.29584	0	3.4012	0	0	0	0	0	0	0
Naive_CCAATGAAGATACCAA-1	3.04452	2.94444	0.693147	2.30259	0	0	0	0	0	0	0
Naive_CCAATGACACGGCGTT-1	3.49651	3.3322	0	3.58352	0	0	0	0	0	0	0
Naive_CCAATGACACTCACTC-1	2.83321	3.85015	0	1.94591	0	0	0	0	0	0	0
Naive_CCAATGAGTAGTCGGA-1	3.13549	3.29584	1.09861	3.66356	0.693147	0	0	0	0	0	0
Naive_CCAATGAGTGTCATCA-1	2.70805	3.3322	1.09861	2.94444	0.693147	0	0	0	0	0	0
Naive_CCAATTTCAACTTGCA-1	2.56495	3.3322	0	2.19722	0	0	0	0	0	0	0
Naive_CCAATTTGTTCTCACC-1	3.46574	3.55535	0.693147	3.09104	0	0	0	0	0	0	0
Naive_CCACAAAAGACCACGA-1	2.99573	2.70805	0.693147	3.63759	0	0	0	0	0	0	0
Naive_CCACAAAAGGCTATCT-1	2.3979	2.99573	0.693147	3.17805	1.09861	0	0	0	0	0	0
Naive_CCACAAAAGTCTAACC-1	3.21888	3.61092	1.09861	2.99573	0.693147	0	0	0	0	0	0
Naive_CCACAAACAGCATCTA-1	3.21888	3.63759	0.693147	3.7612	0	0	0	0	0	0	0
Naive_CCACAAACATCGCTAA-1	2.70805	3.09104	0	2.83321	0	0	0	0	0	0	0
Naive_CCACACTAGCGGTAAC-1	2.48491	3.21888	0.693147	3.09104	0	0	0	0	0	0	0
Naive_CCACACTAGCGGTAGT-1	2.56495	3.82864	0.693147	2.30259	0	0	0	0	0	0	0
Naive_CCACACTCACGTACAT-1	2.3979	4.07754	1.38629	2.94444	0	0	0	0	0	0	0
Naive_CCACACTTCGGATTAC-1	2.99573	3.4012	0.693147	2.63906	0	0	0	0	0	0	0
Naive_CCACCATAGAGATTCA-1	2.3979	3.55535	0.693147	3.09104	0	0	0	0	0	0	0
Naive_CCACCATCAAAGGATT-1	2.63906	3.61092	0.693147	3.43399	0	0	0	0	0	0	0.693147
Naive_CCACCATCAGCTCTGG-1	2.83321	3.97029	0	1.09861	0	0	0	0	0	0	0
Naive_CCACCATGTAACGCGA-1	2.89037	3.85015	0	1.94591	0	0	0	0	0	0	0
Naive_CCACCATGTCCGGACT-1	2.3979	3.93183	0.693147	2.99573	0	0	0	0	0	0	0
Naive_CCACCATTCAAAGGAT-1	2.77259	3.3322	0.693147	2.3979	0	0	0	0	0	0	0
Naive_CCACGAGCATATGAAG-1	2.70805	3.49651	0.693147	1.94591	0	0	0	0	0	0	0
Naive_CCACGAGCATGTACGT-1	3.13549	3.98898	0	1.09861	0	0	0	0	0	0	0
Naive_CCACGAGGTCAAAGCG-1	2.83321	3.98898	0	2.70805	0	0	0	0	0	0	0
Naive_CCACGAGTCGGCTGTG-1	3.21888	3.78419	0	3.4012	0	0	0	0	0	0	0
Naive_CCACGTTAGTTCATGC-1	3.13549	3.8712	0	3.2581	0	0	0	0	0	0	0
Naive_CCACGTTAGTTGTCGT-1	3.13549	3.8712	0.693147	2.83321	0.693147	0	0	0	0	0	0
Naive_CCACGTTCAAATACGA-1	2.70805	3.55535	0	3.29584	1.09861	0	0	0	0	0	0
Naive_CCACGTTCAAGAAACT-1	2.89037	3.82864	0.693147	3.55535	0	0	0	0	0	0	0
Naive_CCACGTTGTACTGGGA-1	2.56495	2.63906	0	2.99573	0	0	0	0	0	0	0
Naive_CCACGTTTCCAAGGGA-1	2.94444	2.83321	0.693147	3.04452	0	0	0	0	0	0	0
Naive_CCACTTGCAGACAAAT-1	2.94444	3.97029	0	3.29584	0	0	0	0	0	0	0
Naive_CCACTTGGTACTCCCT-1	2.83321	3.68888	0	3.29584	0	0	0	0	0	0	0
Naive_CCACTTGGTGTCCACG-1	2.83321	3.2581	0	2.19722	0	0	0	0	0	0	0
Naive_CCACTTGTCTGAGTCA-1	2.83321	4.07754	1.09861	2.89037	0	0	0	0	0	0	0.693147
Naive_CCATAAGTCACGGGCT-1	1.94591	3.63759	1.09861	3.2581	0	0	0	0	0	0	0
Naive_CCATAAGTCAGTAGGG-1	3.3673	4.00733	0.693147	3.66356	0	0	0	0	0	0	0
Naive_CCATCACAGCAAATGT-1	2.56495	3.43399	0.693147	3.3322	0	0	0	0	0	0	0
Naive_CCATCACTCCATACAG-1	3.17805	3.89182	0	2.30259	0	0	0	0	0	0	0
Naive_CCCAACTGTGAAGCGT-1	2.30259	4.14313	0	1.79176	0	0	0	0	0	0	0
Naive_CCCAACTGTTCTCGTC-1	3.43399	3.7612	0.693147	3.43399	0	0	0	0	0	0	0
Naive_CCCAACTTCAAACGAA-1	3.17805	3.95124	0	3.43399	0	0	0	0	0	0	0
Naive_CCCATTGAGCGCCATC-1	3.13549	2.99573	1.09861	3.71357	0.693147	0	0	0	0	0	0.693147
Naive_CCCATTGCACACAGCC-1	2.56495	3.61092	0	3.82864	0	0	0	0	0	0	0
Naive_CCCGAAGCAGCATGCC-1	3.58352	3.17805	0.693147	3.2581	0	0	0	0	0	0	0
Naive_CCCGAAGTCGGAGTGA-1	2.30259	3.43399	1.09861	2.48491	0	0	0	0	0	0	0
Naive_CCCGGAAAGCCGTTAT-1	2.70805	3.21888	0.693147	1.94591	0	0	0	0	0	0	0
Naive_CCCGGAAAGCTGGAGT-1	2.77259	3.3322	1.09861	3.3322	0	0	0	0	0	0	0.693147
Naive_CCCGGAATCCGCACGA-1	2.89037	2.99573	0.693147	3.21888	0	0	0	0	0	0	0
Naive_CCCTAACGTGAGTTTC-1	3.21888	3.63759	0.693147	2.94444	0	0	0	0	0	0	0
Naive_CCCTCTCAGGCACAAC-1	2.94444	3.55535	0.693147	3.43399	0.693147	0	0	0	0	0	0
Naive_CCCTCTCTCACTGGGC-1	2.99573	3.66356	0	2.89037	0	0	0	0	0	0	0
Naive_CCCTCTCTCGCCAGTG-1	3.21888	3.43399	1.09861	3.3673	0	0	0	0	0	0	0
Naive_CCCTGATCAGCGAGTA-1	2.3979	2.83321	0.693147	3.43399	0	0	0	0	0	0	0
Naive_CCCTGATGTAAGATTG-1	2.56495	3.58352	0.693147	3.55535	0	0	0	0	0	0	0
Naive_CCCTGATTCTTTCTAG-1	2.89037	3.85015	0.693147	3.3322	0	0	0	0	0	0	0
Naive_CCCTTAGAGGTTTACC-1	3.17805	3.66356	0.693147	3.46574	0	0	0	0	0	0	0
Naive_CCGAACGCATGTGGCC-1	3.21888	3.17805	1.60944	2.70805	0	0	0	0	0	0	0
Naive_CCGAACGGTATCACCA-1	3.09104	4.5326	1.38629	1.94591	0	0	0	0	0	0	0
Naive_CCGAACGGTGGGTTGA-1	3.21888	3.2581	0	3.63759	0	0	0	0	0	0	0
Naive_CCGAACGGTTAGCTAC-1	1.60944	2.3979	0.693147	3.2581	0	0	0	0	0	0	0
Naive_CCGAACGTCATCACCC-1	2.56495	3.2581	0	3.49651	0	0	0	0	0	0	0
Naive_CCGAACGTCCTGTTGC-1	2.77259	3.13549	0	1.79176	0	0	0	0	0	0	0
Naive_CCGATCTGTGTTAGCT-1	3.3673	3.80666	0	3.49651	0	0	0	0	0	0	0.693147
Naive_CCGATCTTCTTTGCGC-1	2.3979	3.52636	0.693147	3.52636	0	0	0	0	0	0	0.693147
Naive_CCGATGGAGTTGCCTA-1	1.94591	3.29584	0.693147	2.89037	0	0	0	0	0	0	0
Naive_CCGATGGGTCTCACAA-1	2.3979	3.21888	1.38629	3.17805	0	0	0	0	0	0	0
Naive_CCGATGGGTGACTGTT-1	3.09104	3.21888	1.09861	3.73767	0	0	0	0	0	0	0
Naive_CCGCAAGCATGGCCCA-1	3.4012	3.52636	0.693147	3.09104	0	0	0	0	0	0	0
Naive_CCGCAAGTCAGCTCTC-1	2.77259	3.4012	0	3.46574	0	0.693147	0	0	0	0	0
Naive_CCGCAAGTCCAAGCCG-1	3.2581	3.4012	0	2.99573	0	0	0	0	0	0	0
Naive_CCGGACAAGCTAAACA-1	3.21888	4.47734	1.38629	1.60944	0	0	0	0	0	0	0
Naive_CCGGACACAAGGGTCA-1	2.56495	3.4012	0	3.21888	0	0	0	0	0	0	0
Naive_CCGGACACATTGACCA-1	3.09104	3.29584	1.60944	3.82864	0	0	0	0	0	0	0
Naive_CCGGACAGTCGCTGCA-1	3.66356	3.21888	0	3.29584	0	0	0	0	0	0	0
Naive_CCGGACATCTAGTCAG-1	3.3322	3.4012	0.693147	3.2581	0	0	0	0	0	0	0
Naive_CCGGGTAGTAGGGTAC-1	2.3979	2.83321	1.09861	3.66356	0	0	0	0	0	0	0
Naive_CCGGGTAGTCTGATCA-1	3.09104	3.68888	0	3.09104	0.693147	0	0	0	0	0	0
Naive_CCGGTAGCACCAAATC-1	2.63906	3.66356	0.693147	3.61092	0	0	0	0	0	0	0.693147
Naive_CCGGTAGGTATCAGGG-1	3.63759	3.04452	1.09861	3.3322	0	0	0	0	0	0	0
Naive_CCGGTAGTCAAATGCC-1	2.56495	3.46574	0.693147	3.43399	0.693147	0	0	0	0	0	0
Naive_CCGGTGAAGAGTCGAC-1	2.70805	2.77259	1.60944	3.46574	0.693147	0	0	0	0	0	0
Naive_CCGGTGACAGAGATGC-1	2.56495	2.99573	0.693147	3.52636	0.693147	0	0	0	0	0	0.693147
Naive_CCGTAGGCACTGTTCC-1	3.04452	3.85015	0.693147	3.13549	1.09861	0	0	0	0	0	0
Naive_CCGTAGGCAGTCAGTT-1	2.77259	3.17805	0	3.7612	0	0	0	0	0	0	0
Naive_CCGTAGGGTTGGGCCT-1	2.89037	3.58352	0	2.30259	1.09861	0	0	0	0	0	0
Naive_CCGTAGGTCGCCTATC-1	3.09104	3.29584	0	3.49651	0	0	0	0	0	0	0
Naive_CCGTGAGAGGGAGGCA-1	3.2581	3.97029	0	2.89037	0	0	0	0	0	0	0
Naive_CCGTGAGCACGTTCGG-1	2.83321	2.99573	0.693147	3.58352	0	0	0	0	0	0	0
Naive_CCGTGAGCATGAGTAA-1	3.3322	3.4012	0.693147	3.3673	0	0	0	0	0	0	0
Naive_CCGTGAGTCAGTGTCA-1	3.3673	2.99573	0	3.09104	0	0	0	0	0	0	0
Naive_CCGTGAGTCCTGTTGC-1	2.77259	3.29584	0	2.83321	0	0.693147	0	0	0	0	0
Naive_CCGTTCAAGAGTCAGC-1	2.3979	3.78419	1.09861	2.56495	0	0	0	0	0	0	0
Naive_CCGTTCACAGACAAAT-1	2.07944	3.3322	0	3.49651	0	0	0	0	0	0	0
Naive_CCGTTCACATTGACCA-1	2.30259	3.61092	0.693147	2.48491	0	0	0	0	0	0	0
Naive_CCTAAGACACAGTCCG-1	3.13549	3.46574	0.693147	3.4012	0.693147	0	0	0	0	0	0
Naive_CCTAAGACATCCAACA-1	1.38629	4.04305	0	1.38629	0	0	0	0	0	0	0
Naive_CCTACGTCACATACGT-1	2.77259	3.78419	0	2.77259	0.693147	0	0	0	0	0	0
Naive_CCTACGTTCTCACCCA-1	2.63906	3.3322	0.693147	3.04452	0	0	0	0	0	0	0
Naive_CCTATCGAGCTACGTT-1	2.56495	3.95124	0	1.94591	0	0	0	0	0	0	0
Naive_CCTATCGAGGGACTGT-1	2.19722	3.09104	0.693147	3.63759	0	0	0	0	0	0	0
Naive_CCTATCGAGTTCCAGT-1	2.30259	3.49651	0.693147	3.29584	0	0	0	0	0	0	0
Naive_CCTATCGGTACGAGCA-1	2.48491	3.3673	0	3.09104	0	0	0	0	0	0	0
Naive_CCTATCGGTGCATTAC-1	2.83321	3.3673	0	3.2581	0	0	0	0	0	0	1.09861
Naive_CCTATCGTCAACACCA-1	3.04452	3.4012	0.693147	2.94444	0	0	0	0	0	0	0
Naive_CCTCAACAGGCAGTCA-1	2.83321	3.52636	0	1.09861	0	0	0	0	0	0	0
Naive_CCTCAACAGTATTCCG-1	2.63906	3.29584	1.38629	3.17805	0	0	0	0	0	0	0.693147
Naive_CCTCAACCAATAGAGT-1	3.13549	3.52636	0	3.21888	1.09861	0	0	0	0	0	0
Naive_CCTCAACTCATGCCCT-1	3.04452	3.13549	0	3.2581	0	0	0	0	0	0	0
Naive_CCTCACACAATTGTGC-1	2.19722	3.98898	0	2.63906	0	0	0	0	0	0	0
Naive_CCTCACACAGACCATT-1	2.70805	3.13549	0.693147	3.4012	0	0.693147	0	0	0	0	0
Naive_CCTCACAGTAGCTTTG-1	2.70805	3.43399	1.09861	3.17805	0.693147	0	0	0	0	0	0
Naive_CCTCACAGTATTGCCA-1	3.4012	3.46574	1.09861	3.4012	0	0	0	0	0	0	0
Naive_CCTCACAGTTACCCAA-1	2.48491	3.71357	0.693147	3.29584	0	0	0	0	0	0	0
Naive_CCTCACATCACATTGG-1	2.94444	2.99573	0	3.29584	0	0	0	0	0	0	0
Naive_CCTCATGAGAGCAGAA-1	3.3673	3.61092	1.09861	3.55535	0	0	0	0	0	0	0
Naive_CCTCATGGTCTCAGGC-1	2.89037	3.78419	0	2.99573	0	0	0	0	0	0	0
Naive_CCTCATGTCATTGCCC-1	2.48491	3.3322	0.693147	3.55535	0	0	0	0	0	0	0
Naive_CCTCATGTCCCTCTAG-1	3.21888	3.85015	0	3.71357	0	0	0	0	0	0	0
Naive_CCTCATGTCGTGCAGC-1	3.09104	2.94444	0.693147	3.58352	0	0	0	0	0	0	0
Naive_CCTCCAATCCATGATG-1	2.70805	3.17805	0	3.85015	0	0	0	0	0	0	0
Naive_CCTCCTCAGACGCAGT-1	3.04452	4.11087	0.693147	1.94591	0	0	0	0	0	0	0
Naive_CCTCCTCCACGCGCTA-1	3.3322	3.17805	1.09861	1.60944	0	0	0	0	0	0	0
Naive_CCTCCTCCAGCTATTG-1	3.13549	3.52636	0.693147	2.19722	0	0.693147	0	0	0	0	0
Naive_CCTCCTCGTGATGTAA-1	2.07944	4.27667	0	2.30259	0	0	0	0	0	0	0
Naive_CCTCTAGCAGAGTCTT-1	2.99573	3.49651	0	3.04452	0	0	0	0	0	0	0
Naive_CCTCTAGCAGTCTTCC-1	2.3979	3.46574	0	1.38629	0	0	0	0	0	0	0
Naive_CCTCTAGTCATCTCTA-1	2.70805	3.3322	0.693147	3.4012	1.09861	0	0	0	0	0	0
Naive_CCTCTCCAGACATCAA-1	2.77259	3.55535	0	1.94591	0	0	0	0	0	0	0
Naive_CCTCTCCAGCACTCGC-1	3.21888	3.78419	1.09861	2.99573	0.693147	0.693147	0	0	0	0	0
Naive_CCTCTCCGTTCTCGTC-1	2.70805	3.4012	0	0.693147	0	0	0	0	0	0	0
Naive_CCTCTCCTCCCTCATG-1	3.04452	3.61092	1.38629	2.48491	0	0	0	0	0	0	0
Naive_CCTGCATCAGGTGACA-1	2.70805	3.04452	0.693147	3.73767	0	0	0	0	0	0	0
Naive_CCTGCATCATGACGTT-1	3.09104	4.09434	0	2.89037	0	0	0	0	0	0	0
Naive_CCTGCATGTCTAATCG-1	2.30259	3.68888	0	2.30259	0	0	0	0	0	0	0
Naive_CCTGCATTCAAGGAGC-1	2.83321	3.17805	1.09861	3.2581	0	0	0	0	0	0	0
Naive_CCTGCATTCGTTGTAG-1	2.48491	3.63759	0	2.70805	0	0	0	0	0	0	0.693147
Naive_CCTGTTGCATAAGCGG-1	2.89037	3.29584	1.09861	2.99573	0	0	0	0	0	0	0
Naive_CCTGTTGTCTGTCTCG-1	2.63906	3.29584	0	3.52636	0	0.693147	0	0	0	0	0
Naive_CCTTCAGCACATAGCT-1	2.30259	3.21888	0.693147	2.89037	0.693147	0	0	0	0	0	0
Naive_CCTTCAGCACTGGACC-1	2.83321	4.27667	1.60944	3.4012	0	0	0	0	0	0	0
Naive_CCTTCAGGTTCCACAA-1	3.04452	2.99573	0	2.3979	0	0	0	0	0	0	0
Naive_CCTTCAGTCCATTTGT-1	2.48491	3.4012	0	3.66356	0	0	0	0	0	0	0
Naive_CCTTCAGTCTACCAGA-1	3.4012	3.58352	0	2.63906	0	0	0	0	0	0	0
Naive_CCTTCAGTCTGAGATC-1	2.99573	4.31749	0	2.30259	0	0	0	0	0	0	0
Naive_CCTTGTGCAGCAGATG-1	2.77259	3.29584	1.09861	2.70805	0	0	0	0	0	0	0
Naive_CCTTGTGGTCTTACTT-1	2.89037	4.38203	0	2.3979	0	0.693147	0	0	0	0	0
Naive_CCTTGTGTCGAGAGCA-1	3.3673	3.49651	0	2.70805	0	0	0	0	0	0	0
Naive_CCTTTGGAGGCAATGC-1	2.99573	3.73767	0	3.04452	0	0	0	0	0	0	0
Naive_CCTTTGGAGGGAGGCA-1	3.04452	4.15888	0	3.2581	0	0	0	0	0	0	0
Naive_CCTTTGGCAGCGATTT-1	2.89037	3.2581	0	3.04452	0	0	0	0	0	0	0
Naive_CCTTTGGGTGGTCCGT-1	2.30259	3.68888	0	2.19722	0	0	0	0	0	0	0
Naive_CCTTTGGTCCGACGGT-1	2.83321	3.3673	0	2.56495	0	0	0	0	0	0	0
Naive_CCTTTGGTCGAACCTA-1	3.2581	2.99573	0	3.43399	0	0	0	0	0	0	0
Naive_CCTTTGGTCGCGTGAC-1	2.83321	4.07754	0	2.48491	0.693147	0	0	0	0	0	0
Naive_CGAAGGACAATCCAGT-1	2.30259	3.8712	0	3.3322	0	0	0	0	0	0	0
Naive_CGAAGGATCCGTCCTA-1	3.13549	3.55535	1.38629	3.61092	1.09861	0	0	0	0	0	0
Naive_CGAAGTTCAAGGTTGG-1	2.94444	3.13549	0.693147	3.2581	0	0	0	0	0	0	0
Naive_CGAAGTTGTATGATCC-1	3.04452	3.2581	0.693147	3.68888	0	0	0	0	0	0	0
Naive_CGAAGTTGTGATACTC-1	3.04452	3.61092	0	3.49651	0	0	0	0	0	0	0
Naive_CGAATTGAGCCATGCC-1	1.94591	3.17805	0	3.49651	0	0	0	0	0	0	0
Naive_CGAATTGAGCCATTCA-1	2.3979	4.09434	0	1.94591	0	0	0	0	0	0	0
Naive_CGAATTGAGGTAGGCT-1	2.56495	3.29584	0	1.94591	0	0	0	0	0	0	0
Naive_CGAATTGCAAGTGGGT-1	2.83321	3.7612	1.09861	1.94591	0.693147	0	0	0	0	0	0
Naive_CGAATTGGTCGACTGC-1	3.4012	3.4012	0	3.13549	0	0	0	0	0	0	0
Naive_CGAATTGGTCGGCCTA-1	2.77259	3.09104	0.693147	3.80666	0	0	0	0	0	0	0
Naive_CGAATTGTCTTAAGGC-1	3.04452	3.95124	0.693147	3.17805	1.38629	0	0	0	0	0	0
Naive_CGACAGCCACTACGGC-1	3.2581	3.2581	0.693147	3.04452	0	0	0	0	0	0	0.693147
Naive_CGACAGCGTATCTTCT-1	2.3979	3.55535	0	3.13549	0.693147	0	0	0	0	0	0
Naive_CGACAGCGTCATCTAG-1	2.3979	3.7612	1.38629	3.49651	0	0	0	0	0	0	0
Naive_CGACAGCGTCTTCGAA-1	2.77259	3.3322	0.693147	3.7612	0	0	0	0	0	0	0
Naive_CGACAGCGTTATGACC-1	2.77259	2.89037	0	3.49651	0	0.693147	0	0	0	0	0
Naive_CGACAGCTCCCTTCCC-1	2.48491	3.3673	1.09861	3.55535	0	0	0	0	0	0	0
Naive_CGACAGCTCGACATCA-1	2.3979	3.2581	1.09861	3.71357	0	0	0	0	0	0	0
Naive_CGAGAAGGTCACCGCA-1	3.13549	3.3322	0.693147	2.83321	0	0	0	0	0	0	0
Naive_CGAGGAAAGTCCGCGT-1	2.99573	3.82864	0	2.56495	0	0	0	0	0	0	0
Naive_CGAGGAAAGTTCTACG-1	3.04452	3.58352	0.693147	3.09104	0	0	0	0	0	0	0
Naive_CGAGGAACAAGAGTGC-1	3.4012	3.52636	1.09861	3.3322	0	0	0	0	0	0	0
Naive_CGAGGAACAGACACCC-1	2.89037	3.58352	0	3.17805	0	0	0	0	0	0	0
Naive_CGAGGCTCATCTCGTC-1	3.09104	3.55535	0.693147	3.29584	0	0	0	0	0	0	0
Naive_CGAGTGCAGATGCTAA-1	3.21888	3.46574	1.09861	3.17805	0	0	0	0	0	0	0
Naive_CGAGTGCAGCTGGCTC-1	3.73767	4.02535	0.693147	3.21888	0	0	0	0	0	0	0
Naive_CGAGTGCTCACCGACG-1	2.89037	3.3673	1.38629	3.55535	0	0	0	0	0	0	0
Naive_CGAGTTACATCTAACG-1	2.63906	4.02535	0	2.3979	0	0	0	0	0	0	0
Naive_CGAGTTAGTAAGGCCA-1	3.3322	3.04452	0	1.60944	0	0	0	0	0	0	0
Naive_CGAGTTAGTAGGAGTC-1	3.21888	3.3322	1.09861	2.89037	0	0	0	0	0	0	0
Naive_CGAGTTAGTCGAAGCA-1	2.89037	3.49651	1.38629	3.29584	0	0	0	0	0	0	0
Naive_CGAGTTAGTTGAGAGC-1	3.3673	3.49651	1.09861	3.46574	0.693147	0	0	0	0	0	0
Naive_CGATCGGAGGTAAGAG-1	2.77259	3.3673	1.09861	2.99573	0	0	0	0	0	0	1.09861
Naive_CGATCGGTCTTTGATC-1	3.09104	3.21888	1.38629	3.43399	0	0	0	0	0	0	0
Naive_CGATGCGCAGTCCGTG-1	3.04452	3.04452	0	1.79176	0	0	0	0	0	0	0
Naive_CGATGGCGTCCTCCAT-1	2.70805	3.49651	0	2.99573	0	0	0	0	0	0	0
Naive_CGATGGCTCCTCTCTT-1	3.2581	3.80666	1.09861	2.89037	0	0	0	0	0	0	0
Naive_CGATGGCTCGTTACCC-1	2.70805	2.3979	0	3.80666	0	0	0	0	0	0	0
Naive_CGCAGGTTCAGCTTGA-1	2.83321	2.94444	0.693147	3.61092	0.693147	0	0	0	0	0	0
Naive_CGCATAAAGCATCTTG-1	2.89037	3.2581	0	2.99573	0	0	0	0	0	0	0
Naive_CGCATAAGTGACGTCC-1	3.21888	3.78419	1.09861	2.70805	0	0	0	0	0	0	0
Naive_CGCATAAGTTAGAAGT-1	3.13549	3.7612	0	2.89037	0	0	0	0	0	0	0
Naive_CGCATAATCCCGTTGT-1	2.99573	3.29584	0	3.09104	0	0	0	0	0	0	0
Naive_CGCATGGAGCCTGTCG-1	2.3979	3.46574	0	2.3979	0	0	0	0	0	0	0
Naive_CGCATGGCACCCAAGC-1	2.77259	3.29584	0.693147	2.77259	0	0	0	0	0	0	0
Naive_CGCATGGTCAGTCCGG-1	2.07944	3.21888	0.693147	3.85015	0	0	0	0	0	0	0
Naive_CGCCAGAAGTTTCAGC-1	2.89037	3.66356	1.09861	3.17805	0	0	0	0	0	0	0
Naive_CGCCAGACACGACAAG-1	2.70805	3.68888	0	3.3322	0	0	0	0	0	0	0
Naive_CGCCAGACACTTCCTG-1	3.52636	3.78419	0	3.4012	0	0	0	0	0	0	0
Naive_CGCCATTAGTGATAAC-1	2.77259	3.71357	0	2.19722	0	0	0	0	0	0	0
Naive_CGCCATTCACAAAGTA-1	2.83321	3.17805	1.09861	3.63759	0	0	0	0	0	0	1.09861
Naive_CGCCATTTCACGATCA-1	3.04452	3.73767	0	2.48491	1.60944	0	0	0	0	0	0
Naive_CGCGTGAAGGGTTAAT-1	2.77259	2.77259	1.09861	3.49651	0	0	0	0	0	0	0.693147
Naive_CGGAACCCAACGACTT-1	2.30259	3.3673	0	3.55535	0	0	0	0	0	0	0
Naive_CGGAACCCACATAGCT-1	2.83321	3.58352	1.09861	3.68888	0	0	0	0	0	0	0
Naive_CGGAATTAGACTTCGT-1	3.13549	3.55535	0	3.46574	0	0	0	0	0	0	0
Naive_CGGAATTAGAGAATCT-1	3.04452	3.17805	0.693147	3.13549	0	0	0	0	0	0	0
Naive_CGGAATTCAATTGGTC-1	3.2581	3.63759	0.693147	3.09104	0.693147	0	0	0	0	0	0
Naive_CGGAATTCACGCAGTC-1	2.83321	2.89037	1.09861	3.55535	0.693147	0	0	0	0	0	0
Naive_CGGAATTCAGGTCTCG-1	3.3322	3.2581	0.693147	2.94444	0.693147	0	0	0	0	0	0
Naive_CGGAATTGTGGCTACC-1	2.89037	3.80666	0	3.04452	0	0	0	0	0	0	0
Naive_CGGAATTTCGCAACAT-1	3.3673	3.82864	0	2.07944	0	0	0	0	0	0	0
Naive_CGGACACGTCTTTCAT-1	2.63906	3.63759	0	3.78419	0.693147	0	0	0	0	0	0
Naive_CGGAGAAAGTCCTGCG-1	3.3322	3.43399	0	3.4012	0	0	0	0	0	0	0
Naive_CGGAGAAAGTCTACCA-1	2.70805	3.93183	0	2.63906	0.693147	0	0	0	0	0	0
Naive_CGGAGAACACTTGGGC-1	2.89037	3.3322	0.693147	3.13549	0.693147	0	0	0	0	0	0
Naive_CGGAGAAGTGGCTGCT-1	3.43399	3.63759	0.693147	3.13549	1.38629	0	0	0	0	0	0
Naive_CGGCAGTAGCGTCAGA-1	2.70805	3.73767	1.09861	2.56495	0	0	0	0	0	0	0
Naive_CGGCAGTGTTTCGTGA-1	3.13549	3.61092	0	3.3322	0	0	0	0	0	0	0
Naive_CGGCAGTTCCTTATCA-1	2.56495	3.49651	0	1.94591	0	0	0	0	0	0	0
Naive_CGGGACTCAAGCTGTT-1	2.99573	2.83321	0.693147	2.63906	0	0	0	0	0	0	0
Naive_CGGGACTTCCAAGCTA-1	3.2581	3.68888	0	3.17805	0	0	0	0	0	0	0
Naive_CGGGCATAGCTGACTT-1	2.3979	3.63759	0	3.73767	0.693147	0.693147	0	0	0	0	0
Naive_CGGGCATCACTCCGAG-1	3.04452	3.55535	0.693147	2.70805	0	0	0	0	0	0	0
Naive_CGGGCATCATGTCGTA-1	2.89037	3.68888	0	3.3322	0	0	0	0	0	0	0
Naive_CGGGCATTCTGGTCAA-1	3.21888	3.97029	0	2.77259	0	0	0	0	0	0	0
Naive_CGGGTCAAGAGTTCGG-1	2.89037	3.17805	0	3.3322	0	0	0	0	0	0	0
Naive_CGGGTCACAGTAGTTC-1	3.09104	4.02535	0	2.77259	0.693147	0	0	0	0	0	0
Naive_CGGGTCAGTGAGCTCC-1	2.77259	3.3673	1.09861	3.55535	0	0	0	0	0	0	0
Naive_CGGGTGTAGCACGGAT-1	3.3322	3.17805	1.60944	3.17805	0	0	0	0	0	0	0
Naive_CGGGTGTCACAAACGG-1	3.13549	3.04452	0.693147	3.29584	0	0	0	0	0	0	0.693147
Naive_CGGTCAGAGCTGACTT-1	2.56495	3.73767	0	2.07944	0	0	0	0	0	0	0
Naive_CGGTCAGAGGTCATAA-1	3.3673	3.46574	0	3.3322	0	0	0	0	0	0	0
Naive_CGGTCAGCAAGACCTT-1	1.94591	3.66356	1.09861	3.97029	0	0	0	0	0	0	0
Naive_CGGTCAGGTCCGGACT-1	3.09104	3.4012	1.09861	3.66356	0	0.693147	0	0	0	0	0
Naive_CGGTCAGGTGCACGCT-1	2.99573	3.29584	0	3.4012	0.693147	0	0	0	0	0	0
Naive_CGTAAGTAGACAACTA-1	3.3322	3.3322	1.09861	2.70805	0	0	0	0	0	0	0.693147
Naive_CGTAAGTCAAGAGGCT-1	2.70805	3.98898	0	2.3979	0	0	0	0	0	0	0.693147
Naive_CGTAAGTGTACCCAGC-1	2.99573	3.09104	0.693147	3.3673	0	0	0	0	0	0	0
Naive_CGTAAGTTCAATCCGA-1	3.29584	3.93183	0.693147	3.17805	0	0	0	0	0	0	0
Naive_CGTAATGCACTGCATA-1	3.29584	3.3322	0	2.89037	0	0	0	0	0	0	0
Naive_CGTAGTACACGTAACT-1	2.63906	3.52636	0	3.71357	0	0	0	0	0	0	0
Naive_CGTAGTACATAGAATG-1	3.66356	3.63759	0	2.48491	0	0.693147	0	0	0	0	0
Naive_CGTAGTAGTAGGAGTC-1	2.07944	2.83321	0	2.83321	0	0	0	0	0	0	0
Naive_CGTCAAAGTATCGTGT-1	3.49651	3.73767	0.693147	3.49651	0	0	0	0	0	0	0
Naive_CGTCAAAGTCCAGTTA-1	2.48491	3.98898	1.09861	3.17805	0	0	0	0	0	0	0.693147
Naive_CGTCCATAGGTTAAAC-1	2.3979	2.94444	0.693147	3.3322	0	0	0	0	0	0	0
Naive_CGTCCATTCTGTGCTC-1	2.63906	3.2581	1.09861	3.3322	0	0	0	0	0	0	0
Naive_CGTGAATGTTAGAGTA-1	2.70805	3.66356	0	3.2581	0	0	0	0	0	0	0
Naive_CGTGAATGTTCCGTTC-1	2.77259	3.85015	0.693147	3.66356	0.693147	0	0	0	0	0	0
Naive_CGTGATAAGAACCGCA-1	3.17805	3.58352	0	2.89037	0	0	0	0	0	0	0
Naive_CGTGATAAGTCTACCA-1	3.13549	3.8712	0	2.99573	0	0	0	0	0	0	0
Naive_CGTGCTTAGAATCCCT-1	2.56495	3.4012	0.693147	1.94591	0	0	0	0	0	0	0
Naive_CGTGCTTGTTGCATTG-1	3.17805	3.29584	1.38629	3.13549	0	0	0	0	0	0	0.693147
Naive_CGTGCTTTCATGCCGG-1	3.29584	3.49651	1.09861	3.58352	0	0	0	0	0	0	0
Naive_CGTGTCTAGAGCAAGA-1	2.89037	4.20469	0	2.19722	0	0	0	0	0	0	0
Naive_CGTGTCTGTGTATTGC-1	3.29584	3.49651	0	2.63906	0	0	0	0	0	0	0
Naive_CGTGTCTGTTACTCAG-1	3.04452	3.82864	0	2.89037	0	0	0	0	0	0	0
Naive_CGTGTCTTCACCTGTC-1	2.56495	3.4012	0	3.04452	2.30259	0	0	0	0	0	0
Naive_CGTGTCTTCCCGTTGT-1	2.99573	3.91202	0	2.94444	0.693147	0	0	0	0	0	0
Naive_CGTGTCTTCCCTCGAT-1	2.83321	3.61092	0	3.17805	0	0	0	0	0	0	0
Naive_CGTGTCTTCGCGGTAC-1	3.04452	3.4012	0	3.63759	0	0	0	0	0	0	0
Naive_CGTGTCTTCTGTAACG-1	3.61092	4.27667	0	3.21888	0	0.693147	0	0	0	0	0
Naive_CGTTAGAAGCTCCGAC-1	2.83321	3.73767	0	1.79176	0	0	0	0	0	0	0
Naive_CGTTAGACACTGGATT-1	3.13549	3.09104	0.693147	3.04452	0	0	0	0	0	0	0
Naive_CGTTAGATCCGTGTAA-1	3.13549	3.3322	1.79176	4.11087	0.693147	0	0	0	0	0	0
Naive_CGTTCTGCATGTGACT-1	3.4012	3.95124	0.693147	3.3673	0	0	0	0	0	0	0
Naive_CGTTCTGGTCTGTCCT-1	2.99573	2.89037	0	2.77259	0	0	0	0	0	0	0
Naive_CGTTGGGAGTGGTGGT-1	3.4012	3.29584	0	3.7612	1.09861	0	0	0	0	0	0
Naive_CTAACCCAGTTTCGAC-1	2.89037	3.80666	0	2.70805	0	0.693147	0	0	0	0	0
Naive_CTAACCCCACAGTATC-1	2.19722	3.17805	1.09861	3.4012	0.693147	0	0	0	0	0	0
Naive_CTAACCCGTCTTGTCC-1	2.94444	3.82864	0	3.58352	0	0	0	0	0	0	0
Naive_CTAACCCGTGAATGAT-1	2.83321	3.13549	0.693147	3.43399	0	0	0	0	0	0	0
Naive_CTAACTTTCAGCCTTC-1	2.56495	3.46574	1.09861	2.70805	0	0	0	0	0	0	0
Naive_CTAACTTTCTAGTCAG-1	2.48491	3.89182	0.693147	2.77259	0.693147	0.693147	0	0	0	0	0
Naive_CTAAGTGAGGACACTG-1	3.17805	3.73767	1.38629	3.17805	0	0	0	0	0	0	0
Naive_CTAAGTGCAGGACGAT-1	3.43399	3.73767	0	2.70805	0	0	0	0	0	0	0
Naive_CTACAGAAGATGATTG-1	2.3979	3.13549	0	3.21888	0	0	0	0	0	0	0
Naive_CTACAGACACCAGACC-1	2.94444	3.63759	0	3.3322	0	0	0	0	0	0	0
Naive_CTACAGACATCCGGTG-1	2.94444	3.46574	1.09861	3.68888	0	0	0	0	0	0	0
Naive_CTACAGATCTCTATAC-1	2.19722	3.09104	0.693147	3.46574	0	0	0	0	0	0	0
Naive_CTACATTAGAAACTAC-1	2.70805	3.82864	0	2.30259	0	0	0	0	0	0	0
Naive_CTACATTAGGTACATA-1	3.13549	3.09104	0	3.52636	0	0	0	0	0	0	0.693147
Naive_CTACATTCAAGGTCGA-1	3.2581	3.17805	1.09861	2.77259	0	0	0	0	0	0	0
Naive_CTACATTCACACCGCA-1	2.99573	4.07754	0.693147	1.60944	0	0	0	0	0	0	0
Naive_CTACATTGTGGCCCAT-1	2.19722	3.43399	0	3.2581	0	0	0	0	0	0	0
Naive_CTACATTTCTCCAATT-1	2.83321	2.77259	0.693147	3.29584	0	0	0	0	0	0	0
Naive_CTACCCAAGCCGTCGT-1	2.56495	3.3322	0	4.17439	0.693147	0	0	0	0	0	0
Naive_CTACCTGCAGTCCGTG-1	2.77259	4.00733	0	2.70805	0	0	0	0	0	0	0
Naive_CTACCTGGTGAGCCAA-1	2.56495	3.29584	0	3.46574	0	0	0	0	0	0	0
Naive_CTACGGGAGCGTGAAC-1	2.89037	3.3673	0.693147	2.56495	0	0	0	0	0	0	0
Naive_CTACGGGCACCGGTCA-1	2.3979	4.09434	0	1.79176	0	0	0	0	0	0	0
Naive_CTACGGGGTGTGAATA-1	2.70805	3.3673	0.693147	3.91202	0	0	0	0	0	0	0
Naive_CTACGGGTCGTTCTAT-1	3.21888	3.55535	0	3.61092	0	0	0	0	0	0	0
Naive_CTACTATGTACTAACC-1	2.63906	3.58352	0.693147	2.77259	0	0	0	0	0	0	0
Naive_CTACTATTCCATGCAA-1	2.48491	3.46574	0	3.68888	0	0	0	0	0	0	0
Naive_CTACTATTCTTTGATC-1	2.77259	3.63759	0	3.04452	1.09861	0	0	0	0	0	0
Naive_CTAGACACAAACACCT-1	2.07944	3.21888	0.693147	0.693147	0	0	0	0	0	0	0
Naive_CTAGACACATAACAGA-1	2.83321	3.78419	0	2.56495	0	0	0	0	0	0	0
Naive_CTAGACATCATAGACC-1	3.13549	4.12713	0.693147	2.07944	0	0	0	0	0	0	0
Naive_CTAGGTAAGAAGCGAA-1	2.3979	3.68888	0	3.63759	0	0	0	0	0	0	0
Naive_CTAGGTAAGAGCAGCT-1	3.21888	2.94444	0	3.61092	0	0	0	0	0	0	0
Naive_CTAGGTAAGATGCTTC-1	2.56495	3.4012	1.38629	3.68888	1.09861	0	0	0	0	0	0
Naive_CTAGGTAAGGGCAGTT-1	2.30259	3.17805	0	3.3322	0	0	0	0	0	0	0
Naive_CTAGGTACACGATAGG-1	3.09104	3.8712	0	3.3322	0	0	0	0	0	0	0
Naive_CTAGGTATCATCGCTC-1	2.3979	3.46574	1.09861	3.29584	0	0	0	0	0	0	0
Naive_CTAGGTATCCACTGGG-1	2.83321	3.61092	0	3.78419	0	0	0	0	0	0	0
Naive_CTATAGGAGACGTCCC-1	3.21888	2.99573	0	3.58352	0	0	0	0	0	0	0
Naive_CTATAGGAGCGAATGC-1	3.66356	3.29584	1.38629	3.58352	0	0	0	0	0	0	0
Naive_CTATAGGCAACAGCCC-1	2.89037	3.3673	0	2.77259	0	0	0	0	0	0	0
Naive_CTATAGGGTCAAGCGA-1	3.3322	3.09104	0	3.8712	0	0	0	0	0	0	0
Naive_CTATAGGGTTAGAAGT-1	3.17805	3.55535	0.693147	3.3673	0	0	0	0	0	0	0
Naive_CTATAGGGTTCTCGTC-1	3.4012	3.4012	0	3.4012	0.693147	0	0	0	0	0	0
Naive_CTATCCGAGAGAGGTA-1	3.3673	3.95124	0	3.58352	0	0	0	0	0	0	0
Naive_CTATCCGAGCTCTTCC-1	2.83321	3.55535	0	3.63759	0	0.693147	0	0	0	0	0
Naive_CTATCCGAGGAACTAT-1	2.30259	2.3979	0	3.63759	0	0	0	0	0	0	0
Naive_CTATCCGCAATACCTG-1	3.04452	3.4012	1.09861	3.2581	0	0	0	0	0	0	0
Naive_CTATCCGGTACATACC-1	2.56495	3.71357	0	3.04452	0	0	0	0	0	0	0.693147
Naive_CTATCCGTCGACATAC-1	2.48491	3.61092	0	2.99573	0	0	0	0	0	0	0
Naive_CTATCCGTCGGATTAC-1	2.3979	3.7612	0.693147	2.94444	0	0	0	0	0	0	0
Naive_CTATCTATCACTACTT-1	3.09104	2.94444	0	3.63759	0	0	0	0	0	0	0
Naive_CTATCTATCGTGTGGC-1	2.30259	3.91202	0.693147	3.04452	0	0	0	0	0	0	0
Naive_CTCAACCCAAAGTATG-1	2.99573	3.71357	0.693147	2.89037	0	0	0	0	0	0	0
Naive_CTCAACCCATTACGGT-1	2.56495	2.63906	0	1.38629	0	0	0	0	0	0	0
Naive_CTCAACCTCAAATGAG-1	2.56495	3.2581	0	1.09861	0	0	0	0	0	0	0
Naive_CTCAACCTCGACACTA-1	3.09104	3.2581	0.693147	2.70805	0	0	0	0	0	0	0
Naive_CTCAAGAGTACGCTAT-1	3.04452	3.46574	0	2.3979	0	0	0	0	0	0	0
Naive_CTCAATTAGAGGTTTA-1	2.94444	2.77259	0	2.83321	0	0	0	0	0	0	0
Naive_CTCAATTTCACGGACC-1	3.13549	3.13549	0.693147	2.77259	0	0	0	0	0	0	0
Naive_CTCAATTTCACTGGGC-1	2.3979	3.46574	0.693147	3.29584	0.693147	0	0	0	0	0	0
Naive_CTCACTGAGACGGTTG-1	2.83321	3.61092	0	2.48491	0	0	0	0	0	0	0
Naive_CTCACTGAGTCATTGC-1	2.94444	3.52636	0.693147	2.07944	1.09861	0	0	0	0	0	0
Naive_CTCACTGGTAGCTTGT-1	3.04452	3.73767	0	3.09104	0	0	0	0	0	0	0
Naive_CTCACTGGTTGACTGT-1	2.77259	3.46574	0	2.83321	0	0	0	0	0	0	0
Naive_CTCACTGTCTTGGCTC-1	2.99573	3.49651	0	3.43399	0	0	0	0	0	0	0
Naive_CTCAGAAAGGCTGTAG-1	2.63906	3.7612	0	3.3322	0	0	0	0	0	0	0
Naive_CTCAGAAGTATCTCTT-1	2.83321	3.13549	0	3.2581	0	0	0	0	0	0	0
Naive_CTCAGAATCAGGAGAC-1	2.77259	3.78419	0	3.04452	0	0	0	0	0	0	0
Naive_CTCAGAATCGGAACTT-1	3.4012	3.17805	0	3.3322	0	0	0	0	0	0	0
Naive_CTCAGAATCTTTGGAG-1	2.99573	3.58352	0	2.83321	0	0.693147	0	0	0	0	0
Naive_CTCAGGGTCCATACTT-1	3.21888	3.71357	1.60944	2.48491	0	0	0	0	0	0	0
Naive_CTCAGGGTCTCGAGTA-1	2.07944	3.3673	0.693147	2.94444	0	0	0	0	0	0	0
Naive_CTCAGTCAGGAGGTTC-1	2.83321	3.71357	0.693147	3.09104	0	0.693147	0	0	0	0	0
Naive_CTCAGTCAGGCTTAGG-1	3.13549	2.94444	0.693147	2.56495	0	0	0	0	0	0	0
Naive_CTCAGTCGTCACCGAC-1	2.89037	3.58352	0	3.43399	0.693147	0	0	0	0	0	0
Naive_CTCAGTCGTCCTACGG-1	2.70805	4.02535	1.09861	2.30259	0	0	0	0	0	0	0
Naive_CTCAGTCGTTGGCTAT-1	3.29584	3.21888	0	3.29584	0	0	0	0	0	0	0
Naive_CTCAGTCTCTCGTCAC-1	3.29584	2.99573	1.09861	2.99573	0	0.693147	0	0	0	0	0
Naive_CTCATCGCATAGATGA-1	2.70805	3.78419	0	3.2581	0	0	0	0	0	0	0
Naive_CTCATGCGTCCGGTCA-1	3.29584	3.29584	0	3.04452	0.693147	0	0	0	0	0	0
Naive_CTCATTACAAGTGGGT-1	2.48491	3.13549	0	3.3322	0	0	0	0	0	0	0
Naive_CTCATTAGTCTGTTAG-1	3.3322	3.21888	0.693147	2.99573	0	0	0	0	0	0	0
Naive_CTCATTATCATCGCTC-1	2.3979	3.3673	0.693147	3.46574	0.693147	0	0	0	0	0	0
Naive_CTCCAACAGTGCTAGG-1	2.48491	3.66356	0	1.94591	0	0	0	0	0	0	0
Naive_CTCCAACCACAAAGCG-1	2.63906	2.99573	1.09861	3.43399	0	0	0	0	0	0	0
Naive_CTCCACAAGAGTACCG-1	3.43399	3.4012	0	2.56495	0	0	0	0	0	0	0
Naive_CTCCACAAGTTTGTCG-1	1.60944	2.94444	0	1.60944	0	0	0	0	0	0	0
Naive_CTCCACACATGAAGGC-1	2.48491	3.43399	0.693147	3.21888	0	0	0	0	0	0	0
Naive_CTCCACATCGGCTATA-1	3.29584	2.99573	0.693147	4.00733	0	0	0	0	0	0	0
Naive_CTCCATGAGTCGCCAC-1	3.29584	3.97029	0.693147	2.94444	0	0.693147	0	0	0	0	0
Naive_CTCCATGCACAGTGAG-1	2.63906	3.13549	0	3.29584	0	0	0	0	0	0	0
Naive_CTCCCAACAGACGGAT-1	3.13549	3.80666	0	3.55535	0	0	0	0	0	0	0
Naive_CTCCCAACATATTCGG-1	2.83321	3.13549	0.693147	3.46574	0	0	0	0	0	0	0
Naive_CTCCCAATCATTGAGC-1	3.46574	4.02535	0	2.89037	0	0	0	0	0	0	0.693147
Naive_CTCCCAATCGGACGTC-1	2.83321	3.52636	0.693147	3.58352	0	0	0	0	0	0	0
Naive_CTCCCTCAGTAACGAT-1	3.09104	3.3673	0.693147	3.3673	0	0.693147	0	0	0	0	0
Naive_CTCCGATAGCGCCCAT-1	3.09104	3.4012	0	3.43399	0	0	0	0	0	0	0
Naive_CTCCGATCAAGTGATA-1	2.70805	3.4012	0	4.06044	0	0	0	0	0	0	0
Naive_CTCCGATCACCCATAA-1	2.99573	3.2581	0.693147	3.49651	0	0	0	0	0	0	0
Naive_CTCCGATCACCCTTAC-1	2.48491	3.17805	0	3.46574	0	0	0	0	0	0	0
Naive_CTCCGATCACGACGCT-1	2.89037	2.3979	1.09861	3.4012	0	0	0	0	0	0	0
Naive_CTCCTCCAGGCCCACT-1	2.83321	3.4012	0.693147	3.21888	0.693147	0	0	0	0	0	0
Naive_CTCCTCCCATTCTGTT-1	2.70805	3.8712	0.693147	2.94444	0	0	0	0	0	0	0
Naive_CTCCTCCTCCGTATAG-1	2.30259	3.29584	0.693147	3.55535	0	0	0	0	0	0	0
Naive_CTCCTTTAGGGAACAA-1	2.70805	3.21888	0	3.4012	0	0	0	0	0	0	0
Naive_CTCCTTTCACACAGAG-1	2.94444	3.73767	0	2.70805	0	0.693147	0	0	0	0	0
Naive_CTCCTTTGTCCATCTC-1	3.46574	3.98898	0	1.60944	0	0	0	0	0	0	0
Naive_CTCCTTTGTTCCAAAC-1	2.30259	3.04452	0	3.46574	0	0	0	0	0	0	0
Naive_CTCGAGGGTATGTCAC-1	2.3979	3.3673	0	3.17805	0	0	0	0	0	0	0
Naive_CTCGAGGTCGCTAGCG-1	3.04452	3.73767	0	3.04452	0	0	0	0	0	0	0
Naive_CTCTCAGCAGGGTTGA-1	2.63906	3.89182	0	2.30259	0	0	0	0	0	0	0
Naive_CTCTCAGGTGGCACTC-1	3.04452	3.93183	0	2.56495	0	0	0	0	0	0	0
Naive_CTCTCGACATCTTAGG-1	2.63906	3.43399	0	3.04452	0	0	0	0	0	0	0
Naive_CTCTCGATCCTCACGT-1	3.17805	3.66356	1.38629	3.13549	1.79176	0	0	0	0	0	0
Naive_CTCTGGTCATCCGAGC-1	2.83321	2.94444	0.693147	3.71357	0	0	0	0	0	0	0
Naive_CTGAATGAGGCCTGAA-1	2.94444	3.09104	0.693147	3.3673	0	0	0	0	0	0	0
Naive_CTGAATGGTTACCCAA-1	2.77259	2.63906	0	3.13549	0	0	0	0	0	0	0
Naive_CTGAGCGAGGTCACCC-1	3.09104	3.68888	1.09861	3.29584	0	0	0	0	0	0	0
Naive_CTGAGCGAGTGGAAAG-1	3.04452	2.77259	0	3.68888	0	0	0	0	0	0	0
Naive_CTGAGCGGTCCCTAAA-1	2.56495	2.99573	0	3.3322	0	0	0	0	0	0	0
Naive_CTGAGGCCAATGGCCC-1	2.94444	4.33073	1.09861	2.63906	0	0	0	0	0	0	0
Naive_CTGAGGCGTATAATGG-1	2.30259	2.56495	1.38629	3.68888	0	0	0	0	0	0	0
Naive_CTGAGGCGTCCATAGT-1	3.4012	3.89182	0	2.30259	0	0	0	0	0	0	0
Naive_CTGAGGCGTGTTCGAT-1	3.09104	3.17805	0	3.13549	0	0	0	0	0	0	0
Naive_CTGAGGCTCACAGAGG-1	2.94444	3.61092	0.693147	3.17805	0	0	0	0	0	0	0
Naive_CTGAGGCTCACCATAG-1	3.3673	3.8712	0.693147	3.49651	0	0	0	0	0	0	0
Naive_CTGATCCCACAGTACT-1	2.94444	4.30407	0	2.19722	0	0	0	0	0	0	0
Naive_CTGATCCCAGCCATTA-1	2.99573	3.78419	0	1.79176	0	0	0	0	0	0	0
Naive_CTGATCCTCATAGGCT-1	2.3979	3.29584	0	1.38629	0	0	0	0	0	0	0
Naive_CTGCAGGAGGAAGAAC-1	2.70805	2.99573	0	3.52636	0	0	0	0	0	0	0
Naive_CTGCAGGCAAGATCCT-1	2.99573	3.4012	0	3.2581	0	0	0	0	0	0	0
Naive_CTGCAGGCAGCCGGTT-1	2.83321	3.3322	0	3.58352	0	0	0	0	0	0	0.693147
Naive_CTGCCATAGAGCAGAA-1	3.21888	3.93183	0	2.19722	0	0	0	0	0	0	0
Naive_CTGCCATCAGTCTACA-1	2.99573	3.80666	0.693147	3.09104	0.693147	0	0	0	0	0	0
Naive_CTGCCATTCGGCTGAC-1	2.83321	3.49651	0	2.56495	0	0	0	0	0	0	0
Naive_CTGCCTAAGCTAGATA-1	2.30259	3.43399	0	2.07944	0	0	0	0	0	0	0
Naive_CTGCCTAGTCTCCTGT-1	3.04452	3.97029	0	1.79176	0	0	0	0	0	0	0
Naive_CTGCCTAGTTTCACAG-1	2.48491	3.17805	0	3.17805	0	0	0	0	0	0	0
Naive_CTGCCTATCTTGTGCC-1	2.56495	3.80666	1.09861	3.13549	0	0	0	0	0	0	0
Naive_CTGCGAGAGCGCATCC-1	2.48491	3.49651	1.09861	2.19722	0	0	0	0	0	0	0
Naive_CTGCGAGCAGTTGGTT-1	3.46574	3.55535	0	3.17805	0	0	0	0	0	0	0
Naive_CTGCGAGTCTCGCTCA-1	3.09104	3.3673	0	3.29584	0.693147	0	0	0	0	0	0
Naive_CTGGACGAGGACATCG-1	2.30259	2.77259	0.693147	3.63759	0	0	0	0	0	0	0
Naive_CTGGACGCAACCAATC-1	3.09104	3.21888	0	3.58352	0	0	0	0	0	0	0
Naive_CTGGACGTCTGACGCG-1	3.13549	3.7612	0	3.61092	0	0	0	0	0	0	0
Naive_CTGGCAGAGGTAAACT-1	2.63906	3.68888	0	1.94591	0	0	0	0	0	0	0
Naive_CTGGCAGGTCACTCTC-1	2.77259	3.63759	1.09861	3.13549	0	0	0	0	0	0	0
Naive_CTGGCAGGTGGGCTTC-1	2.77259	3.04452	1.09861	3.80666	0	0	0	0	0	0	0
Naive_CTGGTCTGTCGACGCT-1	2.89037	3.61092	0	3.04452	0	0	0	0	0	0	0.693147
Naive_CTGTACCAGGTAGACC-1	2.77259	3.4012	0.693147	3.55535	0	0	0	0	0	0	0
Naive_CTGTACCCACGATAGG-1	3.21888	3.3322	1.38629	3.21888	0	0	0	0	0	0	0
Naive_CTGTACCCATCCTAAG-1	2.77259	3.66356	0.693147	2.77259	0	0	0	0	0	0	0
Naive_CTGTACCTCACCCTCA-1	2.83321	2.48491	0	1.38629	0	0	0	0	0	0	0.693147
Naive_CTGTAGAAGAAGCTGC-1	2.83321	3.29584	0	2.70805	0	0	0	0	0	0	0
Naive_CTGTATTCACAGCATT-1	2.19722	3.55535	1.38629	3.73767	0	0	0	0	0	0	0
Naive_CTGTCGTAGTAGATCA-1	3.2581	2.83321	1.09861	3.4012	0.693147	0	0	0	0	0	0
Naive_CTGTCGTTCCATCTCG-1	3.21888	3.4012	0	3.17805	0	0	0	0	0	0	0
Naive_CTGTGAAAGAGGCGTT-1	3.13549	3.43399	0	3.46574	0	0	0	0	0	0	0
Naive_CTGTGAATCATCTGTT-1	2.70805	3.43399	0	3.43399	0	0	0	0	0	0	0
Naive_CTGTGAATCGTGACTA-1	2.3979	3.2581	0	3.43399	0	0	0	0	0	0	0
Naive_CTGTGAATCTGTCCCA-1	2.77259	3.71357	0.693147	3.46574	0.693147	0	0	0	0	0	0
Naive_CTGTGAATCTTCTTCC-1	2.77259	3.73767	1.38629	3.21888	0	0	0	0	0	0	0
Naive_CTGTGGGAGACTCTAC-1	3.09104	3.3322	0	3.3673	0	0	0	0	0	0	0
Naive_CTGTGGGAGATTCGCT-1	3.21888	3.3673	1.38629	3.55535	0	0	0	0	0	0	0
Naive_CTGTGGGCACGAGGTA-1	2.89037	2.94444	1.09861	3.68888	0	0	0	0	0	0	0
Naive_CTGTGGGCAGAGGCTA-1	2.56495	4.21951	0	1.79176	0	0	0	0	0	0	0
Naive_CTGTGGGTCTCGAACA-1	2.77259	3.61092	0.693147	3.4012	0	0	0	0	0	0	0
Naive_CTTACCGAGACTAAGT-1	3.04452	3.2581	0	1.38629	0	0	0	0	0	0	0
Naive_CTTACCGAGAGGTTTA-1	2.63906	3.46574	0	3.63759	1.09861	0	0	0	0	0	0
Naive_CTTACCGCATGAAGCG-1	3.49651	4.44265	1.09861	2.70805	0	0	0	0	0	0	0
Naive_CTTACCGTCTACACAG-1	3.04452	3.52636	0	3.3673	0	0	0	0	0	0	0
Naive_CTTAGGAAGAGGCCAT-1	2.3979	4.29046	0	3.09104	0	0	0	0	0	0	0
Naive_CTTAGGAAGCCTTCTC-1	3.04452	3.4012	1.09861	3.66356	0	0	0	0	0	0	0
Naive_CTTAGGAAGTATTGCC-1	2.94444	2.94444	1.09861	3.3322	0	0	0	0	0	0	0.693147
Naive_CTTAGGAGTCCAAAGG-1	2.83321	3.09104	0.693147	3.29584	0	0	0	0	0	0	0
Naive_CTTAGGAGTTCTAACG-1	3.21888	3.13549	0	1.38629	0	0	0	0	0	0	0
Naive_CTTCAATCAATTCTTC-1	2.63906	3.66356	0	2.07944	0	0	0	0	0	0	0
Naive_CTTCCGAGTAGCACAG-1	3.58352	3.17805	0	2.77259	0	0	0	0	0	0	0
Naive_CTTCCTTGTGGCTGAA-1	2.77259	3.29584	0.693147	3.29584	0	0	0	0	0	0	0
Naive_CTTCGGTAGCGTGCTC-1	2.63906	3.73767	0	3.09104	0	0	0	0	0	0	0
Naive_CTTCGGTCACGATTCA-1	3.13549	3.61092	1.09861	2.3979	0	0	0	0	0	0	0
Naive_CTTCGGTCAGTAGAAT-1	2.89037	3.97029	0	2.89037	0	0	0	0	0	0	0
Naive_CTTCGGTCAGTGAGCA-1	3.04452	3.93183	0	2.70805	0	0	0	0	0	0	0
Naive_CTTCGGTCATGGGCAA-1	1.79176	2.77259	0	2.3979	0	0	0	0	0	0	0
Naive_CTTCGGTGTACTCAAC-1	2.70805	3.13549	0.693147	3.55535	0	0	0	0	0	0	0
Naive_CTTCGGTGTCCACATA-1	1.94591	3.98898	0	1.09861	0	0	0	0	0	0	0
Naive_CTTCGGTTCCGCTGTT-1	2.89037	4.06044	0	2.19722	0	0	0	0	0	0	0
Naive_CTTCTAACAAGGGCAT-1	2.77259	3.46574	0.693147	3.73767	0.693147	0.693147	0	0	0	0	0
Naive_CTTCTAATCGAGCCTG-1	2.99573	3.73767	0	2.07944	0	0	0	0	0	0	0
Naive_CTTCTCTAGTTTGAGA-1	3.58352	3.58352	0.693147	2.30259	0	0	0	0	0	0	0
Naive_CTTCTCTCAGAACTAA-1	1.09861	3.71357	0.693147	2.83321	0	0	0	0	0	0	0
Naive_CTTCTCTCAGCCGTCA-1	3.46574	3.73767	0	3.29584	0	0	0	0	0	0	0
Naive_CTTCTCTGTTAGGGAC-1	3.2581	3.3673	0	3.09104	0	0	0	0	0	0	0
Naive_CTTGAGACACACTGGC-1	2.63906	3.17805	1.09861	3.91202	0	0	0	0	0	0	0
Naive_CTTGAGACATCAACCA-1	2.99573	3.3673	0	3.2581	0.693147	0	0	0	0	0	0
Naive_CTTGAGAGTACTGACT-1	2.94444	3.68888	0	3.17805	0	0	0	0	0	0	0
Naive_CTTGATTCAGTATGAA-1	3.49651	3.46574	0.693147	3.58352	0	0	0	0	0	0	0
Naive_CTTGATTTCACCTCAC-1	2.83321	4.18965	0	1.38629	0	0	0	0	0	0	0
Naive_CTTTCGGAGCGAAACC-1	3.13549	3.85015	0	2.94444	0.693147	0	0	0	0	0	0
Naive_CTTTCGGAGGTTCATC-1	2.63906	3.13549	0.693147	3.4012	0.693147	0	0	0	0	0	0
Naive_CTTTCGGAGTTGAAGT-1	2.70805	3.43399	1.09861	3.71357	0	0	0	0	0	0	0
Naive_CTTTCGGGTCACTCTC-1	2.77259	3.21888	0	3.17805	0	0	0	0	0	0	0
Naive_CTTTCGGGTGCGGTAA-1	2.89037	3.3322	0	2.70805	0	0	0	0	0	0	0.693147
Naive_GAAACCTCAAGTGGAC-1	2.3979	2.99573	0.693147	3.85015	0	0	0	0	0	0	0.693147
Naive_GAAACCTTCCACCCTA-1	3.13549	3.2581	0.693147	3.04452	0	0	0	0	0	0	0
Naive_GAAACCTTCCGACATA-1	2.30259	4.00733	0	2.19722	0	0	0	0	0	0	0
Naive_GAAATGAAGTTACTCG-1	3.17805	3.3673	0.693147	3.3673	0	0	0	0	0	0	0
Naive_GAAATGACAAGAGAGA-1	2.99573	3.43399	0.693147	3.68888	0	0	0	0	0	0	0
Naive_GAAATGACACTTGAAC-1	3.29584	3.93183	0	3.09104	0	0	0	0	0	0	0
Naive_GAACGTTCAGAGATTA-1	2.77259	3.95124	0	1.94591	0	0	0	0	0	0	0
Naive_GAACGTTCAGCAGTTT-1	2.48491	3.8712	1.09861	2.19722	0	0	0	0	0	0	0
Naive_GAACGTTTCACGTAGT-1	2.94444	2.83321	0	3.43399	1.09861	0	0	0	0	0	0
Naive_GAACGTTTCAGCGCGT-1	3.2581	3.3673	0	3.73767	0	0	0	0	0	0	0
Naive_GAACTGTGTACCAATC-1	2.3979	3.2581	0	3.21888	0	0	0	0	0	0	0
Naive_GAACTGTGTATGGTTC-1	2.48491	2.83321	0	2.89037	0	0	0	0	0	0	0.693147
Naive_GAACTGTGTTCCATTT-1	3.13549	3.80666	0	1.38629	0	0	0	0	0	0	0
Naive_GAAGAATAGTGGAAAG-1	3.09104	3.3673	0.693147	3.80666	0	0	0	0	0	0	0
Naive_GAAGAATCAACGCATT-1	2.30259	2.48491	0	3.09104	0	0	0	0	0	0	0
Naive_GAAGAATCAGTATACC-1	2.89037	3.52636	0.693147	2.94444	0	0	0	0	0	0	0
Naive_GAAGCCCCATGTTTGG-1	3.09104	2.99573	0.693147	3.73767	0	0	0	0	0	0	0
Naive_GAAGCCCGTACTGCGC-1	2.56495	3.58352	0	2.70805	0	0	0	0	0	0	0
Naive_GAAGCCCGTCCGAAGA-1	3.13549	3.7612	0	1.79176	0	0.693147	0	0	0	0	0
Naive_GAAGCCCGTCCTGGTG-1	2.94444	2.83321	1.38629	3.63759	0	0	0	0	0	0	0
Naive_GAAGCCCGTGTGGTCC-1	3.13549	3.49651	1.09861	2.83321	0	0	0	0	0	0	0
Naive_GAAGCGACATGTGACT-1	2.70805	3.09104	1.38629	2.83321	0	0	0	0	0	0	0
Naive_GAAGCGAGTGGAAGTC-1	2.56495	4.41884	0	3.13549	0	0	0	0	0	0	0
Naive_GAAGGACAGAGCTTTC-1	2.89037	3.3322	1.09861	3.55535	0	0	0	0	0	0	0
Naive_GAAGGACAGCACCGAA-1	2.77259	3.29584	0.693147	2.99573	0	0	0	0	0	0	0
Naive_GAAGGACCAAAGCGTG-1	2.83321	3.04452	0	1.79176	0	0	0	0	0	0	0
Naive_GAAGGACGTGGCCCAT-1	3.04452	2.89037	0	3.97029	0	0	0	0	0	0	0
Naive_GAAGGGTCAACGTATC-1	2.83321	3.46574	0.693147	3.43399	0	0	0	0	0	0	0
Naive_GAAGGGTCAAGCAGGT-1	3.09104	2.99573	1.09861	2.89037	0	0	0	0	0	0	0
Naive_GAAGGGTGTCCAGAAG-1	2.89037	3.55535	0	3.46574	0	0	0	0	0	0	0
Naive_GAAGTAAGTGAGTTGG-1	2.63906	2.94444	0.693147	3.85015	0	0.693147	0	0	0	0	0
Naive_GAATAGAGTTTACACG-1	2.99573	3.29584	0	3.73767	0	0	0	0	0	0	0
Naive_GAATAGATCATACGGT-1	3.09104	3.89182	0.693147	3.21888	0	0	0	0	0	0	0
Naive_GAATAGATCTATCGGA-1	3.09104	3.55535	0	2.77259	0	0	0	0	0	0	0
Naive_GAATCACCACATGTTG-1	3.13549	3.58352	1.38629	2.83321	0	0	0	0	0	0	0
Naive_GAATCACCACCGTGAC-1	2.56495	2.94444	0	1.09861	0	0	0	0	0	0	0
Naive_GAATCACTCTACCACC-1	2.77259	3.91202	0	2.19722	0.693147	0	0	0	0	0	0
Naive_GAATCGTGTTCCTTGC-1	3.52636	3.80666	0	3.04452	0	0	0	0	0	0	0
Naive_GACACGCCACTAAACC-1	2.77259	3.68888	0	1.94591	0	0	0	0	0	0	0
Naive_GACACGCCAGCTGTCG-1	2.19722	2.83321	0	2.94444	1.09861	0	0	0	0	0	0
Naive_GACACGCTCCATTGTT-1	2.56495	3.3673	0	2.56495	0	0	0	0	0	0	0
Naive_GACAGCCCACGGATCC-1	2.70805	3.3673	0	3.4012	0	0	0	0	0	0	0
Naive_GACAGCCCATCAGTCA-1	3.3673	3.3322	0	3.61092	0	0	0	0	0	0	0
Naive_GACAGCCGTAAGCAAT-1	2.48491	3.52636	0	3.43399	0	0	0	0	0	0	0
Naive_GACAGCCTCTCGTCGT-1	3.21888	3.4012	1.09861	2.94444	0	0	0	0	0	0	0
Naive_GACATCACAATAGGAT-1	2.94444	2.83321	1.09861	3.21888	0	0.693147	0	0	0	0	0
Naive_GACATCAGTACTCAAC-1	3.04452	3.95124	0	1.60944	0.693147	0	0	0	0	0	0
Naive_GACATCAGTGCCGTAC-1	2.94444	4.17439	0	1.60944	0	0	0	0	0	0	0
Naive_GACATCATCTCAACGA-1	2.99573	2.70805	0	3.09104	0	0	0	0	0	0	0
Naive_GACATCATCTTTCCGG-1	2.77259	3.49651	0.693147	2.99573	0	0	0	0	0	0	0
Naive_GACCAATCATACTGTG-1	2.89037	3.78419	1.38629	3.2581	0	0	0	0	0	0	0
Naive_GACCAATGTACCTAGT-1	2.89037	3.17805	0.693147	3.2581	0	0	0	0	0	0	0
Naive_GACCAATTCATGCAGT-1	2.99573	3.68888	0.693147	3.55535	0	0	0	0	0	0	0
Naive_GACCAATTCTCGAGTA-1	3.52636	4.06044	0.693147	4.04305	0	0	0	0	0	0	0
Naive_GACCCAGCAATAGAGT-1	3.2581	4.11087	0	2.94444	0	0	0	0	0	0	0
Naive_GACCCAGGTGATTGGG-1	2.83321	4.29046	0.693147	2.63906	0.693147	0	0	0	0	0	0
Naive_GACCCTTCACTTGTCC-1	2.77259	3.55535	0.693147	3.09104	0	0.693147	0	0	0	0	0
Naive_GACCCTTGTACCGCGT-1	2.77259	3.3673	0.693147	2.89037	0	0	0	0	0	0	0
Naive_GACCCTTTCCGAGGCT-1	2.83321	3.13549	1.09861	3.58352	0	0	0	0	0	0	0
Naive_GACCGTGCAAATAGCA-1	2.70805	3.46574	0	3.2581	0	0	0	0	0	0	0
Naive_GACCGTGGTAATCAAG-1	3.09104	4.34381	0	1.79176	0	0	0	0	0	0	0
Naive_GACCGTGTCCCTTGGT-1	3.2581	3.66356	0.693147	3.52636	0	0	0	0	0	0	0
Naive_GACCGTGTCGTGCATA-1	2.3979	2.48491	0	3.13549	0	0	0	0	0	0	0
Naive_GACCGTGTCGTTAGTG-1	2.89037	3.43399	1.09861	3.09104	0	0	0	0	0	0	0
Naive_GACCTTCCAGCGGTTC-1	3.46574	3.43399	0.693147	2.56495	0	0	0	0	0	0	0
Naive_GACGCTGAGGCGTCCT-1	3.4012	3.21888	0	2.63906	0	0	0	0	0	0	0
Naive_GACGCTGCAGGCAATG-1	3.04452	4.34381	1.09861	2.3979	0	0	0	0	0	0	0
Naive_GACGCTGCAGTCGGTC-1	3.17805	3.17805	0	3.4012	0	0	0	0	0	0	0
Naive_GACGCTGGTCCTTGTC-1	3.09104	3.3673	1.38629	3.04452	0	0	0	0	0	0	0
Naive_GACGCTGTCGGACCAC-1	3.43399	3.66356	0.693147	2.30259	0	0	0	0	0	0	0
Naive_GACGCTGTCTCGTGGG-1	2.70805	3.78419	1.09861	1.60944	0	0	0	0	0	0	0
Naive_GACGTTAAGGCGTCCT-1	2.89037	3.49651	0.693147	3.58352	0	0	0	0	0	0	0
Naive_GACGTTAAGTTGCTGT-1	2.07944	3.63759	0.693147	3.13549	0.693147	0	0	0	0	0	0
Naive_GACTATGAGTCTAGAA-1	3.17805	3.13549	0	3.49651	0	0	0	0	0	0	0
Naive_GACTATGCAAAGGCGT-1	2.83321	3.58352	0	3.46574	0	0	0	0	0	0	0
Naive_GACTATGCAACTGCCG-1	3.2581	3.2581	0.693147	2.48491	0	0	0	0	0	0	0
Naive_GACTATGCAGTTGGTT-1	3.46574	2.94444	0	2.48491	1.09861	0	0	0	0	0	0
Naive_GACTATGCATACACCA-1	2.3979	3.68888	0	3.21888	0	0	0	0	0	0	0
Naive_GACTATGTCTGTCAGA-1	2.70805	3.09104	0	3.61092	0	0	0	0	0	0	0
Naive_GACTCAACAACTCATG-1	3.09104	3.71357	0	3.3673	0.693147	0	0	0	0	0	0
Naive_GACTCAACACTCAAGT-1	2.48491	2.99573	0	3.13549	0	0	0	0	0	0	0
Naive_GACTCAACATCAGTCA-1	2.56495	3.61092	0.693147	3.4012	0	0	0	0	0	0	0
Naive_GACTCTCAGGAACTAT-1	3.04452	2.83321	0.693147	3.46574	0	0	0	0	0	0	0
Naive_GACTCTCGTCACGACC-1	2.94444	3.8712	0.693147	3.43399	0.693147	0	0	0	0	0	0
Naive_GACTCTCTCCATCCGT-1	2.83321	3.3322	1.09861	3.17805	0.693147	0	0	0	0	0	0
Naive_GACTCTCTCGATCCCT-1	2.3979	3.89182	1.38629	3.43399	0	0	0	0	0	0	0
Naive_GACTGATAGCGTGCTC-1	2.89037	4.07754	0.693147	2.89037	0	0	0	0	0	0	0
Naive_GACTGATTCTCGTCGT-1	2.99573	3.13549	0.693147	3.52636	0.693147	0	0	0	0	0	0.693147
Naive_GACTTCCAGCTCGCAC-1	2.56495	3.04452	1.09861	3.21888	0	0	0	0	0	0	0
Naive_GACTTCCCAAAGGAGA-1	3.46574	3.8712	0	2.83321	0	0	0	0	0	0	0
Naive_GACTTCCTCCGATGTA-1	2.70805	3.58352	0.693147	3.4012	0	0	0	0	0	0	0
Naive_GACTTCCTCCTAGCGG-1	2.89037	3.3673	0	2.89037	0	0	0	0	0	0	0
Naive_GAGAAATAGACCAACG-1	3.58352	3.29584	1.09861	2.19722	0	0	0	0	0	0	0
Naive_GAGAAATAGTGAGGCT-1	2.63906	3.13549	0	2.94444	0	0	0	0	0	0	0
Naive_GAGAAATCAAATTGCC-1	2.48491	3.2581	0.693147	3.7612	0.693147	0	0	0	0	0	0
Naive_GAGACCCAGGAAACGA-1	3.58352	2.94444	1.09861	3.66356	0	0	0	0	0	0	0
Naive_GAGACCCAGTTCCTGA-1	2.56495	3.3322	0.693147	2.94444	0	0.693147	0	0	0	0	0
Naive_GAGACCCCATACAGGG-1	2.48491	3.7612	0	3.49651	0	0	0	0	0	0	0
Naive_GAGACCCCATAGACTC-1	2.56495	2.56495	0.693147	3.98898	0	0	0	0	0	0	0
Naive_GAGACCCGTCCACTCT-1	2.99573	3.63759	0	2.99573	0	0	0	0	0	0	0
Naive_GAGACCCGTTGCCAAT-1	3.3322	3.82864	0	2.70805	0.693147	0	0	0	0	0	0
Naive_GAGACCCGTTTGATCG-1	3.46574	3.29584	0	2.63906	0	0	0	0	0	0	0
Naive_GAGACCCTCAGCTTCC-1	3.17805	3.91202	0	3.13549	0.693147	0	0	0	0	0	0
Naive_GAGACTTAGGAGATAG-1	3.4012	4.46591	0	1.94591	1.09861	0	0	0	0	0	0
Naive_GAGACTTCACGTCGTG-1	2.77259	3.04452	0	3.3673	0	0	0	0	0	0	0
Naive_GAGACTTTCATGAGTC-1	2.48491	3.63759	0	1.79176	0	0	0	0	0	0	0
Naive_GAGACTTTCCGCAACG-1	2.77259	3.29584	0.693147	3.80666	0	0	0	0	0	0	0
Naive_GAGACTTTCTGACAGT-1	3.21888	3.55535	0	3.3322	0	0	0	0	0	0	0
Naive_GAGAGGTGTCTAGGCC-1	3.04452	3.04452	0	2.83321	0	0	0	0	0	0	0
Naive_GAGAGGTTCACATCAG-1	2.99573	3.04452	0	3.21888	0	0	0	0	0	0	0
Naive_GAGAGGTTCACTTGTT-1	3.2581	3.3673	0.693147	3.4012	0	0	0	0	0	0	0
Naive_GAGATGGAGCAATTAG-1	2.83321	3.49651	0	3.09104	1.38629	0	0	0	0	0	0
Naive_GAGATGGAGGACGGAG-1	2.63906	3.58352	0	3.68888	0	0	0	0	0	0	0
Naive_GAGATGGCACATGACT-1	3.13549	3.95124	0.693147	2.3979	0	0	0	0	0	0	0
Naive_GAGATGGGTGTCCAAT-1	3.09104	3.4012	0	2.77259	0	0	0	0	0	0	0
Naive_GAGCCTGCATGATAGA-1	3.09104	3.63759	0	3.4012	0.693147	0	0	0	0	0	0
Naive_GAGCTGCAGCCTCAGC-1	2.83321	3.7612	0	1.38629	0	0	0	0	0	0	0
Naive_GAGCTGCTCACCTCGT-1	2.99573	3.71357	0	3.3673	0	0	0	0	0	0	0
Naive_GAGCTGCTCTTGAACG-1	2.3979	2.77259	0	3.04452	0	0.693147	0	0	0	0	0
Naive_GAGGGATAGAAATTCG-1	2.94444	3.98898	0	3.3673	0	0	0	0	0	0	0
Naive_GAGGGTAAGAGGATCC-1	3.7612	3.73767	0	2.77259	0	0	0	0	0	0	0
Naive_GAGGGTACACAAGCTT-1	2.77259	3.49651	0.693147	2.56495	0	0	0	0	0	0	0
Naive_GAGGGTACAGGAAGTC-1	3.09104	3.29584	0	1.79176	0	0	0	0	0	0	0
Naive_GAGGGTACATCAGCAT-1	2.3979	2.83321	1.09861	4.18965	0	0	0	0	0	0	0
Naive_GAGTCATAGCCTCCAG-1	1.79176	3.09104	1.38629	3.73767	0	0	0	0	0	0	0
Naive_GAGTCATGTGAGTTGG-1	3.13549	2.48491	0.693147	3.63759	0	0	0	0	0	0	0
Naive_GAGTCTAAGGAATTAC-1	1.79176	3.52636	1.09861	3.73767	0	0	0	0	0	0	0
Naive_GAGTCTAAGTTTGGCT-1	3.21888	3.49651	0.693147	3.17805	0	0.693147	0	0	0	0	0
Naive_GAGTCTACAACGGGTA-1	3.13549	4.04305	0	3.29584	0	0	0	0	0	0	0
Naive_GAGTCTACAGGACATG-1	3.29584	3.3673	0.693147	3.46574	0	0	0	0	0	0	0.693147
Naive_GAGTCTACAGTCAGAG-1	2.83321	3.21888	0	3.85015	0	0	0	0	0	0	0
Naive_GAGTCTATCCTGTTAT-1	2.70805	3.52636	0.693147	3.29584	0	0	0	0	0	0	0
Naive_GAGTGAGTCGGTCATA-1	3.21888	3.3322	0	3.09104	0	0	0	0	0	0	0
Naive_GAGTGTTCACAGAGCA-1	3.4012	3.13549	0	3.21888	0	0	0	0	0	0	0
Naive_GAGTGTTGTAGGAGTC-1	2.83321	2.70805	0.693147	3.04452	0	0	0	0	0	0	0
Naive_GAGTGTTTCGCAGTGC-1	2.99573	3.91202	0	2.48491	0	0	0	0	0	0	0
Naive_GAGTTACAGCCTCTTC-1	2.70805	3.21888	0	3.09104	0	0	0	0	0	0	0.693147
Naive_GAGTTGTCACGTAACT-1	3.04452	3.09104	0.693147	3.04452	0	0	0	0	0	0	0
Naive_GAGTTGTCACTGCGAC-1	2.99573	3.61092	0	3.61092	0	0	0	0	0	0	0.693147
Naive_GAGTTGTCAGGACTAG-1	2.63906	3.49651	1.09861	3.91202	0.693147	0	0	0	0	0	0
Naive_GAGTTGTCATAATGCC-1	2.3979	3.3673	0	2.94444	0	0	0	0	0	0	0
Naive_GAGTTGTGTGCAAGAC-1	2.70805	2.94444	0	3.66356	0	0	0	0	0	0	0
Naive_GAGTTTGAGCTACTGT-1	2.94444	3.09104	0	3.55535	0.693147	0	0	0	0	0	0
Naive_GAGTTTGGTAACTAAG-1	3.29584	3.49651	0	2.70805	0	0	0	0	0	0	0
Naive_GATAGAACAATTGCCA-1	3.17805	3.95124	0	2.83321	0	0	0	0	0	0	0
Naive_GATAGAACATCGGAAG-1	3.4012	3.58352	0	2.89037	0	0	0	0	0	0	0
Naive_GATAGAAGTACATTGC-1	2.30259	3.78419	0.693147	2.30259	0	0	0	0	0	0	0
Naive_GATAGAAGTCGCGGTT-1	2.94444	3.04452	0	3.80666	0	0	0	0	0	0	0
Naive_GATAGAATCAGTCACA-1	2.89037	3.98898	0	1.94591	0	0	0	0	0	0	0
Naive_GATAGAATCTACGGGC-1	2.19722	3.49651	0	1.09861	0	0	0	0	0	0	0
Naive_GATAGCTAGATTGCGG-1	2.63906	3.09104	0.693147	3.95124	0	0.693147	0	0	0	0	0
Naive_GATAGCTAGTCTGCGC-1	2.89037	3.17805	0	3.29584	0	0	0	0	0	0	0
Naive_GATAGCTCAGTACTAC-1	2.89037	3.98898	0	2.19722	0	0	0	0	0	0	0
Naive_GATAGCTGTCGAGCTC-1	2.99573	2.94444	0	3.55535	0	0	0	0	0	0	0
Naive_GATAGCTGTTACCCAA-1	3.17805	3.52636	0	3.63759	0	0	0	0	0	0	0.693147
Naive_GATCACAAGCTGAAGC-1	2.77259	3.43399	0	3.17805	0	0	0	0	0	0	0
Naive_GATCACAGTTCGAGCC-1	3.4012	3.4012	0	3.3322	0	0	0	0	0	0	0
Naive_GATCAGTAGAACCCGA-1	2.94444	3.73767	0	2.77259	0	0	0	0	0	0	0
Naive_GATCAGTAGGCGAACT-1	2.89037	3.21888	1.09861	2.99573	0	0	0	0	0	0	0
Naive_GATCAGTCATACTGAC-1	2.94444	3.63759	0	2.63906	0	0	0	0	0	0	0
Naive_GATCCCTAGAGGTATT-1	2.99573	3.68888	0.693147	2.48491	0	0	0	0	0	0	0
Naive_GATCCCTCACAACCGC-1	2.19722	3.98898	1.38629	1.79176	0	0	0	0	0	0	0
Naive_GATCCCTCAGTGACCC-1	2.3979	3.3322	0.693147	2.99573	0	0	0	0	0	0	0
Naive_GATCCCTGTAGCGTAG-1	2.99573	3.61092	0.693147	3.13549	0	0	0	0	0	0	0
Naive_GATCCCTTCAAAGAAC-1	3.3673	3.4012	0	2.70805	0.693147	0	0	0	0	0	0
Naive_GATCGTAAGAAGAACG-1	2.3979	4.09434	0	2.19722	0.693147	0	0	0	0	0	0
Naive_GATCGTAAGAAGCGAA-1	2.77259	3.61092	0	2.77259	0	0	0	0	0	0	0
Naive_GATCGTAAGAGGTCAC-1	2.94444	2.99573	1.09861	3.80666	0	0	0	0	0	0	0
Naive_GATCGTAAGCTGCCTG-1	2.30259	3.4012	1.60944	3.71357	0	0	0	0	0	0	0
Naive_GATCGTAGTGCGCTCA-1	2.70805	3.3673	0	3.55535	0	0	0	0	0	0	0
Naive_GATCGTATCCACGAAT-1	3.29584	2.70805	0.693147	2.77259	0.693147	0	0	0	0	0	0
Naive_GATGACTAGTCCCGAC-1	3.21888	3.3673	0.693147	3.80666	0.693147	0	0	0	0	0	0
Naive_GATGACTCACGCGCAT-1	2.94444	3.78419	0	1.38629	0	0	0	0	0	0	0
Naive_GATGACTGTATACCTG-1	2.99573	3.68888	0	3.09104	0	0	0	0	0	0	0
Naive_GATGACTGTTGTGTAC-1	2.83321	3.63759	1.09861	2.83321	0	0	0	0	0	0	0
Naive_GATGAGGCAACAAAGT-1	2.83321	3.13549	0.693147	3.80666	0	0	0	0	0	0	0
Naive_GATGAGGTCTCGACCT-1	2.77259	3.13549	0.693147	3.71357	0.693147	0	0	0	0	0	0
Naive_GATGATCCAAGTTCGT-1	2.99573	3.46574	0	3.3322	0	0	0	0	0	0	0
Naive_GATGATCCACAAGGTG-1	2.99573	4.07754	1.09861	2.19722	0	0	0	0	0	0	0
Naive_GATGATCCAGCTATTG-1	2.56495	3.3322	0	2.48491	0	0	0	0	0	0	0
Naive_GATGATCCATCGAGCC-1	3.04452	3.09104	0.693147	3.29584	0	0	0	0	0	0	0
Naive_GATGCTAAGCGTGTTT-1	2.3979	2.99573	0	3.7612	0	0	0	0	0	0	0
Naive_GATGCTAGTATACGGG-1	3.17805	3.09104	1.09861	3.49651	0	0	0	0	0	0	0.693147
Naive_GATGCTAGTCTGTCCT-1	3.09104	3.3322	0.693147	3.63759	0	0	0	0	0	0	0
Naive_GATGCTAGTGAATGTA-1	3.17805	3.3322	0	2.70805	0	0	0	0	0	0	0
Naive_GATGCTATCCGTAATG-1	2.89037	2.94444	0	3.80666	0	0	0	0	0	0	0
Naive_GATGCTATCTTCCTAA-1	2.48491	3.52636	0	2.63906	0	0	0	0	0	0	0
Naive_GATGGAGAGAAACCCG-1	3.21888	3.66356	0	2.89037	0	0	0	0	0	0	0
Naive_GATGGAGTCTGGCCTT-1	2.77259	2.83321	0.693147	3.68888	0	0	0	0	0	0	0
Naive_GATGTTGCACGGTGCT-1	2.99573	2.83321	0	3.21888	0	0	0	0	0	0	0
Naive_GATGTTGCAGACACAG-1	2.77259	3.29584	0.693147	3.58352	0	0	0	0	0	0	0
Naive_GATGTTGCAGTTCCAA-1	3.09104	4.02535	0.693147	2.77259	0	0	0	0	0	0	0
Naive_GATTCGACATACCATG-1	2.63906	3.58352	0.693147	2.07944	0	0	0	0	0	0	0
Naive_GATTCGAGTCGTCTCT-1	2.89037	2.94444	0	3.43399	0	0	0	0	0	0	0
Naive_GATTCGAGTGGCTAGA-1	3.2581	3.09104	0.693147	3.43399	0	0	0	0	0	0	0
Naive_GATTCTTAGGAACTCG-1	2.89037	3.78419	0	2.63906	0	0	0	0	0	0	0
Naive_GATTCTTGTGGTATGG-1	2.3979	3.09104	0	3.89182	0	0	0	0	0	0	0
Naive_GATTCTTTCACTGATG-1	2.94444	3.21888	0.693147	3.66356	0	0	0	0	0	0	0
Naive_GATTGGTAGGCCTAAG-1	3.58352	3.49651	0.693147	3.29584	0.693147	0	0	0	0	0	0
Naive_GATTGGTCACTGTGTA-1	3.4012	3.52636	0	2.83321	0	0	0	0	0	0	0.693147
Naive_GATTTCTAGGTGGCTA-1	2.63906	3.17805	0.693147	3.04452	0	0	0	0	0	0	0
Naive_GATTTCTCACACCTAA-1	2.83321	3.46574	0	3.29584	0.693147	0	0	0	0	0	0
Naive_GCAACATCACCTTCCA-1	2.3979	3.43399	1.09861	2.94444	0	0	0	0	0	0	0
Naive_GCAACATTCACGTCCT-1	3.04452	3.58352	0	3.85015	0	0	0	0	0	0	0
Naive_GCAACATTCCACGGAC-1	2.70805	3.55535	1.09861	3.2581	0.693147	0	0	0	0	0	0
Naive_GCAACCGAGTACAACA-1	3.2581	3.13549	0	2.56495	0	0	0	0	0	0	0
Naive_GCAACCGCAATGTGGG-1	2.63906	3.95124	0.693147	2.48491	0	0	0	0	0	0	0
Naive_GCACATAAGGTTGGTG-1	3.09104	2.19722	0	3.52636	0	0	0	0	0	0	0
Naive_GCACATAGTCCGGTCA-1	2.70805	3.7612	0	2.30259	0	0	0	0	0	0	0
Naive_GCACATATCGTGGCTG-1	2.77259	4.20469	0.693147	1.79176	0	0	0	0	0	0	0
Naive_GCACGGTCACCATTCC-1	2.83321	3.29584	0	3.13549	0	0	0	0	0	0	0
Naive_GCACGGTGTGGTATGG-1	3.29584	3.52636	1.09861	2.70805	0	0	0	0	0	0	0
Naive_GCACGGTTCAGGACGA-1	3.21888	3.04452	0	2.70805	0	0	0	0	0	0	0
Naive_GCACGGTTCCACGTCT-1	3.17805	3.17805	0.693147	3.43399	0	0	0	0	0	0	0.693147
Naive_GCACGGTTCGGTAAGG-1	1.79176	3.7612	0	2.07944	0	0	0	0	0	0	0
Naive_GCACGTGCAAGAAACT-1	2.83321	3.49651	1.09861	3.2581	0	0	0	0	0	0	0
Naive_GCACGTGCACGAAAGC-1	2.3979	3.04452	0	4.02535	0.693147	0	0	0	0	0	0
Naive_GCACTAACACTAGGCC-1	2.99573	3.29584	1.09861	2.48491	0	0	0	0	0	0	0
Naive_GCACTAACATCCGCGA-1	2.70805	3.68888	0.693147	2.07944	0	0	0	0	0	0	0
Naive_GCAGCCAAGATTGATG-1	2.89037	3.63759	0	2.48491	0	0	0	0	0	0	0
Naive_GCAGCCAAGGGTACAC-1	2.77259	4.45435	0	3.04452	0	0	0	0	0	0	0
Naive_GCAGCCAAGTACGTCT-1	2.70805	3.13549	0	3.46574	0.693147	0	0	0	0	0	0
Naive_GCAGCCACATAGCTGT-1	2.89037	3.3673	1.38629	3.4012	0	0	0	0	0	0	0
Naive_GCAGCCAGTGATGGCA-1	2.94444	3.3673	0.693147	3.55535	0	0	0	0	0	0	0
Naive_GCAGCCAGTTCGTGCG-1	2.83321	3.55535	0.693147	3.09104	1.60944	0	0	0	0	0	0
Naive_GCAGCCATCCATTGCC-1	2.94444	3.49651	0.693147	3.09104	0.693147	0	0	0	0	0	0
Naive_GCAGCCATCCCGTTCA-1	2.70805	3.58352	0	3.43399	0	0	0	0	0	0	0
Naive_GCAGGCTAGAGCTTTC-1	3.21888	3.58352	0.693147	3.3322	0	0	0	0	0	0	0
Naive_GCAGGCTAGGACTGGT-1	2.77259	3.66356	0	1.94591	0	0	0	0	0	0	0
Naive_GCAGGCTCAAGGCGTA-1	3.4012	3.71357	0	3.66356	0	0.693147	0	0	0	0	0
Naive_GCAGGCTCATCTAGAC-1	2.99573	2.99573	1.38629	3.21888	0	0	0	0	0	0	0
Naive_GCAGGCTTCAATCTTC-1	2.89037	4.04305	0	3.43399	0.693147	0	0	0	0	0	0
Naive_GCAGTTACAAGTTCGT-1	3.13549	3.71357	1.09861	2.83321	0	0	0	0	0	0	0
Naive_GCATCGGAGAACCGCA-1	2.48491	3.09104	0	2.48491	0	0	0	0	0	0	0
Naive_GCATCGGCAGTCTCTC-1	3.09104	3.2581	1.60944	2.63906	0	0	0	0	0	0	0
Naive_GCATCGGGTAATGATG-1	2.94444	3.66356	1.38629	3.29584	0	0	0	0	0	0	0
Naive_GCATCGGTCGGCTTGG-1	2.70805	3.7612	0	3.58352	0	0	0	0	0	0	0
Naive_GCATCTCAGTAGCAAT-1	2.70805	3.52636	0.693147	2.94444	0	0.693147	0	0	0	0	0
Naive_GCATCTCCATTGCTTT-1	3.3322	3.3322	0.693147	3.63759	0	0	0	0	0	0	0
Naive_GCATCTCGTGCTCTCT-1	3.29584	3.8712	1.09861	3.29584	0	0	0	0	0	0	0.693147
Naive_GCATCTCTCCGTAGGC-1	3.29584	3.3322	0.693147	2.07944	0	0	0	0	0	0	0
Naive_GCATGATAGGCCTAGA-1	3.3673	3.68888	1.38629	3.09104	0	0	0	0	0	0	0
Naive_GCATGATGTTCGGCTG-1	3.17805	2.99573	1.09861	3.43399	0	0	0	0	0	0	0.693147
Naive_GCATGATTCCCATTTA-1	3.21888	3.29584	1.38629	3.04452	0	0	0	0	0	0	0
Naive_GCATTAGAGAGGTGCT-1	2.77259	2.89037	1.60944	3.4012	0	0	0	0	0	0	0
Naive_GCATTAGAGCACCAGA-1	3.29584	3.13549	0	2.77259	0	0	0	0	0	0	0
Naive_GCATTAGGTCAATCTG-1	2.48491	3.4012	1.38629	3.71357	0	0	0	0	0	0	0
Naive_GCATTAGTCATCTATC-1	2.3979	3.13549	0	3.2581	0	0	0	0	0	0	0
Naive_GCATTAGTCATTACCT-1	2.56495	3.04452	0.693147	3.2581	0	0.693147	0	0	0	0	0
Naive_GCATTAGTCCCAAGTA-1	2.07944	3.7612	0	2.19722	0	0	0	0	0	0	0
Naive_GCATTAGTCCGTGTGG-1	2.70805	3.49651	0	3.43399	0	0	0	0	0	0	0
Naive_GCCAACGAGACGACTG-1	2.56495	4.09434	0	1.38629	0	0	0	0	0	0	0
Naive_GCCAACGAGATGATTG-1	3.2581	3.29584	0	3.17805	0	0	0	0	0	0	0
Naive_GCCAACGCAAGCAATA-1	2.3979	2.89037	1.09861	3.68888	0	0	0	0	0	0	0
Naive_GCCAACGCACGATAGG-1	3.13549	3.8712	1.09861	1.60944	0	0	0	0	0	0	0
Naive_GCCAACGCATGAAGGC-1	2.30259	3.3673	0	2.56495	0	0	0	0	0	0	0
Naive_GCCAACGGTAATGTGA-1	2.89037	4.17439	0	2.30259	0	0	0	0	0	0	0
Naive_GCCAACGGTTGGGCCT-1	2.99573	3.04452	1.09861	3.4012	0	0	0	0	0	0	0
Naive_GCCAGCACAACAAGTA-1	2.99573	3.73767	0	3.49651	0	0	0	0	0	0	0
Naive_GCCAGCAGTATGTCTG-1	3.09104	3.46574	0	2.48491	0	0	0	0	0	0	0
Naive_GCCAGCAGTCTCGGAC-1	3.13549	3.17805	1.09861	3.71357	0.693147	0	0	0	0	0	0
Naive_GCCAGGTAGAGTCGAC-1	2.70805	3.98898	0	2.89037	0	0	0	0	0	0	0
Naive_GCCAGGTGTGCCTAAT-1	2.56495	3.2581	0	3.13549	0	0	0	0	0	0	0
Naive_GCCAGTGAGACATCCT-1	2.89037	3.80666	1.09861	3.43399	0	0	0	0	0	0	0
Naive_GCCAGTGAGCTGCCAC-1	3.09104	3.95124	0.693147	3.71357	0	0	0	0	0	0	0
Naive_GCCAGTGTCGCTTACC-1	3.2581	3.4012	0	2.30259	0	0	0	0	0	0	0
Naive_GCCATGGCAATGAACA-1	2.99573	3.4012	0	2.94444	0	0	0	0	0	0	0
Naive_GCCATGGGTGTTGACT-1	2.48491	3.58352	0	3.3322	0	0	0	0	0	0	0
Naive_GCCCAGAAGCTCGCAC-1	2.63906	3.3322	0.693147	3.52636	0	0	0	0	0	0	0
Naive_GCCCAGACAGTTGCGC-1	2.70805	3.04452	1.09861	3.17805	0	0	0	0	0	0	0
Naive_GCCCAGAGTCAAGCCC-1	3.17805	2.83321	0.693147	3.7612	0	0	0	0	0	0	0
Naive_GCCCAGATCATTCGGA-1	3.29584	3.61092	0	2.56495	0	0	0	0	0	0	0
Naive_GCCCGAAAGTCTGGTT-1	3.49651	3.49651	1.09861	1.94591	0	0	0	0	0	0	0
Naive_GCCCGAACAGACCTGC-1	2.30259	3.3322	0	3.21888	0	0	0	0	0	0	0
Naive_GCCCGAAGTCACCACG-1	2.77259	3.2581	1.09861	3.58352	0	0	0	0	0	0	0
Naive_GCCCGAAGTGTGGTCC-1	2.3979	3.13549	0.693147	3.58352	0	0	0	0	0	0	0
Naive_GCCCGAATCAAGTGGG-1	2.77259	3.21888	1.09861	2.89037	0	0	0	0	0	0	0
Naive_GCCGATGAGTAACCGG-1	2.30259	3.04452	0	3.04452	0	0	0	0	0	0	0
Naive_GCCGATGCAGTAACCT-1	2.63906	4.18965	0.693147	2.3979	0	0	0	0	0	0	0
Naive_GCCGATGTCATCACCC-1	2.99573	2.89037	0.693147	2.77259	0	0	0	0	0	0	0
Naive_GCCGTGAAGAAACCCG-1	2.70805	3.09104	0	2.99573	0	0	0	0	0	0	0
Naive_GCCTGTTAGGTCTGGA-1	3.21888	3.04452	0	3.21888	0	0	0	0	0	0	0
Naive_GCCTGTTAGTCAACAA-1	3.3322	3.63759	1.09861	3.17805	0.693147	0	0	0	0	0	0
Naive_GCCTGTTCACTGATTG-1	2.77259	3.2581	0.693147	3.09104	0	0	0	0	0	0	0
Naive_GCCTGTTCATCTGGGC-1	2.48491	3.29584	0.693147	3.58352	0	0	0	0	0	0	0
Naive_GCCTGTTGTTGCTAGT-1	2.77259	2.70805	0	3.09104	0	0	0	0	0	0	0
Naive_GCGATCGAGACGCATG-1	3.29584	3.66356	0	3.13549	0	0	0	0	0	0	0
Naive_GCGATCGGTCGAATTC-1	2.70805	3.43399	0	3.61092	0	0	0	0	0	0	0
Naive_GCGATCGGTGTGAATA-1	3.13549	3.21888	0.693147	3.29584	0	1.09861	0	0	0	0	0
Naive_GCGGAAACACGAGAAC-1	3.17805	3.7612	0	3.3673	0	0	0	0	0	0	0
Naive_GCGGAAAGTTAGAGAT-1	2.63906	2.83321	0	3.91202	0	0	0	0	0	0	0.693147
Naive_GCGGATCAGTCAATCC-1	2.94444	3.52636	0	3.17805	0	0	0	0	0	0	0
Naive_GCGGATCGTGATACCT-1	3.2581	3.66356	0	2.89037	0	0	0	0	0	0	0
Naive_GCGGATCTCAGAGTGG-1	3.04452	3.29584	0	3.04452	0	0	0	0	0	0	0.693147
Naive_GCGGATCTCGGTGTAT-1	3.21888	3.73767	0	1.94591	0	0	0	0	0	0	0
Naive_GCGGATCTCTAGACCA-1	2.70805	3.3322	1.09861	3.63759	0.693147	0	0	0	0	0	0
Naive_GCGTTTCAGACGACTG-1	2.3979	3.63759	0	2.19722	0	0	0	0	0	0	0
Naive_GCGTTTCAGTTGCATC-1	1.94591	3.7612	0	1.94591	0	0	0	0	0	0	0
Naive_GCGTTTCCACAGTCAT-1	3.13549	3.04452	0	2.07944	0	0	0	0	0	0	0
Naive_GCGTTTCTCACAATGC-1	2.89037	3.43399	0	1.79176	0	0	0	0	0	0	0
Naive_GCGTTTCTCCCTCTCC-1	2.89037	3.52636	0	3.09104	0	0	0	0	0	0	0
Naive_GCTACAATCATTACTC-1	3.17805	3.71357	0	3.04452	0	0	0	0	0	0	0
Naive_GCTACCTCATCGCTGG-1	3.3322	3.78419	0	2.19722	0	0	0	0	0	0	0
Naive_GCTCAAACAGAGCCCT-1	2.48491	2.99573	0.693147	3.71357	0	0	0	0	0	0	0
Naive_GCTCAAACATGAGAAT-1	2.94444	3.49651	0	3.4012	0	0	0	0	0	0	0
Naive_GCTCAAAGTGTTGCCG-1	2.19722	3.85015	0.693147	3.7612	0	0	0	0	0	0	0
Naive_GCTGAATAGCAACAAT-1	2.63906	3.13549	0	3.2581	0.693147	0	0	0	0	0	0
Naive_GCTGAATGTGCGTGCT-1	2.94444	3.21888	0.693147	3.3322	0	0	0	0	0	0	0
Naive_GCTGAATTCCGCTTAC-1	2.63906	3.52636	1.09861	3.63759	0	0	0	0	0	0	0
Naive_GCTGGGTAGCCAGACA-1	1.94591	2.83321	0.693147	3.04452	0	0	0	0	0	0	0
Naive_GCTGGGTAGTCGGCCT-1	2.48491	3.13549	0.693147	3.3322	0	0	0	0	0	0	0
Naive_GCTGGGTCAACTGGTT-1	2.63906	3.4012	0.693147	3.3673	0	0	0	0	0	0	0
Naive_GCTGGGTGTTCTCGTC-1	2.56495	2.94444	1.09861	4.2485	0	0	0	0	0	0	0
Naive_GCTGGGTGTTTGTTCT-1	2.63906	3.46574	0	3.09104	0	0	0	0	0	0	0
Naive_GCTTGGGAGAAATTCG-1	3.09104	3.13549	0	2.89037	0	0	0	0	0	0	0
Naive_GCTTGGGAGTGCACTT-1	2.19722	3.29584	0	3.3673	0	0	0	0	0	0	0
Naive_GCTTGGGCAGGACTTT-1	3.09104	3.21888	1.09861	3.66356	0	0	0	0	0	0	0
Naive_GCTTTCGAGTCCCTAA-1	2.99573	3.43399	0.693147	3.17805	0	0	0	0	0	0	0
Naive_GCTTTCGCATTAAAGG-1	2.89037	2.83321	0	3.66356	0	0	0	0	0	0	0
Naive_GGAACCCCAGTTACCA-1	3.4012	3.2581	0	2.99573	0	0	0	0	0	0	0
Naive_GGAACCCTCCGTATAG-1	2.48491	3.58352	0	3.68888	0	0	0	0	0	0	0
Naive_GGAACCCTCCGTGTCT-1	3.4012	3.73767	1.38629	2.56495	0	0	0	0	0	0	0
Naive_GGAAGTGCAGTAGAAT-1	3.3322	3.09104	0.693147	3.49651	0	0	0	0	0	0	0
Naive_GGAAGTGTCTTAGTTC-1	2.70805	3.58352	0	3.52636	0	0	0	0	0	0	0
Naive_GGAATCTCATCTCGTC-1	3.3673	3.82864	0	3.29584	0	0	0	0	0	0	0
Naive_GGAATCTGTTGCCGCA-1	2.94444	3.66356	0	3.43399	0.693147	0	0	0	0	0	0
Naive_GGAATCTTCCTGTTAT-1	3.2581	3.66356	0.693147	3.13549	0	0	0	0	0	0	0
Naive_GGAATGGAGTAATACG-1	3.21888	4.14313	0.693147	3.46574	0	0	0	0	0	0	0
Naive_GGACGTCTCATCGCTC-1	2.07944	4.2485	0	2.70805	0	0	0	0	0	0	0
Naive_GGAGAACGTTGCGGCT-1	2.77259	3.63759	0.693147	3.73767	0	0	0	0	0	0	0
Naive_GGAGAACTCACGAGGA-1	3.21888	3.52636	0.693147	3.66356	1.09861	0	0	0	0	0	0
Naive_GGAGATGAGTCCCGAC-1	3.04452	2.83321	0.693147	3.68888	0	0	0	0	0	0	0
Naive_GGAGATGAGTTCCATG-1	2.77259	3.3673	0	3.29584	0	0	0	0	0	0	0
Naive_GGAGATGCAAAGCTCT-1	2.19722	3.13549	0	3.82864	0	0	0	0	0	0	0
Naive_GGAGATGTCAGCGTCG-1	1.94591	2.48491	1.09861	4.02535	0	0	0	0	0	0	0
Naive_GGAGATGTCGCGGACT-1	3.29584	3.58352	0.693147	3.3322	0	0	0	0	0	0	0
Naive_GGAGCAAGTGCGTTTA-1	2.70805	3.21888	0	3.49651	0	0	0	0	0	0	0
Naive_GGAGGATCAGAGCGTA-1	3.7612	4.43082	0	2.70805	0	0	0	0	0	0	0
Naive_GGAGGATCAGGTTCGC-1	3.04452	3.91202	0	2.70805	0	0	0	0	0	0	0
Naive_GGAGGATTCATGGAGG-1	2.3979	4.00733	0	2.70805	0	0	0	0	0	0	0
Naive_GGAGGATTCGTGCATA-1	2.56495	3.8712	0.693147	2.77259	0	0	0	0	0	0	0
Naive_GGAGGTAAGGAGTCTG-1	2.19722	2.83321	0.693147	3.43399	0	0	0	0	0	0	0
Naive_GGATCTAAGTAATTGG-1	2.56495	2.19722	0	3.09104	0	0	0	0	0	0	0
Naive_GGATCTAAGTGGTGGT-1	2.89037	3.55535	1.09861	3.7612	0	0	0	0	0	0	0
Naive_GGATCTACACTTCAGA-1	3.4012	3.43399	0.693147	3.4012	0	0	0	0	0	0	0
Naive_GGATCTACAGGTAGTG-1	3.09104	4.55388	1.38629	2.99573	0.693147	0	0	0	0	0	0
Naive_GGATCTACAGTAGATA-1	3.21888	3.3322	0	3.61092	0	0	0	0	0	0	0
Naive_GGATCTATCGAACGGA-1	2.07944	3.4012	1.09861	3.78419	0	0	0	0	0	0	0
Naive_GGATGTTAGCACTAAA-1	2.48491	2.89037	0	2.89037	0.693147	0	0	0	0	0	0
Naive_GGATGTTCACACGCCA-1	2.83321	3.91202	1.09861	3.29584	0	0	0	0	0	0	0
Naive_GGATGTTCACCTGTCT-1	2.83321	3.49651	0	3.21888	0.693147	0	0	0	0	0	1.38629
Naive_GGCACGTAGAACAAGG-1	2.63906	3.04452	0	3.8712	0	0	0	0	0	0	0
Naive_GGCTGTGAGCGACTTT-1	3.46574	4.07754	0.693147	2.77259	0	0	0	0	0	0	0
Naive_GGCTGTGCACACGGAA-1	3.17805	3.7612	0	3.61092	0	0	0	0	0	0	0
Naive_GGCTGTGCACGTACAT-1	2.3979	2.77259	1.09861	3.78419	0	0	0	0	0	0	0
Naive_GGCTGTGTCAGTGGGA-1	3.13549	3.93183	0	2.3979	0	0	0	0	0	0	0
Naive_GGCTGTGTCGCTTGCT-1	2.99573	3.63759	0	3.3322	0	0	0	0	0	0	1.09861
Naive_GGCTTGGAGCTACTAC-1	2.83321	3.17805	0.693147	3.29584	0	0	0	0	0	0	0
Naive_GGCTTGGGTGGAACAC-1	3.09104	3.7612	1.09861	3.04452	0	0	0	0	0	0	0
Naive_GGCTTGGGTTGCACGC-1	2.70805	3.4012	0	3.61092	0.693147	0	0	0	0	0	0
Naive_GGCTTTCAGTGTACAA-1	2.77259	3.80666	0.693147	3.52636	0	0	0	0	0	0	0
Naive_GGCTTTCCACTTGACA-1	2.77259	3.2581	0	2.19722	0	0	0	0	0	0	0
Naive_GGCTTTCCAGGGACTA-1	2.19722	4.33073	0	1.38629	0	0.693147	0	0	0	0	0
Naive_GGCTTTCGTAGCTTGT-1	2.70805	3.43399	0.693147	3.21888	0	0	0	0	0	0	0
Naive_GGCTTTCTCACGATAC-1	2.63906	3.17805	0	3.2581	0.693147	0	0	0	0	0	0
Naive_GGGAAGTCATCGGCCA-1	2.77259	3.63759	0	2.89037	0	0	0	0	0	0	0
Naive_GGGAAGTTCTTCGATT-1	2.94444	3.66356	0.693147	3.09104	0	0	0	0	0	0	0
Naive_GGGACAATCTTGTGCC-1	3.21888	2.94444	0	3.55535	0	0	0	0	0	0	0.693147
Naive_GGGACCTCAGAACTTC-1	3.04452	4.12713	1.09861	2.63906	0	0	0	0	0	0	0
Naive_GGGACCTGTATGACAA-1	3.04452	3.55535	0	2.3979	0.693147	0	0	0	0	0	0
Naive_GGGACCTTCAAGCCCG-1	3.04452	3.82864	0	3.49651	1.38629	0	0	0	0	0	0
Naive_GGGACTCAGGGAACAA-1	2.99573	3.71357	0	1.94591	0	0	0	0	0	0	0
Naive_GGGACTCCAGACAAAT-1	2.48491	3.04452	1.09861	3.68888	0.693147	0	0	0	0	0	0
Naive_GGGAGATTCGATACGT-1	3.2581	3.29584	0	3.7612	0	0	0	0	0	0	0
Naive_GGGAGTAGTAGCGCCT-1	2.77259	4.11087	0	2.3979	0	0	0	0	0	0	0
Naive_GGGAGTAGTGCGTCGT-1	2.07944	3.17805	1.38629	3.73767	0	0	0	0	0	0	0
Naive_GGGATCCAGAAATTGC-1	3.2581	3.3673	0.693147	2.99573	0	0	0	0	0	0	0
Naive_GGGATCCTCCGCTTAC-1	3.09104	3.49651	0	2.30259	0	0	0	0	0	0	0
Naive_GGGATGAAGCTGCCTG-1	2.94444	3.09104	0.693147	3.63759	0	0	0	0	0	0	0
Naive_GGGATGAAGCTTGTTG-1	2.3979	4.14313	0	2.3979	0	0	0	0	0	0	0
Naive_GGGATGAGTAATTAGG-1	2.30259	2.89037	0	3.52636	0	0	0	0	0	0	0
Naive_GGGATGATCAATGTCG-1	3.21888	3.73767	1.09861	3.43399	1.38629	0	0	0	0	0	0
Naive_GGGATGATCCATACAG-1	3.2581	3.21888	0	3.09104	0	0	0	0	0	0	0
Naive_GGGCCATAGCTGTTAC-1	2.19722	3.97029	0	1.94591	0	0	0	0	0	0	0
Naive_GGGCCATAGGTACATA-1	3.29584	3.3673	0	3.55535	0	0	0	0	0	0	0
Naive_GGGCCATCAAGGCTTT-1	2.77259	3.78419	0.693147	3.21888	0	0	0	0	0	0	0
Naive_GGGCCATCACAAGTTC-1	3.63759	3.4012	0.693147	3.09104	0.693147	0	0	0	0	0	0
Naive_GGGCCATCATCCAACA-1	2.48491	2.89037	0	2.94444	0	0	0	0	0	0	0
Naive_GGGCCATTCAGGACAG-1	3.21888	3.58352	0	3.82864	0	0	0	0	0	0	0
Naive_GGGCGTTCATCTATCT-1	3.58352	3.89182	0.693147	3.13549	0.693147	0	0	0	0	0	0
Naive_GGGCGTTGTGCGGATA-1	2.99573	3.3322	0	3.21888	0	0	0	0	0	0	0
Naive_GGGCGTTGTGTAAATG-1	2.89037	3.3322	0	3.71357	0	0	0	0	0	0	0
Naive_GGGCGTTTCCGGTAGC-1	2.83321	4.38203	1.09861	2.30259	0	0	0	0	0	0	0
Naive_GGGCTACTCTTAAGGC-1	2.56495	2.94444	0.693147	3.68888	0	0	0	0	0	0	0
Naive_GGGCTCACAAGTGGCA-1	2.19722	3.4012	0	1.09861	0	0	0	0	0	0	0
Naive_GGGCTCACAGATTTCG-1	2.89037	3.3322	1.09861	3.80666	0	0	0	0	0	0	0
Naive_GGGTAGAAGACTAAGT-1	1.94591	3.49651	0	2.70805	0	0	0	0	0	0	0
Naive_GGGTAGAAGCATGGGT-1	3.04452	3.09104	0	3.52636	0	0	0	0	0	0	0
Naive_GGGTAGAAGGTTTGAA-1	2.89037	3.55535	0.693147	3.58352	0	0	0	0	0	0	0
Naive_GGGTAGACAACACAAA-1	2.63906	2.94444	1.09861	3.68888	0	0	0	0	0	0	0
Naive_GGGTAGACATCGTGCG-1	2.77259	3.7612	0	1.79176	0	0	0	0	0	0	0
Naive_GGGTAGAGTTACCTGA-1	2.48491	3.3322	0	1.94591	0	0	0	0	0	0	0
Naive_GGGTAGATCTCCTGCA-1	3.13549	3.3673	0.693147	3.17805	0	0	0	0	0	0	0
Naive_GGGTATTAGATACGAT-1	3.2581	3.52636	0	3.3673	1.38629	0	0	0	0	0	0
Naive_GGGTATTAGCCACTCG-1	2.99573	3.17805	0.693147	3.63759	0	0	0	0	0	0	0
Naive_GGGTATTGTACTGCCG-1	3.4012	3.29584	0	2.99573	0	0	0	0	0	0	0
Naive_GGGTATTTCTATTCGT-1	2.3979	2.77259	1.09861	2.48491	0	0	0	0	0	0	0
Naive_GGGTCACAGCCACAAG-1	2.30259	3.21888	0	3.46574	0	0	0	0	0	0	0
Naive_GGGTCACAGTTCTACG-1	2.63906	3.43399	0.693147	2.70805	0	0	0	0	0	0	0
Naive_GGGTCACCACGCAGTC-1	3.13549	3.17805	0	3.49651	0	0	0	0	0	0	0.693147
Naive_GGGTCACCAGTTCACA-1	3.3322	3.3322	0.693147	2.94444	0	0	0	0	0	0	0
Naive_GGGTCACTCCTTCACG-1	2.48491	3.97029	0.693147	1.94591	0.693147	0	0	0	0	0	0
Naive_GGGTCACTCTCTCCGA-1	2.99573	3.2581	0.693147	2.99573	1.09861	0	0	0	0	0	0
Naive_GGGTCTGCAGGCACAA-1	3.29584	3.97029	0.693147	3.3322	0.693147	0	0	0	0	0	0
Naive_GGGTCTGGTGGAACCA-1	2.77259	2.83321	0	3.52636	0	0	0	0	0	0	0
Naive_GGGTCTGTCCAACTAG-1	2.83321	3.29584	0.693147	3.43399	0	0	0	0	0	0	0
Naive_GGGTGAACATTGAGCT-1	2.77259	3.29584	0.693147	3.21888	0.693147	0	0	0	0	0	0
Naive_GGGTGAAGTACGATCT-1	3.17805	3.49651	0.693147	3.61092	0	0	0	0	0	0	0
Naive_GGGTGAATCGTTAGAC-1	2.99573	3.93183	0	2.07944	0	0	0	0	0	0	0
Naive_GGGTGTCAGTCTTGGT-1	2.30259	3.71357	0	2.07944	0	0	0	0	0	0	0
Naive_GGGTGTCTCTAGCCAA-1	2.89037	3.4012	0	1.94591	0	0	0	0	0	0	0
Naive_GGGTGTCTCTCATTTG-1	2.3979	3.61092	0	2.56495	0	0	0	0	0	0	0
Naive_GGGTTATCAACACAGG-1	3.09104	3.46574	0.693147	3.17805	0	0	0	0	0	0	0
Naive_GGGTTATCAAGGCAAC-1	3.21888	2.48491	0.693147	2.30259	0	0	0	0	0	0	0
Naive_GGGTTATCATCACAGT-1	2.99573	3.2581	0.693147	3.2581	0.693147	0	0	0	0	0	0
Naive_GGGTTATGTGTTAGCT-1	3.21888	3.21888	0	3.04452	0	0	0	0	0	0	0
Naive_GGGTTTAAGACGAGCT-1	2.77259	3.4012	1.09861	3.49651	0.693147	0	0	0	0	0	0
Naive_GGGTTTACAACCTATG-1	2.07944	3.21888	0	3.55535	0	0	0	0	0	0	0.693147
Naive_GGGTTTACATTCGGGC-1	3.04452	4.34381	0.693147	2.56495	0	0	0	0	0	0	0
Naive_GGGTTTAGTCCACTCT-1	3.09104	2.89037	0.693147	2.3979	0	0	0	0	0	0	0
Naive_GGGTTTAGTCGAACAG-1	2.30259	2.99573	0.693147	3.78419	0	0	0	0	0	0	0
Naive_GGGTTTAGTGACAGGT-1	3.46574	3.29584	0	2.70805	0	0	0	0	0	0	0
Naive_GGTAACTAGGAGGCAG-1	2.19722	4.30407	1.38629	3.46574	0	0	0	0	0	0	0
Naive_GGTAACTCAGCAGACA-1	2.99573	3.52636	0.693147	3.46574	0	0	0	0	0	0	0
Naive_GGTAACTCATTGTAGC-1	2.94444	4.36945	1.09861	2.63906	0.693147	0	0	0	0	0	0
Naive_GGTAACTGTTGTGTTG-1	2.30259	3.13549	0.693147	3.61092	0	0.693147	0	0	0	0	0
Naive_GGTAACTTCTTGTTAC-1	3.2581	3.58352	0.693147	3.49651	0	0	0	0	0	0	0
Naive_GGTAATCAGGACGCAT-1	3.09104	3.61092	0	3.21888	0	0	0	0	0	0	0
Naive_GGTAATCGTAAGATAC-1	2.89037	3.29584	1.09861	3.78419	0	0	0	0	0	0	0
Naive_GGTAATCTCCAATGCA-1	3.17805	3.17805	1.09861	3.68888	0	0	0	0	0	0	0
Naive_GGTAATCTCTCTCCGA-1	2.83321	2.99573	0	3.3673	0	0	0	0	0	0	0
Naive_GGTAGAGGTCAGGAGT-1	2.99573	3.09104	0.693147	3.29584	0	0	0	0	0	0	0
Naive_GGTAGAGGTTGTTGTG-1	2.19722	3.97029	0	2.63906	0	0	0	0	0	0	0
Naive_GGTCACGCACACAGAG-1	2.63906	2.83321	0.693147	2.30259	0	0	0	0	0	0	0
Naive_GGTCACGGTGGGACAT-1	3.2581	3.58352	1.09861	2.89037	0	0	0	0	0	0	0
Naive_GGTCACGGTGGGTTGA-1	2.77259	3.46574	0	2.07944	0	0	0	0	0	0	0
Naive_GGTCACGGTGTTGCCG-1	1.79176	3.82864	0	1.94591	0	0	0	0	0	0	0
Naive_GGTCTGGAGGTAGCAC-1	2.48491	2.99573	0	4.02535	0	0	0	0	0	0	0
Naive_GGTCTGGCAATTTCTC-1	2.63906	3.2581	0	2.89037	0	0	0	0	0	0	0
Naive_GGTCTGGGTGGTAACG-1	3.52636	3.52636	0	3.3673	0.693147	0.693147	0	0	0	0	0
Naive_GGTCTGGGTTCCCACT-1	2.94444	2.70805	0	1.79176	0	0	0	0	0	0	0
Naive_GGTGAAGCAACTCGAT-1	2.94444	3.61092	0.693147	2.3979	0	0	0	0	0	0	0
Naive_GGTGAAGCACAGTGAG-1	3.4012	3.97029	0	3.21888	0	0	0	0	0	0	0
Naive_GGTGAAGGTACAGAAT-1	3.04452	3.63759	0	2.77259	0	0	0	0	0	0	0
Naive_GGTGAAGGTTTGGAGG-1	3.58352	3.2581	0	3.17805	0	0	0	0	0	0	0
Naive_GGTGAAGTCGTGGGTC-1	3.2581	2.89037	1.60944	1.79176	0	0	0	0	0	0	0
Naive_GGTGATTAGACTGGGT-1	2.07944	3.2581	0	3.21888	0	0	0	0	0	0	0
Naive_GGTGATTTCGGTCATA-1	2.94444	2.89037	1.09861	3.71357	0	0	0	0	0	0	0
Naive_GGTGATTTCTATCGCC-1	2.56495	2.89037	0	3.04452	0	0	0	0	0	0	0
Naive_GGTGGCTGTCACCACG-1	3.09104	3.43399	0	1.79176	0	0	0	0	0	0	0
Naive_GGTGGCTGTCTGTCCT-1	3.13549	3.63759	0.693147	2.83321	0	0	0	0	0	0	0
Naive_GGTGGCTGTTCAGTAC-1	2.70805	3.04452	0.693147	3.66356	0	0	0	0	0	0	1.09861
Naive_GGTGTCGAGAGTCTTC-1	3.09104	3.3673	0.693147	3.2581	0	0	0	0	0	0	0
Naive_GGTGTCGCAGTTTCAG-1	2.30259	3.13549	0	1.60944	0	0	0	0	0	0	0
Naive_GGTGTCGGTGACTAAA-1	2.89037	4.04305	0	2.94444	0	0	0	0	0	0	0
Naive_GGTGTCGTCTAGCATG-1	3.4012	3.61092	0	3.04452	0	0	0	0	0	0	0
Naive_GGTGTTAAGGTCTGGA-1	2.3979	3.58352	0	2.3979	0	0	0	0	0	0	0
Naive_GGTGTTACAGTTGTCA-1	2.99573	3.3322	0.693147	2.70805	0	0	0	0	0	0	0
Naive_GGTGTTAGTCTACGTA-1	2.70805	3.49651	0	3.85015	0	0	0	0	0	0	0
Naive_GGTTAACTCCTCATAT-1	2.83321	3.61092	0	2.3979	0	0	0	0	0	0	0
Naive_GGTTCTCCAGCAGACA-1	2.83321	3.17805	0	3.13549	0	0	0	0	0	0	0
Naive_GGTTCTCCATAGGTTC-1	3.3673	3.4012	0	2.3979	0	0	0	0	0	0	0
Naive_GGTTCTCTCACCTCGT-1	3.04452	3.46574	1.60944	2.63906	0.693147	0	0	0	0	0	0
Naive_GGTTGTAAGATGAATC-1	3.2581	3.8712	1.09861	3.3322	0	0	0	0	0	0	0
Naive_GGTTGTAAGCGAAACC-1	2.77259	2.99573	1.38629	3.52636	0	0	0	0	0	0	0.693147
Naive_GGTTGTAAGTAAACGT-1	3.29584	3.80666	0.693147	3.49651	0	0	0	0	0	0	0
Naive_GTAACACTCTCTAAGG-1	3.49651	3.61092	1.09861	3.8712	0	0	0	0	0	0	0
Naive_GTAACCAAGCACCAGA-1	2.89037	3.95124	0	3.17805	0	0	0	0	0	0	0
Naive_GTAACCAAGGCCTAAG-1	2.63906	3.46574	1.09861	2.89037	0	0	0	0	0	0	0
Naive_GTAACCAAGTTGCCCG-1	2.77259	4.02535	1.09861	2.83321	0	0	0	0	0	0	0
Naive_GTAACCACATCAACCA-1	2.89037	3.55535	0	2.30259	0	0	0	0	0	0	0
Naive_GTAACCATCGACTCCT-1	2.48491	3.68888	0.693147	2.89037	0	0	0	0	0	0	0
Naive_GTAAGTCAGACGAAGA-1	2.94444	3.46574	0.693147	3.52636	0	0	0	0	0	0	0
Naive_GTAAGTCAGTGATTCC-1	3.17805	3.21888	0.693147	3.43399	0	0	0	0	0	0	0
Naive_GTAAGTCCACGCGTGT-1	2.48491	3.4012	0	2.77259	0	0	0	0	0	0	0
Naive_GTAAGTCTCACTCACC-1	3.17805	3.2581	0	2.07944	0	0	0	0	0	0	0
Naive_GTAAGTCTCTTCGGAA-1	2.77259	3.09104	1.38629	3.04452	0.693147	0	0	0	0	0	0
Naive_GTAATCGAGAGTGGCT-1	3.3322	2.56495	0	3.68888	0	0	0	0	0	0	0
Naive_GTAATCGCAAAGCGTG-1	2.77259	3.09104	0.693147	2.99573	0	0	0	0	0	0	0
Naive_GTAATCGCAATTGCGT-1	2.83321	3.46574	0.693147	2.89037	0	0	0	0	0	0	0
Naive_GTAATCGGTCAGGAGT-1	2.83321	2.99573	0	3.7612	0	0	0	0	0	0	0
Naive_GTAATCGGTCCAGCAC-1	2.63906	3.95124	0	0.693147	0	0	0	0	0	0	0
Naive_GTAATCGTCACCATGA-1	2.30259	4.14313	0.693147	3.78419	0	0	0	0	0	0	0
Naive_GTAATCGTCTGCTGAA-1	2.89037	4.09434	0	3.04452	0	0	0	0	0	0	0
Naive_GTAATGCTCAGTGCGC-1	2.94444	3.3322	0	2.30259	0.693147	0	0	0	0	0	0
Naive_GTAATGCTCGTAGGGA-1	3.29584	2.77259	0	2.3979	0	1.09861	0	0	0	0	0
Naive_GTACAACAGGGATCAC-1	3.04452	2.94444	0.693147	3.66356	0	0	0	0	0	0	0
Naive_GTACAACCAAATGGTA-1	3.13549	3.73767	1.09861	2.77259	0	0	0	0	0	0	0
Naive_GTACAGTAGCCTGTCG-1	2.99573	3.58352	1.09861	3.17805	0	0	0	0	0	0	0
Naive_GTACAGTAGGTGAGAA-1	2.89037	2.83321	0.693147	3.09104	0	0	0	0	0	0	0
Naive_GTACAGTCAATCTGCA-1	3.17805	3.17805	0.693147	2.30259	0	0	0	0	0	0	0
Naive_GTACAGTGTACGGGAT-1	3.3322	3.46574	0.693147	3.43399	0.693147	0	0	0	0	0	0
Naive_GTACAGTGTGCTCTTC-1	2.89037	3.66356	1.09861	2.56495	0	0	0	0	0	0	0
Naive_GTACAGTGTGTACGCC-1	2.77259	3.46574	0.693147	3.63759	0	0	0	0	0	0	0
Naive_GTACAGTTCTTGGTGA-1	2.77259	3.82864	0	3.63759	0	0	0	0	0	0	0
Naive_GTAGAAACACATTCTT-1	3.2581	2.83321	1.09861	3.3673	0	0	0	0	0	0	0
Naive_GTAGAAACAGGTCCCA-1	3.04452	3.66356	0.693147	3.78419	0	0	0	0	0	0	0
Naive_GTAGAAAGTATGGTAA-1	2.63906	3.71357	0	3.52636	1.09861	0	0	0	0	0	0
Naive_GTAGAGGAGTAAGACT-1	2.48491	3.68888	0.693147	3.66356	0	0	0	0	0	0	0
Naive_GTAGAGGCAGTAACGG-1	3.29584	3.71357	1.09861	3.13549	0	0	0	0	0	0	0
Naive_GTAGAGGTCATCCCGT-1	3.21888	3.97029	0	2.94444	0	0	0	0	0	0	0
Naive_GTAGATCGTAGAGATT-1	2.70805	3.3673	0	3.55535	0	0	0	0	0	0	0
Naive_GTAGATCGTATGATCC-1	2.94444	3.3673	0	3.43399	0	0	0	0	0	0	0
Naive_GTAGATCGTGTCTAAC-1	2.94444	3.3673	1.09861	3.78419	0	0	0	0	0	0	0
Naive_GTAGCTACAGAAATCA-1	2.56495	3.29584	0.693147	3.4012	0	0	0	0	0	0	0
Naive_GTAGCTAGTATGAGGC-1	2.56495	4.07754	0	2.63906	0	0	0	0	0	0	0
Naive_GTAGCTATCAACCTCC-1	2.70805	3.13549	0	2.77259	0	0	0	0	0	0	0
Naive_GTAGCTATCAGCAATC-1	2.30259	3.13549	0	3.52636	0	0	0	0	0	0	0
Naive_GTAGCTATCATGCATG-1	2.3979	3.49651	0	2.83321	0	0	0	0	0	0	0
Naive_GTAGCTATCTCGGTCT-1	2.83321	3.46574	0	3.13549	0	0	0	0	0	0	0
Naive_GTAGGAGAGTGCGACA-1	2.3979	3.46574	0	3.98898	0	0	0	0	0	0	0
Naive_GTAGGAGCAAAGGCTG-1	3.21888	3.82864	1.09861	2.48491	0	0	0	0	0	0	0
Naive_GTAGGAGCACACGCCA-1	2.83321	4.07754	0	3.4012	0	0	0	0	0	0	0
Naive_GTAGGAGCACATCATG-1	2.63906	3.29584	0	3.46574	0	0	0	0	0	0	0
Naive_GTAGGAGGTTCGTACA-1	2.83321	3.04452	0	2.70805	0	0	0	0	0	0	0
Naive_GTAGGTTCACACAGAG-1	2.30259	2.89037	0.693147	3.82864	0	0	0	0	0	0	0
Naive_GTAGGTTGTAGACGTG-1	2.94444	3.17805	0.693147	3.78419	0	0.693147	0	0	0	0	0
Naive_GTAGGTTTCGACGCGT-1	2.70805	3.21888	0.693147	3.66356	0.693147	0	0	0	0	0	0
Naive_GTAGTACAGCATCCCG-1	2.30259	3.46574	0.693147	3.66356	0	0	0	0	0	0	0
Naive_GTAGTACCACAAAGCG-1	3.3322	3.55535	0	2.56495	0	0	0	0	0	0	0
Naive_GTAGTACGTCAGCGTC-1	2.89037	3.2581	0	3.4012	0.693147	0	0	0	0	0	0
Naive_GTATTGGAGCAGCACA-1	2.99573	3.3322	1.09861	3.49651	0	0	0	0	0	0	0.693147
Naive_GTATTGGGTACTGCGC-1	2.63906	3.49651	0	3.73767	0	0	0	0	0	0	0
Naive_GTATTGGTCAAGGAGC-1	2.77259	3.68888	1.09861	3.29584	0	0	0	0	0	0	0
Naive_GTATTGGTCGAACGCC-1	2.3979	3.04452	0.693147	3.71357	0	0	0	0	0	0	0
Naive_GTATTTCCACATAGCT-1	2.70805	3.3673	0	3.2581	0	0	0	0	0	0	0
Naive_GTATTTCCAGTGGGTA-1	2.3979	3.21888	0.693147	3.71357	0	0	0	0	0	0	0
Naive_GTATTTCGTTGCGTAT-1	2.94444	4.11087	0	2.3979	0	0	0	0	0	0	0
Naive_GTATTTCTCAGATTGC-1	2.89037	3.46574	1.09861	3.21888	0	0	0	0	0	0	0
Naive_GTCAAACGTTGGGATG-1	2.94444	3.46574	0.693147	3.2581	0	0	0	0	0	0	0
Naive_GTCAAACTCCTTACCG-1	2.19722	2.89037	0	3.78419	0	0	0	0	0	0	0
Naive_GTCAAGTAGTGAGGTC-1	3.21888	3.73767	0	3.17805	0	0	0	0	0	0	1.09861
Naive_GTCAAGTCAACGGCTC-1	2.83321	3.73767	0	3.09104	0	0	0	0	0	0	0
Naive_GTCACTCCAGAGTCTT-1	3.4012	3.61092	0	2.07944	0	0	0	0	0	0	0
Naive_GTCACTCGTACGGTTT-1	2.07944	3.58352	0.693147	2.63906	0	0	0	0	0	0	0
Naive_GTCACTCTCCATACAG-1	2.99573	3.09104	0.693147	3.29584	0	0	0	0	0	0	0
Naive_GTCAGCGCAACCAATC-1	3.13549	2.99573	0	3.04452	0	0	0	0	0	0	0
Naive_GTCAGCGCATATCTCT-1	2.94444	3.21888	0	3.66356	0	0	0	0	0	0	0
Naive_GTCAGCGGTATACGGG-1	3.13549	2.56495	1.38629	3.61092	0	0	0	0	0	0	0
Naive_GTCAGCGGTGTCATCA-1	2.83321	2.94444	0	2.19722	0	0	0	0	0	0	0
Naive_GTCATCCAGGTACAGC-1	3.3322	3.3673	0	2.30259	0	0	0	0	0	0	0
Naive_GTCATCCCAGCAGTGA-1	2.94444	3.21888	1.09861	3.13549	0	0.693147	0	0	0	0	0
Naive_GTCATCCGTGCTGTCG-1	3.89182	3.73767	0.693147	2.3979	0	0	0	0	0	0	0
Naive_GTCATGAAGCAACAAT-1	2.83321	2.94444	1.09861	2.83321	0	0	0	0	0	0	0
Naive_GTCATGAAGCCTTCTC-1	2.89037	3.4012	1.09861	2.99573	0	0	0	0	0	0	0
Naive_GTCATGAAGGTCCCGT-1	3.09104	2.83321	0	3.58352	0	0	0	0	0	0	0
Naive_GTCATGACAAAGGATT-1	2.99573	3.71357	1.09861	3.04452	0	0	0	0	0	0	0
Naive_GTCATGACACCCATAA-1	2.94444	3.4012	0.693147	3.55535	0	0	0	0	0	0	0
Naive_GTCATGAGTAGACGTG-1	2.89037	3.89182	0	3.04452	0	0	0	0	0	0	0
Naive_GTCATGAGTCGTGTTA-1	2.70805	3.17805	0	3.66356	1.09861	0	0	0	0	0	0
Naive_GTCATGAGTGTAAACA-1	2.30259	4.15888	0	2.30259	0	0	0	0	0	0	0
Naive_GTCATGAGTTCCTTGC-1	2.94444	2.83321	0.693147	3.55535	0	0	0	0	0	0	0
Naive_GTCATTTAGATAGCTA-1	2.99573	3.46574	0	2.83321	0	0	0	0	0	0	0.693147
Naive_GTCCACTAGCCACTCG-1	2.19722	3.58352	0	2.07944	0	0	0	0	0	0	0
Naive_GTCCACTCAGGCTATT-1	2.89037	3.13549	1.09861	3.3322	0	0	0	0	0	0	0
Naive_GTCCACTTCAGGGTAG-1	3.21888	3.85015	0.693147	3.29584	0	0	0	0	0	0	0
Naive_GTCCACTTCTTCTAAC-1	2.99573	3.21888	0	3.13549	0	0	0	0	0	0	1.09861
[truncated: 3,486 more rows]

## Sheet: Fig3F
Cluster	Ident	CellN
0	Naive	713
1	Naive	712
2	Naive	713
3	Naive	417
4	Naive	396
5	Naive	40
6	Naive	2
0	Stroke	765
1	Stroke	545
2	Stroke	475
3	Stroke	318
4	Stroke	245
5	Stroke	124
6	Stroke	20

## Sheet: Fig3H
	Malat1	F3	Cst3	Igfbp2	Htra1	Cxcl14	Prnp	Cldn10	Pla2g7	Ramp1	Ptn	Nat8f1	Dclk1	Son	Gria2	Gm3764	Ddx17	Ogt	Dtna	Ttc14	Snrnp70	Vegfa	Apoe	Clu	Id3	Vim	Phgdh	Cst3	Id1	Bsg	Fbxo2	Hopx	Aldoc	Mt1	Ubb	Dbi	Gapdh	Ppia	Calm1	Gstm1	Tubb2b	Fabp7	Gm42418	Syne1	Lars2	Macf1	Dst	Pnisr	Gm26917
Naive_AAACCCAAGCGAACTG-1	7.0282	2.07944	2.94444	1.79176	2.19722	0.693147	1.60944	0.693147	1.09861	1.09861	1.09861	1.09861	2.99573	2.48491	2.63906	2.63906	1.38629	1.60944	1.79176	1.09861	0.693147	2.19722	4.04305	2.19722	1.09861	0	0.693147	2.94444	0	0.693147	0	0	2.70805	3.21888	1.94591	0.693147	1.60944	0.693147	1.09861	0.693147	0.693147	0	4.21951	1.60944	1.09861	1.60944	1.38629	1.79176	2.3979
Naive_AAACCCAGTGATGGCA-1	6.72982	0.693147	2.63906	0	1.60944	1.09861	1.09861	0.693147	1.60944	0	2.56495	1.09861	3.17805	3.21888	2.77259	2.94444	2.07944	2.56495	2.07944	1.94591	1.09861	1.38629	3.46574	2.63906	1.09861	0	0	2.63906	0	0	1.09861	0	1.38629	2.48491	2.07944	1.09861	1.09861	0.693147	0.693147	1.09861	0.693147	1.09861	4.74493	1.38629	1.79176	3.09104	1.09861	1.38629	1.79176
Naive_AAACGAAAGAGATTCA-1	5.99146	2.19722	4.21951	2.56495	2.30259	1.38629	2.19722	2.56495	1.09861	0.693147	3.61092	0.693147	1.79176	2.19722	2.56495	1.38629	0.693147	2.07944	1.38629	0	1.38629	2.07944	4.12713	2.77259	0	0	1.38629	4.21951	0	2.07944	0.693147	1.60944	3.7612	3.73767	2.30259	2.30259	2.48491	2.99573	2.83321	2.70805	2.30259	0.693147	4.91998	1.79176	1.09861	1.60944	0	1.38629	1.38629
Naive_AAACGAAAGCCAACCC-1	6.53959	1.60944	4.49981	1.09861	3.09104	1.60944	2.77259	1.60944	1.94591	1.38629	3.13549	0	2.30259	2.07944	0	0	0	0.693147	0	1.09861	0.693147	0.693147	5.21494	3.21888	2.48491	0	1.38629	4.49981	1.60944	1.60944	1.09861	1.79176	3.68888	3.95124	2.48491	2.77259	2.77259	2.19722	2.19722	1.94591	2.07944	1.60944	4.70048	0.693147	0	1.38629	0	1.09861	0
Naive_AAACGAACACGTAGTT-1	6.31173	2.07944	4.38203	2.19722	3.13549	2.30259	2.56495	2.07944	1.94591	1.09861	3.63759	0.693147	2.30259	1.79176	1.79176	2.07944	0.693147	1.38629	2.63906	1.38629	1.09861	0.693147	5.20949	3.80666	1.38629	0	1.79176	4.38203	0	1.38629	0	1.09861	3.52636	3.63759	2.19722	2.07944	2.30259	1.94591	1.38629	1.94591	2.48491	1.38629	5.32301	1.38629	1.09861	1.60944	0.693147	1.38629	0
Naive_AAACGAACAGAGCTAG-1	6.07304	1.09861	3.3322	1.09861	2.63906	0.693147	1.94591	0.693147	0.693147	1.09861	2.07944	0	2.94444	1.94591	2.56495	1.94591	1.38629	1.79176	1.09861	0	1.09861	1.09861	4.26268	2.56495	1.09861	0	1.79176	3.3322	0	0.693147	0	0	3.04452	2.3979	1.60944	1.38629	2.56495	1.09861	1.09861	1.09861	1.60944	0	5.75257	1.79176	2.19722	1.94591	0	0.693147	1.60944
Naive_AAACGCTGTGCTTATG-1	6.80128	1.09861	3.13549	0	1.60944	1.38629	1.09861	1.79176	0.693147	0	2.48491	1.38629	2.63906	2.94444	3.13549	1.94591	1.38629	1.60944	1.60944	1.09861	1.60944	1.60944	3.58352	2.48491	0	0	1.09861	3.13549	0	0	0	0	2.19722	2.19722	1.79176	1.38629	0.693147	1.94591	0.693147	1.38629	1.38629	0.693147	5.61677	1.60944	1.60944	2.07944	1.38629	2.19722	2.07944
Naive_AAACGCTTCCCTCGAT-1	7.31522	0.693147	2.83321	0.693147	2.30259	1.09861	1.79176	1.09861	1.09861	0	2.07944	0	3.95124	2.89037	1.09861	1.79176	1.38629	2.19722	1.79176	0	1.94591	1.09861	3.78419	1.94591	0	0	0.693147	2.83321	0	1.09861	0	1.09861	1.79176	3.04452	2.3979	1.09861	1.09861	1.79176	1.60944	0.693147	0.693147	1.09861	4.79579	1.38629	1.09861	2.07944	1.09861	1.79176	1.79176
Naive_AAAGAACCATCCGTGG-1	6.57508	1.79176	5.0814	2.07944	2.77259	1.60944	2.30259	1.94591	2.19722	1.38629	3.71357	0	1.94591	1.09861	1.09861	1.09861	1.38629	1.79176	0.693147	0	0	2.07944	4.95583	3.21888	0	0.693147	1.09861	5.0814	0	1.38629	1.60944	0	3.21888	3.21888	2.19722	1.60944	2.3979	1.94591	1.60944	2.07944	2.48491	1.60944	5.0876	0.693147	0.693147	2.19722	0	1.79176	0
Naive_AAAGAACCATGAGGGT-1	5.99645	1.60944	2.70805	0.693147	1.60944	0.693147	2.19722	1.60944	1.09861	0	2.63906	0	2.83321	1.79176	2.30259	1.60944	0.693147	1.60944	2.07944	1.09861	1.60944	1.09861	2.94444	1.38629	0	0	0.693147	2.70805	0	0	0	1.09861	2.07944	2.63906	0	1.09861	1.38629	0	1.38629	1.09861	0	1.09861	6.48158	2.89037	1.79176	2.94444	1.38629	2.70805	1.60944
Naive_AAAGAACGTACCACGC-1	6.608	0.693147	4.07754	0.693147	2.83321	0.693147	1.79176	1.94591	1.94591	0	3.3322	0	2.89037	2.56495	0.693147	1.38629	1.60944	2.07944	1.60944	1.60944	1.09861	0.693147	5.09987	2.83321	1.09861	0	1.09861	4.07754	0	0.693147	1.09861	0	2.30259	3.43399	1.38629	1.79176	1.79176	1.94591	0.693147	1.60944	2.19722	0	4.83628	1.09861	0.693147	1.38629	0	1.09861	0.693147
Naive_AAAGAACGTTCCCACT-1	6.69456	1.94591	3.49651	1.09861	2.83321	1.79176	1.79176	1.38629	1.79176	1.09861	1.79176	1.09861	2.63906	2.83321	2.48491	1.94591	1.79176	2.07944	1.38629	1.79176	0	1.60944	3.97029	2.07944	0	0	1.09861	3.49651	0	0	0	1.09861	3.63759	2.56495	1.79176	0.693147	1.79176	1.09861	0.693147	1.38629	0.693147	0	4.86753	1.60944	0.693147	1.38629	0	1.38629	1.60944
Naive_AAAGAACTCTCTCCGA-1	6.49979	1.09861	4.12713	0	2.99573	1.79176	2.07944	2.19722	1.94591	1.09861	3.21888	0.693147	3.3673	2.89037	0.693147	0.693147	0	1.38629	1.09861	1.09861	1.09861	1.79176	5.14749	2.77259	2.3979	0	2.07944	4.12713	1.38629	1.38629	0.693147	1.38629	3.2581	3.73767	2.56495	2.07944	2.3979	1.94591	1.09861	1.79176	1.09861	0.693147	5.22036	0	0.693147	1.94591	1.09861	0.693147	1.38629
Naive_AAAGGGCAGGAACTCG-1	5.87212	1.60944	4.90527	2.07944	3.21888	1.79176	2.77259	2.83321	2.48491	1.94591	3.80666	0	2.19722	2.19722	0.693147	1.94591	1.60944	1.09861	1.09861	1.09861	1.09861	1.60944	5.2933	3.95124	0.693147	1.09861	2.3979	4.90527	0	2.07944	1.94591	1.60944	3.49651	4.00733	2.07944	2.83321	2.77259	2.48491	2.19722	2.19722	1.38629	0.693147	5.78383	1.60944	0.693147	1.60944	0	0.693147	0.693147
Naive_AAAGGGCCACGACGTC-1	6.40523	1.79176	4.56435	1.94591	2.99573	1.60944	2.48491	1.79176	2.07944	0.693147	3.17805	0.693147	2.89037	2.56495	2.19722	1.79176	1.94591	0	1.09861	1.09861	0.693147	1.09861	4.41884	2.94444	0.693147	0	1.60944	4.56435	0	0.693147	1.09861	1.94591	2.89037	3.73767	1.94591	2.07944	1.79176	2.63906	1.79176	1.79176	1.94591	0.693147	5.60947	1.94591	1.38629	1.79176	0	1.60944	1.09861
Naive_AAAGGGCGTAGTTACC-1	5.66988	2.30259	4.82028	1.79176	2.30259	1.38629	2.48491	2.30259	1.79176	1.60944	2.89037	1.60944	2.3979	2.19722	1.60944	2.07944	1.09861	1.38629	1.09861	1.38629	0.693147	1.38629	4.75359	3.04452	0	0	0	4.82028	0	0.693147	0.693147	0.693147	3.3673	3.98898	2.07944	2.07944	2.83321	2.19722	2.89037	2.3979	1.60944	0	4.82831	1.09861	0.693147	1.38629	1.09861	1.09861	1.60944
Naive_AAAGGTAAGAACGTGC-1	5.54126	1.60944	3.52636	1.09861	2.30259	1.09861	2.48491	1.60944	1.09861	0	2.70805	0	3.3322	2.56495	2.70805	2.19722	1.38629	2.56495	1.94591	2.19722	0	1.09861	4.00733	2.48491	0	0	0.693147	3.52636	0	0	1.09861	1.09861	2.70805	3.2581	0.693147	1.60944	1.38629	1.60944	1.09861	1.60944	1.79176	0	4.97673	2.19722	2.07944	2.48491	1.09861	1.09861	2.30259
Naive_AAAGGTACACTACCGG-1	6.36647	0.693147	4.77068	1.09861	3.13549	1.79176	1.94591	2.56495	2.07944	1.38629	3.17805	1.38629	2.07944	2.3979	0	0.693147	0	1.38629	1.09861	0.693147	1.09861	1.79176	5.34233	2.77259	0.693147	0.693147	1.79176	4.77068	0.693147	1.79176	0	0.693147	3.3322	3.71357	2.63906	2.19722	2.3979	1.60944	2.3979	2.19722	1.94591	0	5.32301	0	1.79176	1.60944	0	0.693147	0
Naive_AAAGGTACAGTCACGC-1	6.78672	1.79176	3.52636	1.38629	2.56495	1.60944	2.07944	1.79176	1.60944	1.09861	2.83321	0	3.4012	3.3322	1.60944	1.79176	1.38629	1.94591	1.38629	1.94591	1.38629	0	4.64439	2.94444	1.38629	0	1.38629	3.52636	0	1.38629	0	1.09861	1.94591	3.04452	1.09861	2.07944	2.3979	0.693147	1.09861	0.693147	1.09861	0	5.50939	1.09861	1.94591	1.79176	1.09861	1.38629	0
Naive_AAAGGTATCAGGTAAA-1	7.06647	1.60944	2.48491	0.693147	2.07944	0.693147	0.693147	0.693147	1.38629	0	1.60944	0	3.21888	3.04452	3.09104	1.94591	2.19722	2.07944	2.3979	2.07944	1.79176	1.60944	2.99573	1.94591	1.09861	0	1.60944	2.48491	0	0.693147	0	0	2.63906	2.63906	1.38629	0.693147	2.07944	1.38629	0.693147	0.693147	0.693147	0	5.4848	1.09861	2.30259	3.21888	1.79176	2.56495	2.3979
Naive_AAAGTCCAGTCAAGCG-1	6.26149	1.38629	2.63906	0	1.94591	1.38629	1.79176	0.693147	1.09861	1.09861	2.3979	1.09861	2.48491	3.09104	2.19722	2.48491	0	1.94591	1.79176	1.94591	1.38629	1.79176	3.78419	2.48491	0	0	1.09861	2.63906	0	0	1.38629	0	2.3979	2.63906	1.09861	0.693147	1.09861	1.09861	0.693147	1.09861	0.693147	0	5.83481	1.60944	2.30259	2.63906	2.07944	2.63906	2.30259
Naive_AAAGTCCCAAAGGCAC-1	6.39526	1.60944	4.91265	2.19722	3.4012	2.48491	2.63906	1.94591	2.07944	0	3.3673	1.79176	2.77259	2.70805	1.38629	0.693147	0.693147	1.09861	0	1.09861	0.693147	0	5.03695	2.70805	1.38629	0.693147	0	4.91265	1.09861	1.94591	0	1.09861	3.49651	3.49651	1.38629	2.07944	2.07944	1.60944	1.94591	1.60944	1.38629	0	4.89035	0.693147	0	1.60944	0	0.693147	2.19722
Naive_AAAGTCCGTCAACGCC-1	6.96319	0	2.63906	0.693147	2.48491	1.38629	0	1.38629	1.94591	0	2.48491	0.693147	2.94444	3.3673	1.79176	2.56495	2.07944	2.30259	1.09861	1.38629	2.19722	2.48491	4.00733	1.79176	0	0	1.60944	2.63906	0	0.693147	0	0	1.38629	2.30259	1.38629	1.38629	0.693147	1.09861	0.693147	0	1.94591	0.693147	5.69036	1.38629	2.30259	2.07944	1.38629	2.30259	0
Naive_AAAGTGAAGAGGTTTA-1	5.98394	1.38629	2.30259	0.693147	2.30259	1.38629	0.693147	0.693147	0.693147	1.09861	2.30259	0.693147	3.49651	3.17805	2.19722	1.94591	1.79176	1.94591	1.94591	1.79176	2.30259	0.693147	3.73767	2.30259	1.79176	0	0.693147	2.30259	1.09861	0.693147	0	0	2.3979	2.56495	0.693147	0.693147	1.38629	0.693147	1.94591	1.60944	1.38629	0	5.90536	1.60944	1.60944	2.48491	0	2.19722	1.09861
Naive_AAAGTGAGTAAGCAAT-1	6.22654	1.38629	4.68213	2.83321	2.99573	1.38629	2.07944	2.63906	2.30259	1.60944	2.77259	1.60944	2.56495	1.94591	0.693147	2.30259	0.693147	1.09861	0.693147	1.38629	0.693147	1.09861	4.85981	2.89037	0	0	0.693147	4.68213	0	1.79176	1.38629	0	3.7612	3.55535	2.48491	1.38629	2.77259	2.3979	1.79176	2.30259	2.3979	1.79176	5.0626	0	1.09861	0.693147	0.693147	1.09861	1.09861
Naive_AAAGTGATCTGCTCTG-1	6.51619	2.48491	4.00733	2.3979	2.70805	1.79176	2.56495	2.3979	1.38629	1.60944	2.89037	1.38629	2.48491	2.3979	1.94591	1.79176	0	1.38629	1.09861	1.09861	1.38629	1.94591	4.72739	2.48491	0	0	0.693147	4.00733	0	1.79176	0.693147	0	2.89037	3.21888	1.09861	1.94591	2.48491	1.60944	1.60944	1.09861	2.07944	0	5.7589	1.60944	1.60944	1.60944	1.38629	1.38629	1.60944
Naive_AAATGGAAGTTTGTCG-1	6.40026	2.07944	4.09434	1.60944	3.89182	2.77259	0.693147	2.3979	2.07944	0	3.3322	1.38629	2.3979	2.99573	1.09861	1.38629	0	0.693147	1.79176	1.38629	0.693147	1.60944	4.47734	3.04452	1.09861	0	0.693147	4.09434	0	1.09861	0	1.09861	2.70805	3.49651	1.60944	2.30259	2.30259	1.09861	2.30259	1.60944	1.60944	0	5.0876	1.09861	1.09861	2.56495	1.09861	1.60944	2.83321
Naive_AAATGGACACCCTGTT-1	6.70196	1.60944	3.89182	0	2.99573	1.94591	1.79176	2.30259	1.79176	0.693147	2.83321	0.693147	2.94444	2.56495	1.38629	1.60944	1.38629	1.38629	1.38629	1.79176	1.94591	1.79176	4.72739	3.04452	1.94591	1.60944	1.09861	3.89182	0	1.79176	0	1.38629	2.63906	3.89182	2.48491	2.30259	1.79176	1.60944	2.19722	1.79176	1.79176	1.09861	5.03044	0	0.693147	1.60944	1.60944	1.79176	0
Naive_AAATGGACAGAGGGTT-1	5.77765	1.79176	4.7362	2.07944	3.21888	1.94591	2.3979	2.19722	1.38629	1.60944	3.3322	1.09861	1.60944	2.07944	1.38629	1.60944	0.693147	0.693147	1.79176	0.693147	1.38629	0	4.70048	2.3979	0.693147	0	1.79176	4.7362	0	1.79176	0.693147	0.693147	4.11087	3.43399	2.56495	2.48491	2.89037	2.3979	2.07944	2.89037	2.56495	1.79176	5.21494	0	1.60944	0.693147	0.693147	1.79176	0.693147
Naive_AAATGGAGTAACAGTA-1	6.57088	1.94591	4.27667	1.94591	3.29584	2.70805	1.94591	2.56495	2.30259	1.09861	3.04452	1.09861	1.38629	1.60944	2.30259	2.19722	0.693147	0.693147	0.693147	1.09861	1.38629	0	4.21951	2.19722	0	0	0.693147	4.27667	0	0.693147	0.693147	0.693147	3.21888	3.43399	2.30259	2.19722	2.19722	1.79176	1.60944	1.09861	1.60944	1.60944	5.11199	1.38629	1.09861	1.79176	1.09861	1.79176	0.693147
Naive_AACAAAGAGTGCTCGC-1	2.19722	0.693147	4.80402	0.693147	1.94591	2.48491	2.56495	1.60944	1.09861	1.79176	2.56495	0.693147	1.94591	1.38629	1.09861	1.09861	0.693147	0.693147	0.693147	0.693147	0.693147	1.38629	5.11799	3.52636	2.56495	0	2.3979	4.80402	1.60944	1.94591	1.38629	0.693147	3.49651	3.82864	2.56495	2.30259	3.04452	2.30259	1.60944	2.48491	2.07944	2.56495	5.52943	0.693147	2.48491	1.09861	0.693147	0.693147	0.693147
Naive_AACAAAGAGTTCAACC-1	6.79794	1.60944	2.48491	1.60944	2.48491	1.38629	0.693147	0.693147	1.60944	0	0.693147	0	3.49651	2.48491	3.43399	2.30259	1.94591	2.56495	2.30259	2.3979	1.79176	2.3979	2.3979	0.693147	0	0	1.09861	2.48491	0	0	0	0	2.30259	1.79176	0.693147	1.38629	1.09861	1.09861	1.38629	0	1.09861	0.693147	4.49981	2.56495	0	2.94444	1.79176	2.30259	2.63906
Naive_AACAAAGAGTTGGGAC-1	5.99396	0.693147	4.17439	1.09861	3.29584	0.693147	2.07944	0.693147	2.19722	1.38629	2.70805	1.38629	2.56495	1.94591	0.693147	2.3979	0	1.94591	0.693147	0.693147	0	0.693147	4.47734	2.56495	2.83321	0	0.693147	4.17439	0	1.09861	1.38629	0	2.63906	3.71357	2.07944	2.30259	2.63906	1.60944	1.79176	1.79176	2.07944	1.09861	5.3845	0	1.60944	1.60944	0	2.07944	1.38629
Naive_AACAAAGGTCGAACAG-1	4.60517	1.60944	4.2485	2.3979	2.89037	1.38629	2.56495	1.94591	2.19722	1.79176	2.94444	1.09861	1.38629	1.94591	0.693147	1.38629	0	0.693147	0.693147	0	0.693147	1.09861	4.31749	1.94591	0	0	1.09861	4.2485	0	1.60944	1.09861	0.693147	3.7612	3.98898	2.83321	1.94591	2.63906	2.07944	2.70805	2.07944	2.48491	0	5.50126	0	0.693147	1.38629	1.09861	0.693147	0
Naive_AACAAAGGTTGCCGAC-1	6.78784	2.19722	3.68888	1.09861	3.13549	0.693147	1.94591	1.60944	1.79176	0.693147	1.60944	0.693147	2.89037	2.63906	2.63906	2.3979	1.38629	2.19722	1.09861	0.693147	0.693147	2.07944	4.41884	2.63906	0.693147	0	1.38629	3.68888	0	1.09861	0	0	3.52636	2.83321	1.60944	2.07944	2.07944	0	0	1.79176	1.60944	0	5.37064	0.693147	1.38629	2.48491	1.09861	1.38629	1.09861
Naive_AACAACCCACTTGAGT-1	6.63068	1.60944	4.17439	0	2.63906	1.79176	2.30259	2.19722	1.94591	0.693147	3.04452	0	3.09104	2.3979	1.60944	1.38629	0	1.09861	1.38629	1.38629	1.09861	0.693147	4.91265	3.04452	2.30259	1.38629	1.94591	4.17439	1.60944	1.79176	1.94591	1.94591	3.3673	4.12713	2.63906	2.19722	2.63906	2.30259	2.30259	1.60944	1.60944	0	5.58725	1.38629	0	1.60944	0.693147	1.09861	1.09861
Naive_AACAACCGTTACCTGA-1	6.72503	2.19722	3.52636	2.30259	2.3979	1.38629	1.60944	1.60944	1.60944	0	2.99573	0	2.30259	2.19722	1.38629	1.60944	0	0.693147	1.60944	0	1.94591	1.38629	4.43082	2.19722	0.693147	0.693147	1.60944	3.52636	0	1.09861	1.38629	1.38629	3.97029	3.7612	2.99573	2.3979	2.99573	2.48491	2.48491	2.07944	1.79176	1.09861	5.49306	1.60944	1.60944	1.60944	0.693147	0	1.38629
Naive_AACAAGACACTTTAGG-1	6.72383	2.19722	3.93183	1.60944	2.83321	1.38629	2.83321	1.94591	2.19722	1.09861	2.99573	0	1.79176	2.48491	1.79176	1.94591	0	1.79176	1.79176	1.09861	1.09861	0	4.43082	2.89037	0.693147	0	1.09861	3.93183	0	0.693147	0.693147	1.09861	2.70805	3.09104	1.79176	1.94591	1.60944	1.09861	1.38629	1.38629	2.07944	0	5.11199	1.38629	1.38629	2.3979	1.79176	1.79176	1.60944
Naive_AACAAGAGTAGCTTGT-1	6.34739	1.38629	3.85015	2.07944	3.52636	1.94591	1.94591	1.38629	1.94591	0	3.04452	1.09861	2.77259	1.94591	2.56495	2.07944	1.38629	1.38629	1.38629	1.38629	0	1.60944	4.33073	2.94444	0	0	1.38629	3.85015	0.693147	1.38629	0.693147	0	1.79176	1.79176	0.693147	1.09861	1.79176	1.09861	1.09861	1.94591	1.38629	0	5.70711	2.07944	1.94591	1.38629	0.693147	1.60944	0
Naive_AACAAGAGTGTCCGGT-1	5.92959	1.79176	4.55388	1.79176	3.21888	2.70805	2.48491	1.79176	2.07944	1.60944	2.70805	2.19722	2.3979	2.56495	1.38629	1.60944	0.693147	1.60944	0	0	1.09861	1.60944	4.34381	2.63906	0	0	2.07944	4.55388	0	1.79176	0	0	3.46574	3.7612	1.94591	1.60944	2.48491	2.07944	2.30259	2.07944	1.94591	0	4.33073	0.693147	1.38629	1.38629	0	1.60944	0
Naive_AACAAGATCAGCAATC-1	6.41182	1.38629	4.38203	2.56495	2.70805	1.79176	1.94591	1.79176	1.09861	0.693147	3.61092	0.693147	2.3979	2.48491	1.38629	1.79176	0	1.94591	2.30259	0	1.38629	1.94591	4.74493	3.21888	0	0	0.693147	4.38203	0	1.09861	0	0	2.99573	3.82864	2.19722	2.48491	1.79176	2.30259	2.70805	1.38629	1.94591	1.09861	4.81218	0.693147	1.60944	2.07944	0	1.94591	1.38629
Naive_AACACACAGAGTCAAT-1	6.45205	2.19722	4.15888	0	2.48491	2.07944	2.56495	2.30259	1.38629	1.38629	1.94591	0.693147	2.19722	1.60944	2.3979	1.38629	1.09861	1.60944	1.09861	1.09861	0	0	4.33073	2.56495	1.09861	0.693147	1.09861	4.15888	0	1.60944	0	0	3.21888	3.63759	2.07944	1.79176	2.07944	2.19722	1.79176	0.693147	1.38629	0.693147	4.99721	1.09861	0	1.94591	0	0.693147	0
Naive_AACACACAGGCTAAAT-1	6.78446	1.60944	4.36945	1.94591	2.99573	2.30259	1.94591	2.3979	2.30259	1.79176	2.19722	1.38629	3.46574	2.19722	1.79176	2.48491	0.693147	0.693147	1.09861	0.693147	1.38629	1.09861	4.77068	3.3673	0	0	1.09861	4.36945	0	2.19722	1.38629	0	2.94444	3.95124	2.30259	1.38629	2.30259	2.30259	1.38629	1.60944	1.60944	1.09861	5.68698	1.38629	0.693147	1.09861	1.38629	0	1.94591
Naive_AACACACCAACCCGCA-1	7.09506	0	2.30259	0	1.38629	1.60944	0.693147	1.38629	1.09861	0	1.79176	0	3.61092	2.19722	1.38629	2.70805	2.48491	2.3979	1.38629	1.94591	1.79176	2.19722	3.04452	0.693147	1.38629	0	0	2.30259	0.693147	1.09861	0	0	1.60944	1.60944	0.693147	0.693147	1.38629	0	0	0	0	0	5.71043	1.79176	0	1.38629	0	2.56495	2.70805
Naive_AACACACCAGTTGCGC-1	5.41165	1.38629	4.84419	1.60944	2.94444	1.09861	2.77259	2.48491	2.63906	0.693147	3.13549	1.79176	1.79176	1.79176	0	0.693147	0	0	0.693147	0.693147	0	1.09861	5.14166	3.3673	0.693147	0.693147	1.09861	4.84419	0.693147	1.09861	0.693147	1.09861	3.49651	4.04305	2.56495	2.48491	2.3979	1.60944	2.07944	1.94591	1.38629	0.693147	5.88888	0	2.30259	1.38629	1.09861	0	1.38629
Naive_AACAGGGTCGGTTGTA-1	6.4599	1.60944	2.99573	0.693147	2.30259	2.30259	1.79176	1.09861	1.09861	0.693147	2.56495	1.79176	4.09434	2.77259	2.48491	2.63906	0.693147	1.38629	1.38629	0.693147	1.38629	1.38629	3.3673	1.94591	0.693147	0	0.693147	2.99573	0	0.693147	0.693147	1.38629	2.07944	2.07944	1.09861	1.09861	2.07944	1.09861	1.09861	1.60944	1.60944	0.693147	4.93447	1.38629	1.09861	1.60944	0.693147	1.60944	0.693147
Naive_AACCAACAGAGTACCG-1	6.4599	1.79176	4.06044	2.19722	2.83321	2.07944	1.09861	2.07944	2.48491	0.693147	3.21888	1.38629	2.63906	1.79176	0.693147	1.09861	0	1.38629	1.60944	0.693147	0	1.09861	4.43082	2.56495	0.693147	0	0.693147	4.06044	0	1.38629	1.38629	1.38629	3.89182	3.61092	2.63906	2.63906	3.29584	2.48491	1.60944	2.3979	2.3979	1.38629	5.11799	0	0.693147	0	0	1.60944	0.693147
Naive_AACCAACAGGAAAGGT-1	6.33328	1.38629	1.79176	1.38629	2.56495	0.693147	0.693147	0.693147	0.693147	0	1.79176	1.09861	3.2581	2.70805	2.83321	2.94444	2.07944	2.19722	1.38629	1.09861	1.60944	1.94591	3.3673	0.693147	0	0	1.09861	1.79176	0	0	1.60944	0	2.77259	3.13549	1.79176	0.693147	1.09861	1.09861	1.09861	1.09861	1.79176	0	5.7462	1.09861	1.38629	1.94591	0	1.94591	1.38629
Naive_AACCAACCAACATACC-1	6.65415	0.693147	4.29046	2.56495	3.13549	2.30259	2.19722	2.48491	2.77259	1.38629	3.17805	1.60944	1.94591	2.30259	1.38629	0.693147	1.38629	1.60944	1.09861	0	1.38629	0	4.86753	2.70805	0.693147	0	1.60944	4.29046	0	1.38629	1.38629	0	3.43399	3.29584	2.3979	2.3979	2.83321	2.07944	2.07944	2.3979	1.79176	1.79176	5.24175	1.09861	1.60944	1.60944	1.09861	0	1.38629
Naive_AACCAACCACGCGGTT-1	6.64639	1.09861	2.56495	1.60944	2.19722	0.693147	1.79176	1.09861	1.09861	0	0.693147	1.09861	3.04452	2.56495	1.09861	1.79176	1.38629	1.38629	1.38629	0	1.09861	2.48491	3.63759	2.07944	0	0	0	2.56495	0	0	1.09861	0	0.693147	3.66356	1.79176	1.09861	2.19722	1.09861	0.693147	1.79176	1.79176	0	5.88053	1.09861	1.79176	2.70805	0	1.94591	2.19722
Naive_AACCAACGTCCGATCG-1	6.88038	0.693147	3.17805	2.63906	3.13549	1.79176	2.19722	1.60944	1.09861	0.693147	2.19722	1.38629	3.04452	2.56495	1.38629	2.48491	0.693147	1.09861	1.94591	1.60944	1.60944	1.60944	4.69135	2.48491	0	0	1.94591	3.17805	0	1.09861	0.693147	0	2.83321	2.77259	1.60944	1.60944	2.19722	0	1.38629	1.38629	1.79176	0.693147	5.8693	1.60944	1.60944	2.07944	1.09861	2.07944	0
Naive_AACCAACTCCGTAATG-1	3.71357	2.07944	4.00733	2.77259	3.04452	1.79176	2.19722	1.09861	2.19722	0.693147	3.52636	1.38629	1.60944	2.30259	1.79176	1.79176	0.693147	0.693147	0.693147	1.60944	0.693147	1.94591	4.18965	2.70805	0.693147	0	1.60944	4.00733	0	0.693147	0.693147	0.693147	4.21951	3.85015	2.48491	2.48491	2.48491	2.07944	2.94444	1.09861	2.07944	1.38629	5.49717	0.693147	1.09861	1.09861	1.38629	1.09861	0.693147
Naive_AACCACAAGTCCGCGT-1	6.4708	1.60944	3.49651	1.79176	2.63906	2.07944	1.09861	0	1.79176	0.693147	2.19722	0.693147	3.04452	2.63906	2.3979	2.19722	1.79176	1.09861	1.79176	1.60944	0	1.09861	4.12713	2.3979	0	0	1.60944	3.49651	0	0	0.693147	0	2.99573	3.2581	1.60944	2.07944	2.30259	1.60944	1.38629	1.79176	1.60944	1.09861	5.90263	1.09861	1.79176	2.07944	0.693147	1.79176	0.693147
Naive_AACCACACACAAGTGG-1	6.95559	2.07944	4.80402	1.60944	2.77259	2.30259	1.38629	2.56495	2.48491	1.38629	2.48491	2.07944	2.48491	2.70805	2.48491	2.19722	0	2.07944	1.38629	0	1.79176	1.79176	4.70953	3.3322	0	0	1.09861	4.80402	0	0	0.693147	0	2.3979	3.2581	2.07944	0.693147	1.09861	1.94591	1.38629	1.38629	1.60944	0	4.99721	1.09861	1.09861	1.60944	0.693147	1.38629	1.38629
Naive_AACCACACACACTTAG-1	6.99942	2.3979	2.83321	1.38629	2.70805	1.79176	1.09861	1.94591	1.09861	1.09861	2.3979	1.09861	2.77259	2.83321	2.94444	1.38629	0	1.79176	2.3979	1.09861	1.38629	1.38629	4.18965	2.3979	1.09861	0	0	2.83321	0	0	0	0	2.3979	2.89037	1.09861	0.693147	1.94591	1.38629	1.79176	0.693147	1.79176	1.09861	5.45104	1.09861	1.38629	1.38629	0	1.09861	1.09861
Naive_AACCACAGTCCTTGTC-1	6.98008	1.60944	2.99573	0.693147	2.3979	1.09861	1.94591	1.60944	0.693147	0.693147	2.19722	0	3.58352	3.17805	1.79176	2.19722	1.79176	1.38629	2.07944	1.38629	2.19722	2.3979	3.82864	2.19722	1.38629	1.09861	0.693147	2.99573	0	1.38629	0	1.38629	1.79176	2.77259	1.09861	1.79176	1.09861	0	1.09861	0.693147	0.693147	0.693147	5.26269	1.60944	1.60944	2.83321	1.38629	2.56495	0
Naive_AACCACATCCTTTAGT-1	6.98934	2.19722	3.71357	0	3.29584	1.09861	1.94591	1.79176	0.693147	1.38629	2.3979	0	1.79176	2.07944	1.79176	1.94591	0	1.38629	1.09861	0.693147	0.693147	1.09861	3.97029	2.56495	0.693147	0	0	3.71357	0	0	0.693147	0	3.46574	3.73767	2.30259	1.38629	3.13549	2.30259	1.60944	1.38629	2.19722	0	5.16479	1.09861	1.38629	1.38629	1.09861	0.693147	0
Naive_AACCATGCAACATCGT-1	5.26786	2.19722	4.21951	1.79176	3.4012	2.19722	2.19722	2.07944	2.07944	1.79176	3.21888	2.30259	0	0	0.693147	0.693147	0	0	0	0.693147	0	0	4.74493	2.99573	0	0	0	4.21951	0	1.09861	1.09861	0.693147	4.00733	4.06044	2.48491	2.3979	3.04452	2.3979	2.30259	2.3979	3.04452	0.693147	5.97889	0	1.60944	0	0.693147	0	0
Naive_AACCATGGTATTGAGA-1	6.49527	1.60944	4.33073	1.79176	2.77259	1.94591	2.48491	1.60944	2.07944	1.94591	2.48491	1.38629	1.09861	2.07944	1.94591	1.09861	0	0	0.693147	1.09861	1.09861	0	4.7185	3.04452	1.09861	0	1.09861	4.33073	0	1.94591	0	0	3.46574	3.78419	1.79176	1.38629	2.83321	2.07944	2.56495	1.79176	1.60944	0	5.62402	1.09861	1.09861	1.38629	0.693147	1.09861	1.38629
Naive_AACCATGGTGTAACGG-1	6.32615	1.09861	2.89037	1.09861	3.61092	2.63906	1.60944	1.38629	2.19722	0.693147	2.19722	0.693147	1.94591	1.79176	2.19722	2.63906	0.693147	1.09861	1.09861	0.693147	1.09861	1.09861	3.68888	2.19722	0.693147	0	1.09861	2.89037	0	1.09861	0.693147	0.693147	2.83321	2.94444	1.60944	1.60944	1.60944	1.38629	1.38629	2.07944	1.38629	0.693147	5.83188	0.693147	2.07944	1.38629	0.693147	2.07944	3.2581
Naive_AACCCAAAGGATGTTA-1	6.76964	2.48491	4.04305	1.94591	2.99573	1.79176	2.07944	2.07944	1.94591	1.09861	2.94444	1.79176	2.63906	2.48491	2.19722	2.30259	0.693147	2.07944	1.79176	1.09861	1.38629	1.09861	4.11087	2.70805	0.693147	0	0.693147	4.04305	0	1.38629	1.09861	0.693147	3.09104	3.3673	2.07944	2.19722	2.56495	0.693147	1.79176	1.94591	1.09861	0.693147	4.82028	0	1.60944	1.60944	0	1.09861	1.38629
Naive_AACCCAACACTGAGTT-1	6.76734	1.09861	3.3322	0.693147	2.30259	1.38629	2.19722	0.693147	2.48491	1.09861	1.38629	1.60944	3.2581	2.94444	0.693147	2.56495	1.79176	2.19722	1.94591	0	1.94591	1.79176	3.73767	1.60944	1.09861	0	0.693147	3.3322	0	0.693147	0	0	2.63906	2.77259	0.693147	1.38629	2.19722	0	0.693147	0.693147	1.38629	0	5.26786	1.60944	2.19722	2.07944	1.38629	1.79176	2.07944
Naive_AACCCAACAGTTAGGG-1	5.53733	1.94591	4.41884	0	2.70805	1.60944	2.63906	2.48491	1.60944	0	3.46574	0	2.30259	2.19722	0	1.09861	0.693147	1.38629	1.09861	0	0	0	5.49717	3.58352	1.94591	0.693147	2.19722	4.41884	1.09861	2.63906	1.38629	1.60944	3.4012	3.82864	2.99573	2.63906	2.89037	1.94591	1.60944	1.94591	1.79176	0.693147	5.52943	0	1.09861	2.07944	0	0.693147	0
Naive_AACCTGACAACAGAGC-1	6.11589	1.79176	5.27811	0.693147	2.30259	2.07944	2.19722	2.19722	2.30259	0.693147	3.63759	1.09861	2.3979	2.07944	0.693147	2.07944	0.693147	0.693147	0.693147	1.09861	0.693147	0.693147	5.34711	3.80666	0.693147	0	1.79176	5.27811	0	1.60944	1.38629	1.38629	2.94444	4.33073	1.94591	2.19722	2.99573	1.79176	2.48491	1.38629	1.09861	0.693147	5.44674	0.693147	1.38629	1.38629	0.693147	0	1.38629
Naive_AACCTGACAATCGCAT-1	6.54535	0.693147	4.23411	1.38629	2.70805	2.48491	1.79176	2.30259	0	1.09861	2.3979	0.693147	1.09861	1.94591	0	1.38629	0	0.693147	0	0.693147	1.09861	0	4.47734	2.3979	1.09861	0	1.09861	4.23411	0	1.09861	0	1.38629	3.46574	3.89182	2.19722	2.83321	2.89037	2.19722	2.63906	1.94591	2.07944	0	5.72685	0	1.38629	0.693147	0	1.79176	0
Naive_AACCTGACATAACAGA-1	6.36647	1.94591	4.34381	1.09861	2.63906	1.38629	1.60944	2.30259	2.19722	1.09861	3.63759	0	2.19722	2.30259	0	1.38629	1.60944	0.693147	1.60944	0.693147	0.693147	1.09861	5.03695	3.17805	2.77259	1.09861	1.09861	4.34381	1.09861	0.693147	0.693147	0.693147	3.78419	3.66356	2.70805	1.94591	2.99573	2.07944	2.07944	2.3979	1.38629	0.693147	5.16479	0.693147	0.693147	1.38629	0.693147	0	1.79176
Naive_AACCTTTAGAGTGGCT-1	5.86079	1.60944	4.29046	1.60944	2.83321	1.94591	2.83321	1.79176	1.60944	0.693147	2.70805	1.38629	2.30259	2.48491	1.60944	2.30259	1.09861	0.693147	1.60944	0.693147	1.38629	1.38629	4.43082	1.94591	0.693147	0	0.693147	4.29046	0	0.693147	1.09861	0	3.49651	3.93183	2.3979	1.94591	2.48491	2.30259	1.94591	2.3979	2.19722	0.693147	5.7462	0	0.693147	1.60944	0	2.07944	1.38629
Naive_AACCTTTCACTGTGTA-1	6.6695	1.60944	2.70805	1.09861	2.30259	0.693147	0.693147	1.09861	1.09861	0	1.79176	1.09861	2.3979	3.09104	1.94591	1.94591	1.60944	1.38629	2.19722	1.09861	1.38629	1.79176	4.15888	1.94591	1.38629	0	1.60944	2.70805	0.693147	1.38629	0	0	1.94591	3.21888	1.09861	1.09861	1.09861	1.38629	0.693147	1.38629	1.09861	0.693147	5.68017	1.09861	1.60944	2.70805	1.38629	2.19722	1.09861
Naive_AACCTTTGTCATCCGG-1	6.96697	1.38629	3.3673	0	2.56495	1.38629	1.09861	0.693147	1.79176	0	2.56495	0	3.04452	2.19722	1.09861	2.30259	1.38629	0	1.94591	1.09861	2.07944	1.60944	4.43082	2.94444	1.38629	0	1.60944	3.3673	0	0	1.09861	1.79176	2.48491	3.52636	0.693147	1.38629	1.79176	1.79176	0.693147	1.38629	1.09861	0.693147	5.20401	1.94591	1.38629	2.30259	1.09861	2.07944	0
Naive_AACGAAACAATTGGTC-1	6.95559	1.09861	2.48491	1.09861	3.49651	1.38629	1.09861	1.60944	1.38629	0.693147	2.56495	0.693147	2.63906	2.48491	2.30259	2.30259	0	2.48491	1.09861	0.693147	1.60944	1.38629	4.55388	2.56495	1.94591	0	1.38629	2.48491	0	0	0	0	2.07944	2.48491	1.09861	1.09861	1.60944	0	1.09861	0	1.79176	0.693147	5.04343	1.60944	1.09861	1.60944	0	1.60944	1.38629
Naive_AACGAAACACTGGCCA-1	6.63857	1.38629	2.70805	0	1.79176	0	1.38629	0	1.60944	0	1.94591	0	3.04452	2.48491	2.94444	2.89037	0.693147	1.09861	2.3979	1.79176	1.79176	1.60944	2.77259	1.79176	0	0	1.09861	2.70805	0	0.693147	0	0	1.38629	1.09861	1.09861	1.09861	1.09861	0	1.09861	0	0	0	5.78383	2.83321	2.48491	3.09104	1.94591	2.30259	1.79176
Naive_AACGAAATCACCTACC-1	5.38907	1.60944	4.80402	2.63906	3.3322	2.30259	2.77259	2.77259	2.30259	1.38629	3.55535	1.60944	1.38629	1.38629	0	0.693147	0	0	0	1.09861	0	1.09861	5.1358	3.71357	0	0	1.79176	4.80402	0	0	0.693147	0.693147	3.55535	3.4012	2.77259	2.77259	2.83321	2.07944	2.19722	1.09861	1.38629	1.94591	5.33754	1.09861	1.09861	1.38629	0	0	1.79176
Naive_AACGAAATCGACGAGA-1	5.0814	1.09861	4.70048	0	2.70805	1.09861	2.19722	2.63906	2.3979	1.38629	3.49651	1.38629	2.63906	1.79176	1.09861	0.693147	0	0.693147	0.693147	0	0.693147	1.38629	5.52943	3.97029	2.48491	1.38629	2.30259	4.70048	0	2.56495	1.94591	2.07944	3.58352	4.04305	2.89037	2.89037	3.04452	2.30259	2.56495	2.3979	1.94591	1.09861	5.36129	0.693147	0	0	0	1.38629	0
Naive_AACGGGACAGACCCGT-1	6.38519	0.693147	2.07944	0.693147	1.60944	1.09861	1.09861	1.60944	1.09861	1.38629	2.07944	0.693147	2.94444	3.04452	3.3322	2.30259	1.38629	1.38629	0.693147	2.07944	2.3979	1.38629	2.30259	1.60944	0.693147	0	0.693147	2.07944	0	0.693147	0.693147	0.693147	1.60944	2.19722	1.09861	2.07944	1.09861	1.09861	1.09861	1.09861	1.60944	0.693147	6.09357	2.19722	1.94591	2.70805	1.79176	2.77259	2.19722
Naive_AACGGGAGTAGGCTGA-1	5.72359	2.07944	5.28827	0	3.49651	2.63906	3.13549	2.56495	2.19722	1.79176	2.89037	1.38629	2.07944	2.48491	0	1.09861	0.693147	1.79176	1.09861	0	0	1.09861	5.18178	3.29584	0.693147	0	1.38629	5.28827	0	1.09861	0.693147	0	3.09104	3.52636	2.48491	1.94591	2.48491	1.38629	2.07944	1.94591	2.19722	0	5.28827	0	0	1.09861	0	0	0
Naive_AACGGGAGTTGCTTGA-1	5.93489	1.60944	4.56435	2.19722	3.29584	1.79176	1.79176	1.79176	1.94591	1.09861	3.21888	1.09861	1.94591	2.3979	1.60944	1.94591	0	1.38629	1.09861	0.693147	1.09861	1.09861	5.20949	3.17805	1.09861	0	1.38629	4.56435	0	0.693147	0	1.38629	3.95124	4.20469	1.94591	2.3979	2.30259	2.63906	1.38629	2.07944	2.30259	2.30259	5.04343	0.693147	1.38629	1.09861	0.693147	1.09861	0.693147
Naive_AACGGGAGTTGGGTAG-1	5.52146	1.94591	5.14166	0.693147	3.52636	2.48491	2.63906	2.48491	2.56495	1.09861	3.7612	1.38629	2.56495	2.99573	1.79176	2.19722	0	1.79176	1.94591	1.09861	1.38629	1.09861	5.48894	3.7612	0	0	1.38629	5.14166	0	1.09861	1.09861	0	2.56495	3.04452	2.3979	1.09861	1.09861	1.09861	0.693147	1.09861	1.79176	0	5.53733	0	0.693147	2.07944	0	1.38629	1.94591
Naive_AACGTCAAGCCTCAAT-1	6.89264	1.38629	3.80666	2.48491	2.99573	1.60944	2.07944	1.60944	1.09861	0	3.21888	1.38629	2.77259	2.07944	2.19722	2.30259	1.38629	1.38629	1.38629	1.38629	0	0.693147	4.54329	2.70805	1.38629	0	0	3.80666	0	1.60944	0.693147	0	3.2581	4.07754	2.3979	2.83321	2.3979	2.3979	1.79176	1.60944	1.94591	0	4.96981	0.693147	0.693147	2.19722	1.38629	0	1.38629
Naive_AACGTCACATGGATCT-1	6.77651	1.94591	2.77259	0.693147	2.94444	0.693147	1.09861	1.09861	1.09861	1.09861	1.60944	0	3.2581	2.63906	1.94591	2.07944	1.38629	1.38629	2.30259	1.38629	1.09861	1.94591	4.07754	2.07944	0	0	1.09861	2.77259	0	0	1.09861	1.09861	2.19722	2.30259	1.09861	1.79176	1.60944	1.09861	1.09861	0.693147	1.09861	0	5.31321	1.38629	1.60944	2.48491	0	1.94591	1.38629
Naive_AACTTCTAGCGTGAAC-1	6.76504	2.19722	4.29046	0	2.19722	2.48491	2.63906	2.19722	2.3979	1.38629	2.70805	1.09861	2.30259	2.63906	2.3979	2.07944	0	0.693147	1.38629	0.693147	0.693147	0.693147	4.56435	2.19722	0.693147	0	1.38629	4.29046	0.693147	0.693147	0	1.09861	2.89037	3.49651	2.30259	1.60944	2.48491	2.07944	1.09861	1.09861	2.19722	0	4.91265	1.09861	1.60944	1.79176	1.60944	1.09861	0
Naive_AAGAACAAGTCCCTAA-1	6.33859	1.94591	4.68213	0	3.49651	2.3979	2.48491	2.48491	1.60944	0.693147	3.55535	1.09861	2.19722	2.48491	0.693147	1.38629	0	1.38629	0.693147	0.693147	1.60944	1.09861	5.01728	3.13549	1.38629	0.693147	1.38629	4.68213	0	1.60944	0.693147	1.38629	2.83321	3.73767	2.56495	1.94591	2.48491	1.79176	1.38629	1.60944	1.60944	0.693147	5.30827	1.09861	0.693147	1.38629	1.09861	1.09861	0.693147
Naive_AAGAACAGTCCAACGC-1	6.62007	1.60944	2.3979	0	2.3979	1.09861	1.79176	0.693147	2.07944	0	2.56495	0	3.89182	3.13549	1.38629	2.19722	1.79176	2.30259	2.07944	2.07944	1.60944	2.56495	3.89182	1.79176	1.79176	0	1.38629	2.3979	0.693147	0	0.693147	1.09861	1.60944	2.56495	0.693147	1.94591	0.693147	1.09861	1.09861	1.09861	0.693147	0	5.02388	1.60944	3.80666	2.77259	0.693147	1.38629	0
Naive_AAGAACATCTCGTCGT-1	6.80683	1.38629	1.60944	1.60944	2.3979	1.38629	0.693147	1.38629	1.38629	0.693147	1.94591	0.693147	3.17805	2.56495	3.3322	2.56495	1.79176	1.60944	1.94591	2.07944	1.60944	2.83321	3.46574	1.09861	0.693147	0	0.693147	1.60944	0	0.693147	0	0.693147	2.19722	2.70805	1.38629	0.693147	1.09861	1.79176	1.38629	0.693147	1.38629	1.09861	4.56435	1.09861	1.38629	2.3979	1.09861	2.63906	1.09861
Naive_AAGACAAAGCACGTCC-1	6.32972	2.19722	4.2485	2.56495	3.58352	1.94591	1.94591	2.30259	2.07944	1.09861	2.89037	0.693147	2.19722	1.79176	1.79176	1.79176	0	1.60944	1.38629	1.94591	0.693147	1.09861	4.43082	2.94444	0	0	0.693147	4.2485	0	1.38629	0	0	3.21888	3.2581	1.60944	1.60944	1.79176	1.38629	1.60944	1.79176	1.60944	0	5.1299	0.693147	1.38629	1.60944	1.60944	1.09861	0
Naive_AAGACAAAGGCGACAT-1	5.91889	0.693147	4.57471	0.693147	3.04452	1.38629	1.94591	1.79176	1.38629	1.09861	3.13549	0.693147	2.30259	3.04452	0.693147	2.48491	1.09861	2.30259	0.693147	1.38629	1.79176	1.79176	5.31321	3.04452	0.693147	0	1.79176	4.57471	0	0.693147	0.693147	1.09861	2.19722	2.89037	1.60944	1.60944	1.60944	1.79176	0.693147	1.38629	1.38629	0	5.59099	1.38629	0.693147	2.63906	0	1.38629	1.38629
Naive_AAGACAAAGGCTCCCA-1	6.42325	0.693147	3.3673	1.79176	2.89037	1.79176	1.79176	1.94591	1.60944	0.693147	1.94591	0	2.99573	3.04452	3.21888	1.79176	1.09861	2.07944	1.60944	1.79176	1.94591	1.79176	4.02535	2.19722	1.09861	0.693147	0.693147	3.3673	0	0	0	0	3.17805	3.21888	1.79176	2.07944	2.19722	1.94591	2.30259	1.60944	1.60944	0	4.95583	2.07944	0.693147	2.19722	1.09861	1.94591	1.94591
Naive_AAGACAACATGGCTGC-1	7.11477	1.09861	3.78419	2.3979	2.19722	1.38629	1.79176	2.07944	2.19722	1.09861	2.63906	1.09861	2.30259	2.56495	1.79176	1.79176	1.38629	2.3979	1.79176	0.693147	0	0.693147	4.86753	2.89037	0	0	1.79176	3.78419	0	1.09861	1.09861	1.09861	3.17805	3.71357	2.07944	2.48491	1.94591	1.60944	1.09861	1.09861	2.70805	1.09861	5.22036	0	1.79176	1.38629	0	0.693147	0.693147
Naive_AAGACAATCCTCACCA-1	6.86066	1.38629	3.58352	1.09861	2.99573	1.60944	1.79176	1.38629	0.693147	1.38629	3.21888	1.38629	3.13549	2.63906	2.30259	1.38629	1.09861	1.09861	1.38629	1.09861	0	0.693147	4.62497	2.83321	3.04452	0	1.09861	3.58352	1.79176	0	0	1.60944	2.77259	3.17805	2.3979	2.77259	0.693147	1.38629	1.38629	1.09861	1.09861	1.38629	4.81218	1.09861	0.693147	1.60944	0.693147	1.60944	1.09861
Naive_AAGACAATCGCAAGAG-1	5.59842	1.09861	5.26786	0	2.77259	2.07944	1.79176	2.30259	2.48491	1.79176	3.3322	0	2.19722	2.19722	1.09861	2.19722	0	1.09861	1.38629	1.38629	1.09861	0	5.33754	3.61092	2.19722	1.09861	2.48491	5.26786	0	1.60944	1.79176	1.38629	4.04305	3.89182	2.30259	2.70805	3.46574	1.94591	2.48491	2.19722	1.60944	1.38629	4.77068	1.09861	1.60944	1.09861	0	1.38629	0
Naive_AAGACTCAGAGAGCAA-1	6.44889	1.79176	3.46574	1.79176	2.83321	0.693147	1.09861	1.09861	1.60944	0.693147	2.56495	1.38629	2.63906	3.3673	2.94444	2.19722	1.60944	2.07944	0.693147	1.38629	1.79176	1.38629	4.15888	2.19722	0.693147	0	0.693147	3.46574	0	0.693147	0.693147	0.693147	2.3979	3.04452	1.60944	1.60944	1.94591	1.94591	1.38629	0.693147	1.38629	0	4.96981	1.38629	1.79176	1.09861	0.693147	1.38629	0.693147
Naive_AAGACTCAGCCACCGT-1	7.19444	1.60944	2.19722	0	1.09861	1.79176	0.693147	1.09861	1.79176	0	1.60944	0	3.3322	2.83321	1.38629	1.79176	1.60944	1.60944	2.19722	2.63906	1.94591	2.07944	3.21888	0.693147	1.09861	0	0	2.19722	0	0	1.38629	0	1.60944	2.3979	0.693147	1.09861	1.79176	0.693147	1.38629	0.693147	0.693147	0	4.52179	2.48491	0.693147	1.94591	1.09861	2.07944	1.38629
Naive_AAGACTCCATAGATCC-1	6.42649	1.60944	4.2485	2.19722	3.13549	1.60944	2.19722	1.38629	1.60944	1.09861	3.09104	1.79176	1.09861	1.79176	1.38629	1.60944	0	0	1.60944	0	1.09861	1.94591	4.57471	2.70805	0	0	1.38629	4.2485	0	1.60944	0	0.693147	3.63759	4.02535	2.99573	2.30259	2.48491	2.07944	1.94591	1.79176	2.48491	1.79176	5.45959	0.693147	1.09861	2.07944	0.693147	0	1.38629
Naive_AAGATAGCACGGTCTG-1	5.92693	1.38629	4.36945	1.09861	3.63759	1.38629	1.60944	2.77259	1.38629	0	3.55535	1.38629	2.30259	2.30259	1.38629	1.09861	0.693147	1.60944	0	0.693147	0	1.09861	5.0814	3.17805	1.09861	0.693147	2.07944	4.36945	0	2.19722	1.38629	0	3.68888	3.8712	2.56495	2.83321	1.79176	1.94591	2.07944	1.79176	2.19722	1.09861	5.78996	0	1.09861	1.38629	0.693147	1.60944	1.38629
Naive_AAGATAGTCCCTGTTG-1	2.30259	1.79176	4.14313	1.09861	2.83321	2.30259	1.38629	2.99573	2.56495	0.693147	3.3673	0.693147	2.19722	1.60944	1.09861	1.38629	0.693147	1.79176	1.09861	0.693147	0.693147	0.693147	4.46591	3.49651	2.07944	1.79176	1.79176	4.14313	0	2.48491	0.693147	0.693147	3.13549	4.29046	2.63906	2.30259	2.07944	2.77259	2.56495	1.79176	1.09861	0.693147	6.27099	0.693147	1.79176	1.38629	0.693147	1.09861	0.693147
Naive_AAGCATCAGGTTATAG-1	6.43615	2.07944	4.30407	2.07944	2.83321	1.94591	1.79176	2.07944	1.79176	0.693147	3.21888	1.60944	2.07944	2.70805	1.09861	2.07944	1.60944	1.79176	1.60944	1.60944	0.693147	1.09861	4.82831	2.48491	0.693147	0	1.94591	4.30407	0	1.09861	0	0.693147	3.2581	3.55535	2.07944	1.94591	2.63906	2.07944	2.19722	2.19722	1.38629	1.09861	5.3033	0.693147	1.38629	2.19722	0	2.19722	0.693147
Naive_AAGCATCAGTTCTACG-1	6.60394	1.79176	4.36945	1.94591	3.61092	1.60944	2.30259	2.19722	1.94591	1.09861	2.89037	0.693147	2.89037	2.3979	2.48491	2.30259	0.693147	1.38629	1.09861	1.09861	0.693147	0.693147	4.51086	2.56495	0	0	0	4.36945	0.693147	1.09861	1.38629	0	3.09104	3.82864	2.07944	1.79176	1.79176	1.94591	2.19722	0.693147	1.79176	0	5.48894	0	1.09861	2.19722	0.693147	1.60944	1.09861
Naive_AAGCATCCACCGCTAG-1	6.86901	1.60944	0.693147	0	2.19722	0	0.693147	0.693147	1.60944	0	1.38629	0	3.17805	2.56495	3.49651	1.94591	1.94591	2.30259	1.09861	2.19722	2.30259	1.60944	1.09861	1.09861	0	0	0	0.693147	0	1.09861	0	1.09861	1.79176	2.56495	1.38629	0	1.09861	0	0.693147	0	0.693147	0	5.34711	2.56495	1.38629	2.77259	1.38629	2.48491	2.19722
Naive_AAGCATCGTCGAAGCA-1	5.77455	1.94591	4.43082	2.30259	2.48491	1.38629	1.79176	2.19722	2.07944	1.60944	2.94444	1.38629	3.04452	1.79176	1.60944	1.79176	0	0	0	0.693147	1.94591	0.693147	3.97029	3.13549	0	0	0.693147	4.43082	0	1.60944	0	0.693147	3.78419	3.82864	2.19722	0.693147	2.48491	2.3979	1.60944	1.38629	2.56495	0	5.33754	0	1.09861	1.79176	0	0.693147	0
Naive_AAGCATCGTTAGTCGT-1	5.9108	0.693147	4.68213	2.19722	2.56495	1.38629	2.56495	1.38629	1.79176	1.60944	3.4012	1.60944	1.09861	2.19722	1.09861	1.09861	0.693147	1.09861	1.09861	0	0.693147	0	5.00395	3.04452	0	1.09861	1.79176	4.68213	0	1.60944	1.09861	1.09861	3.55535	4.06044	2.70805	2.77259	2.77259	2.30259	2.07944	2.70805	1.79176	0.693147	5.50126	0	1.60944	0	0	0.693147	0
Naive_AAGCATCTCAATGTCG-1	6.29711	1.79176	4.07754	2.77259	3.43399	2.30259	2.30259	1.94591	2.19722	1.79176	2.89037	0.693147	1.79176	2.19722	1.94591	1.79176	0	0.693147	1.38629	0.693147	0.693147	0	4.2485	2.89037	0.693147	0	0.693147	4.07754	0	1.38629	1.38629	1.79176	2.94444	3.7612	2.63906	1.38629	2.48491	2.07944	2.07944	2.07944	1.79176	1.09861	5.4848	0.693147	1.38629	1.38629	0.693147	1.09861	0.693147
Naive_AAGCATCTCTTCGGAA-1	5.69036	1.60944	4.82028	0	2.89037	2.56495	2.70805	2.83321	2.48491	0.693147	3.63759	1.60944	2.77259	2.19722	0.693147	0.693147	0.693147	0	0	0.693147	1.38629	1.38629	5.20401	3.43399	0	1.09861	0	4.82028	0	2.63906	1.09861	2.19722	3.71357	4.23411	2.94444	1.79176	2.89037	1.79176	2.19722	1.60944	1.79176	0	5.6204	0.693147	0.693147	1.60944	0	1.38629	0.693147
Naive_AAGCCATCAGCCTATA-1	6.29895	1.60944	4.8828	0	2.99573	2.07944	2.56495	2.3979	1.94591	1.38629	3.17805	0	2.19722	2.07944	0	0	0	1.09861	1.09861	0.693147	0.693147	0.693147	5.36598	3.3673	1.79176	0	1.60944	4.8828	0	1.60944	1.09861	0.693147	3.4012	4.15888	2.56495	2.77259	2.56495	2.07944	2.3979	2.07944	2.30259	0	5.61677	0	1.60944	0	0	0	0
Naive_AAGCCATGTGCACAAG-1	6.50728	1.60944	2.3979	0.693147	2.56495	1.38629	1.09861	0.693147	0.693147	1.09861	1.60944	0.693147	2.48491	3.04452	2.63906	2.56495	1.09861	2.19722	2.30259	0.693147	1.60944	2.19722	3.21888	1.60944	0.693147	0	0.693147	2.3979	0	1.09861	0	0.693147	1.79176	2.63906	0.693147	1.79176	1.79176	1.38629	1.38629	0.693147	0.693147	0	3.85015	1.09861	0.693147	1.79176	0	1.38629	1.60944
Naive_AAGCGAGAGAACCGCA-1	5.96101	2.07944	4.27667	1.79176	3.43399	1.79176	1.94591	2.07944	2.07944	1.38629	3.21888	1.09861	1.79176	1.60944	0	1.79176	0.693147	1.60944	0.693147	0.693147	1.09861	1.94591	5.09375	3.13549	0.693147	0	1.79176	4.27667	0	1.60944	0.693147	0.693147	3.4012	3.89182	2.19722	2.30259	2.63906	2.07944	1.94591	1.79176	1.94591	0	5.32301	0.693147	0.693147	1.09861	1.38629	0.693147	0.693147
Naive_AAGCGTTTCATGTCAG-1	6.47697	1.94591	3.61092	1.94591	2.89037	0.693147	1.79176	1.38629	1.79176	1.60944	1.94591	0	3.29584	2.30259	2.3979	2.30259	0	1.09861	1.09861	0	0	2.19722	3.97029	2.48491	0	0	1.38629	3.61092	0	1.09861	0	0	3.13549	3.2581	1.94591	1.09861	1.60944	1.38629	2.07944	1.09861	1.79176	0	5.273	1.38629	1.38629	1.38629	1.09861	2.07944	1.94591
Naive_AAGGAATGTATTGGCT-1	6.66696	1.60944	3.89182	2.30259	3.13549	2.3979	2.07944	1.38629	1.38629	0.693147	3.3673	0	2.83321	1.79176	1.38629	1.38629	0.693147	1.38629	1.60944	0.693147	1.09861	1.09861	4.5326	2.83321	1.38629	1.09861	0	3.89182	0	1.09861	0	1.09861	3.29584	3.46574	2.07944	2.48491	2.19722	2.19722	2.30259	1.38629	1.38629	0	5.31812	0	1.38629	1.09861	0.693147	1.60944	1.94591
Naive_AAGGTAATCCAACCGG-1	6.69703	1.60944	4.06044	1.79176	2.99573	1.94591	2.30259	1.94591	2.3979	1.09861	2.99573	1.09861	2.48491	2.19722	1.60944	1.38629	0	0.693147	1.38629	1.09861	1.38629	0	4.43082	2.63906	1.09861	0	1.38629	4.06044	0	1.09861	1.09861	0.693147	3.4012	3.29584	2.3979	2.70805	2.99573	2.3979	2.30259	2.07944	1.38629	0.693147	5.01728	0.693147	0.693147	1.79176	1.09861	1.38629	1.60944
Naive_AAGTACCCAACCGCCA-1	6.91572	1.60944	3.63759	0.693147	2.30259	1.79176	2.07944	1.94591	1.38629	0.693147	2.56495	1.09861	2.89037	2.83321	2.30259	2.70805	2.19722	1.60944	1.60944	1.38629	1.60944	0	3.71357	2.56495	0	0	1.09861	3.63759	0	0.693147	0	0	2.99573	3.3322	2.19722	0	2.48491	0.693147	2.19722	1.94591	1.94591	1.09861	5.04343	1.38629	1.38629	2.56495	0.693147	2.07944	1.09861
Naive_AAGTACCCAAGAGAGA-1	6.00389	0.693147	4.85203	0	3.17805	1.38629	2.48491	2.70805	1.38629	0.693147	3.49651	0	2.30259	1.38629	0.693147	1.09861	0	1.38629	1.38629	0.693147	0	1.09861	5.59471	3.66356	1.94591	1.09861	2.07944	4.85203	0	1.94591	0.693147	1.09861	3.29584	4.15888	2.19722	2.3979	2.30259	1.94591	2.19722	1.94591	1.60944	0.693147	5.28827	1.09861	0.693147	1.09861	0	0.693147	0
Naive_AAGTACCTCGAGAAGC-1	6.72143	0.693147	1.38629	0.693147	2.07944	1.94591	2.07944	0	1.60944	0.693147	1.09861	0	2.77259	2.56495	2.70805	2.48491	1.60944	1.79176	1.60944	1.60944	1.79176	1.38629	2.56495	1.94591	0	0	0.693147	1.38629	0	0.693147	0.693147	0	3.13549	2.19722	0.693147	1.09861	1.09861	1.09861	1.09861	0	0.693147	0	5.72359	2.30259	2.56495	2.3979	1.60944	1.79176	1.38629
Naive_AAGTACCTCTCAGAAC-1	6.68711	0.693147	4.41884	1.09861	1.94591	1.94591	2.63906	1.60944	1.60944	0.693147	3.13549	1.09861	1.94591	1.94591	0.693147	1.94591	1.09861	1.38629	1.94591	1.09861	0.693147	1.38629	4.89784	2.99573	0.693147	0	0.693147	4.41884	0	0.693147	1.09861	1.09861	3.63759	3.52636	1.94591	3.21888	2.3979	1.94591	2.56495	1.94591	2.56495	1.60944	5.15329	0	1.60944	1.60944	1.09861	1.79176	0.693147
Naive_AAGTCGTAGCTGGAGT-1	6.23048	1.79176	3.2581	0.693147	3.2581	1.79176	2.07944	1.60944	1.79176	0	2.19722	1.38629	3.09104	2.77259	1.60944	1.79176	1.79176	1.60944	2.48491	0	2.30259	1.79176	4.62497	2.63906	1.09861	0	1.60944	3.2581	1.38629	0	0	1.38629	2.07944	3.55535	1.60944	1.60944	0.693147	1.09861	1.09861	1.79176	1.09861	0	5.15329	1.38629	0.693147	2.63906	0	1.60944	1.94591
Naive_AAGTCGTGTACTTGTG-1	5.55296	1.94591	4.63473	0.693147	2.94444	1.09861	2.77259	2.30259	1.09861	0	2.89037	1.60944	2.19722	2.07944	1.09861	1.60944	0	1.79176	1.38629	1.38629	1.38629	0	4.55388	2.70805	0.693147	0	1.38629	4.63473	0	0	0.693147	0.693147	3.52636	3.97029	2.63906	2.48491	2.63906	2.3979	2.77259	1.79176	1.79176	0	4.2485	1.79176	1.38629	1.38629	0	1.38629	1.38629
Naive_AAGTTCGAGATAACAC-1	5.89715	1.60944	4.92725	0	2.99573	1.94591	2.07944	2.70805	2.30259	0.693147	3.46574	1.09861	2.48491	2.3979	0	0.693147	0.693147	1.60944	0	1.09861	0.693147	0.693147	5.16479	3.52636	2.30259	1.38629	2.07944	4.92725	0	1.94591	1.38629	2.19722	3.21888	4.29046	2.48491	3.09104	3.04452	2.07944	2.56495	2.19722	2.19722	0.693147	5.62762	0.693147	0	0	0	1.79176	1.09861
Naive_AAGTTCGAGGCATTTC-1	5.97126	2.07944	4.77068	2.3979	3.2581	2.07944	2.99573	2.30259	2.30259	0.693147	3.2581	0	2.30259	1.94591	1.38629	1.60944	0	0.693147	1.09861	1.09861	0	1.09861	4.49981	2.83321	0	0	1.79176	4.77068	0	1.60944	0	0.693147	3.52636	3.58352	2.3979	2.70805	2.30259	2.07944	2.3979	1.60944	2.30259	1.79176	5.69709	0.693147	1.38629	1.38629	0	0	0
Naive_AAGTTCGGTACAGGTG-1	5.80513	2.3979	4.14313	1.38629	3.13549	2.07944	1.38629	1.79176	1.94591	1.79176	2.89037	1.60944	2.94444	2.07944	0.693147	1.94591	0.693147	0.693147	0.693147	0.693147	0.693147	0.693147	4.85981	3.13549	2.94444	0	1.60944	4.14313	1.09861	0.693147	1.09861	1.94591	3.04452	4.02535	2.19722	2.77259	2.30259	1.79176	2.19722	1.60944	1.79176	1.94591	5.85507	1.09861	0	2.07944	1.09861	1.09861	1.09861
Naive_AAGTTCGGTCTGATAC-1	6.37673	1.38629	4.04305	1.94591	2.63906	1.79176	2.07944	1.94591	2.3979	1.09861	3.04452	0.693147	1.38629	2.19722	1.60944	1.79176	0	1.79176	0.693147	1.60944	1.38629	1.79176	4.26268	2.48491	0	0	0	4.04305	0	0	1.09861	0.693147	3.52636	3.13549	2.07944	2.63906	2.63906	2.30259	2.19722	2.07944	1.94591	0.693147	5.43372	0.693147	0.693147	1.38629	0.693147	1.09861	0.693147
Naive_AATAGAGCAACCGGAA-1	6.11589	1.38629	4.55388	0	2.89037	1.94591	2.83321	2.19722	1.38629	0.693147	2.48491	1.79176	2.3979	3.17805	2.19722	1.79176	0	2.07944	1.94591	0.693147	1.60944	1.60944	3.98898	2.83321	1.60944	0	1.60944	4.55388	0	1.60944	0.693147	0	3.68888	3.97029	1.60944	2.48491	2.77259	1.09861	1.09861	2.48491	2.56495	0.693147	5.21494	0.693147	1.09861	2.19722	1.38629	1.60944	1.60944
Naive_AATAGAGCAGGTTACT-1	6.02345	1.60944	4.17439	1.60944	2.83321	2.19722	1.94591	2.56495	1.94591	0.693147	2.19722	2.07944	2.56495	1.60944	1.09861	1.79176	0.693147	0.693147	0	0.693147	1.09861	0	4.36945	2.07944	0.693147	0	1.94591	4.17439	0.693147	1.09861	0.693147	1.09861	3.52636	3.63759	2.07944	2.89037	2.99573	2.07944	2.56495	2.30259	2.48491	1.38629	5.63479	0.693147	1.38629	1.38629	0	0.693147	2.07944
Naive_AATCACGAGTTGTCGT-1	6.13988	1.09861	4.39445	0.693147	3.3322	2.07944	2.3979	1.94591	2.07944	0	3.49651	0	2.19722	2.07944	1.60944	1.38629	0	1.79176	0	0	1.38629	0.693147	4.82831	2.77259	1.09861	0	1.38629	4.39445	0.693147	1.09861	1.09861	0.693147	3.43399	3.71357	2.83321	2.56495	1.79176	1.79176	1.94591	1.94591	1.79176	0.693147	5.64545	0.693147	2.30259	1.09861	1.09861	1.79176	0
Naive_AATCACGCAACAACAA-1	6.94601	1.09861	4.17439	1.60944	1.79176	2.19722	2.30259	1.60944	1.79176	1.60944	1.94591	0.693147	2.3979	2.30259	1.60944	1.38629	0	1.60944	0.693147	0.693147	0.693147	1.09861	4.7362	2.83321	0	0	1.09861	4.17439	1.09861	0.693147	0.693147	0.693147	3.46574	4.04305	2.19722	1.60944	2.77259	2.3979	2.07944	1.79176	2.07944	0	5.32788	0.693147	1.38629	2.30259	0.693147	1.79176	1.09861
Naive_AATCACGCAGAGCCCT-1	5.26786	1.09861	4.20469	1.79176	2.83321	2.48491	2.70805	2.07944	1.94591	1.38629	3.2581	0	1.79176	1.94591	1.94591	1.09861	0.693147	0	1.09861	0	0	1.09861	5.11799	3.04452	2.19722	0	2.07944	4.20469	0.693147	1.09861	0.693147	1.38629	3.68888	3.93183	2.70805	2.48491	2.70805	3.04452	2.56495	2.89037	1.94591	0	5.4161	0	1.38629	1.60944	0	0	1.60944
Naive_AATCGACAGAGGATGA-1	6.24222	1.94591	4.39445	2.70805	3.49651	1.94591	2.3979	2.07944	2.19722	2.30259	3.3673	2.07944	2.30259	2.56495	2.19722	1.79176	0.693147	0	0.693147	1.09861	0.693147	1.94591	4.55388	2.89037	0	0	0	4.39445	0	1.38629	0	0	3.04452	2.94444	2.19722	2.07944	2.19722	2.07944	2.63906	1.94591	1.94591	1.38629	5.22575	1.09861	1.38629	1.38629	1.09861	2.07944	1.38629
Naive_AATCGACTCATTACCT-1	6.2106	1.60944	4.41884	0	3.09104	2.07944	2.48491	1.60944	2.19722	1.79176	3.21888	1.09861	2.19722	1.60944	0.693147	1.79176	0	0.693147	0.693147	1.09861	0.693147	1.09861	4.83628	2.99573	1.09861	0	1.60944	4.41884	0	1.09861	0	2.63906	3.46574	4.18965	2.07944	2.56495	2.77259	2.19722	2.19722	1.60944	1.38629	0	5.75574	0	1.09861	0.693147	0	1.60944	0
Naive_AATCGACTCTTACGTT-1	6.71901	0	4.43082	0	2.56495	1.79176	2.3979	1.79176	2.19722	1.79176	2.83321	0.693147	1.94591	2.56495	2.19722	1.60944	0.693147	0.693147	0.693147	1.09861	1.60944	1.09861	4.70048	2.83321	0.693147	0	1.79176	4.43082	0	0.693147	1.38629	0.693147	3.63759	3.46574	2.56495	2.77259	2.83321	2.3979	2.56495	1.60944	1.79176	1.38629	5.37064	0.693147	1.60944	1.79176	1.09861	1.79176	0.693147
Naive_AATCGTGCAACAAGAT-1	6.48311	0.693147	4.52179	2.70805	3.09104	2.19722	2.83321	2.48491	2.3979	0	3.46574	1.60944	2.48491	1.79176	2.07944	1.09861	0.693147	1.79176	0	1.09861	1.09861	1.60944	4.96981	2.63906	0	0	1.79176	4.52179	0	0.693147	1.09861	0	2.94444	3.2581	1.38629	2.30259	2.56495	2.30259	1.94591	1.79176	1.09861	1.38629	5.11799	1.38629	1.09861	1.09861	1.09861	2.07944	1.60944
Naive_AATCGTGTCGGCCAAC-1	6.52649	2.07944	3.8712	0	3.09104	2.3979	2.56495	2.30259	2.07944	0.693147	2.83321	1.60944	2.89037	1.60944	2.56495	2.3979	0.693147	1.38629	0	0	0.693147	0	4.40672	3.09104	0	0	1.60944	3.8712	0	0.693147	0.693147	1.38629	2.3979	3.17805	2.56495	1.09861	1.94591	2.07944	2.07944	1.38629	1.38629	0	5.17615	0	1.09861	2.56495	1.38629	2.07944	1.38629
Naive_AATGAAGGTAGGATAT-1	6.1334	1.79176	3.3673	1.09861	2.48491	1.09861	2.48491	1.38629	1.38629	0	3.04452	0.693147	3.09104	2.3979	2.63906	1.79176	1.94591	1.09861	1.60944	1.94591	1.09861	1.09861	4.26268	2.3979	0	0	0.693147	3.3673	0	0	0	0	2.83321	2.99573	1.38629	1.79176	1.09861	1.09861	1.60944	1.38629	1.60944	0.693147	6.22654	1.09861	1.94591	2.07944	1.09861	1.79176	1.09861
Naive_AATGAAGGTAGTGTGG-1	5.89715	0.693147	3.71357	0.693147	2.56495	1.60944	1.09861	1.60944	1.09861	0.693147	1.60944	0.693147	2.83321	3.17805	1.60944	2.07944	1.79176	1.60944	2.63906	1.79176	2.99573	1.94591	4.41884	2.56495	1.38629	0	1.38629	3.71357	0	0.693147	1.38629	0.693147	2.3979	2.63906	1.09861	1.09861	1.79176	1.09861	1.09861	1.60944	1.09861	0.693147	5.59471	2.19722	2.48491	2.07944	1.38629	2.19722	1.38629
Naive_AATGAAGGTCATTGCA-1	6.62539	1.60944	4.31749	2.30259	3.21888	2.07944	2.70805	2.19722	2.3979	1.79176	3.04452	0.693147	2.07944	1.60944	1.79176	1.38629	0	1.38629	0	1.09861	1.09861	0	4.58497	3.29584	0	0	1.09861	4.31749	0	1.09861	0.693147	0	3.46574	3.7612	1.60944	1.79176	2.19722	2.48491	1.79176	1.94591	1.09861	0	5.26269	0	1.09861	1.38629	0	1.38629	2.07944
Naive_AATGAAGGTCTGATCA-1	6.16121	1.60944	5.02388	0	2.30259	2.07944	2.07944	2.3979	2.3979	0.693147	3.09104	1.09861	2.48491	2.19722	1.09861	1.38629	0.693147	0.693147	1.60944	0.693147	0	1.60944	5.16479	3.3673	1.94591	0.693147	2.19722	5.02388	0.693147	2.19722	0.693147	2.07944	3.3673	3.93183	1.94591	2.48491	2.30259	2.07944	2.3979	1.94591	2.3979	0	5.79301	0.693147	1.09861	1.09861	0.693147	1.09861	0
Naive_AATGAAGTCTCATTTG-1	6.68711	2.19722	4.27667	2.07944	3.17805	2.3979	2.07944	2.30259	1.38629	1.09861	3.61092	0	2.30259	1.94591	1.09861	1.79176	1.09861	0.693147	0	1.09861	1.38629	1.09861	4.70048	3.04452	0	0.693147	1.94591	4.27667	0	1.09861	1.38629	0.693147	2.83321	3.85015	2.07944	2.70805	2.3979	1.09861	1.60944	1.09861	2.3979	1.38629	5.35186	1.09861	1.79176	2.19722	0	1.60944	0.693147
Naive_AATGACCCAGGTTCCG-1	7.1452	1.60944	2.63906	2.07944	2.83321	0	1.38629	1.38629	1.38629	0.693147	2.56495	0.693147	2.19722	2.77259	2.3979	2.63906	1.60944	1.38629	1.38629	0.693147	1.94591	0	4.39445	2.48491	0	0	0	2.63906	0	0	0.693147	0.693147	2.07944	2.56495	1.38629	0	1.60944	1.38629	1.09861	0	1.09861	1.38629	5.43808	1.38629	1.94591	1.94591	1.38629	1.60944	0.693147
Naive_AATGACCGTTATGACC-1	6.62672	1.60944	4.09434	2.63906	2.77259	2.19722	1.79176	2.07944	2.07944	0.693147	2.94444	0.693147	2.94444	1.94591	1.60944	1.60944	0.693147	0.693147	1.79176	0.693147	1.79176	1.79176	5.00395	2.56495	0.693147	0	0	4.09434	0	1.60944	0.693147	0.693147	3.17805	3.58352	1.94591	1.94591	1.94591	1.60944	0.693147	1.60944	2.07944	1.09861	5.90808	1.09861	2.30259	1.94591	1.38629	1.09861	1.60944
Naive_AATGACCTCGCGTTTC-1	6.82111	2.19722	3.85015	1.79176	3.04452	1.79176	2.19722	2.3979	1.38629	1.60944	2.77259	0.693147	3.13549	2.83321	2.77259	2.3979	0.693147	1.60944	1.09861	0.693147	0	1.79176	4.11087	2.56495	1.60944	0	1.09861	3.85015	0.693147	0.693147	0	0.693147	2.83321	2.99573	2.07944	1.38629	1.38629	2.07944	0	1.38629	0	0	5.56834	0	1.38629	2.77259	1.38629	1.60944	2.56495
Naive_AATGCCACAGCAGGAT-1	3.82864	1.38629	4.12713	1.79176	2.56495	2.30259	2.07944	1.79176	1.60944	1.79176	3.46574	0	0.693147	1.38629	0.693147	0.693147	0	0.693147	0.693147	0	0	0	4.66344	2.56495	1.38629	0	2.19722	4.12713	0	1.09861	1.09861	1.38629	3.71357	4.12713	3.04452	2.94444	2.83321	2.48491	2.77259	1.60944	2.77259	1.94591	4.79579	0	1.09861	1.09861	0	0.693147	0
Naive_AATGCCACAGGCGATA-1	6.55678	1.94591	3.91202	2.3979	3.2581	2.07944	2.19722	1.79176	1.60944	0.693147	2.48491	1.38629	2.83321	2.19722	2.3979	2.19722	0	1.79176	0.693147	0.693147	0.693147	2.07944	4.43082	2.3979	0.693147	0	0.693147	3.91202	0	0.693147	0	0	3.21888	3.04452	2.07944	1.38629	1.60944	1.94591	1.94591	0	1.79176	0	4.99043	0.693147	0	1.94591	0	1.79176	2.19722
Naive_AATGCCATCTGGGCGT-1	6.16542	0.693147	4.23411	2.30259	2.63906	2.30259	2.56495	2.3979	1.94591	1.38629	3.61092	1.09861	2.48491	2.30259	1.60944	0	1.09861	1.79176	0.693147	1.09861	0.693147	1.60944	5.26786	3.21888	1.60944	0	0.693147	4.23411	0	1.79176	0.693147	1.60944	3.58352	3.91202	2.07944	2.3979	2.3979	2.07944	2.3979	2.3979	2.07944	1.38629	5.2832	1.09861	1.60944	0.693147	0.693147	0.693147	1.09861
Naive_AATGGAAAGAATTTGG-1	6.16331	2.07944	4.29046	2.3979	3.3673	2.30259	2.83321	2.07944	1.38629	1.38629	2.63906	1.09861	2.07944	1.79176	1.60944	0	0.693147	0.693147	1.38629	0.693147	0	1.38629	4.35671	2.19722	3.04452	0.693147	1.60944	4.29046	1.09861	0.693147	1.09861	0	2.77259	4.07754	2.07944	2.48491	2.48491	2.19722	1.94591	2.07944	2.07944	0.693147	5.32788	0	1.09861	1.60944	1.09861	1.38629	0
Naive_AATGGAAAGCAGATAT-1	5.30827	1.38629	3.61092	1.60944	2.99573	1.94591	2.19722	1.38629	1.94591	0.693147	2.48491	1.09861	2.48491	2.56495	2.77259	2.83321	0	1.09861	1.09861	1.09861	1.09861	1.09861	4.06044	3.13549	1.09861	0	0.693147	3.61092	0	0.693147	0	0	2.70805	2.70805	1.94591	1.79176	2.19722	1.38629	1.38629	0.693147	0.693147	0	6.3699	2.07944	2.30259	1.94591	1.09861	1.60944	1.94591
Naive_AATGGAACAACCAACT-1	6.57925	0.693147	4.07754	0	2.30259	1.94591	2.30259	2.3979	1.79176	0	2.94444	0	2.77259	2.3979	1.38629	1.09861	0.693147	1.09861	1.09861	0	0	1.38629	5.17615	3.21888	1.60944	0	1.79176	4.07754	1.09861	2.19722	0.693147	0.693147	3.09104	4.00733	2.48491	2.3979	2.07944	2.19722	2.30259	1.38629	1.09861	0.693147	5.03044	1.09861	1.38629	2.19722	0.693147	2.07944	0
Naive_AATGGAACAGAACTAA-1	7.21303	0	3.17805	0	1.60944	0	1.38629	1.09861	1.09861	0	1.79176	0.693147	2.48491	2.48491	2.48491	2.3979	0	1.38629	0.693147	1.38629	1.79176	1.79176	4.39445	2.3979	0	0	0.693147	3.17805	0	0.693147	0.693147	0	3.13549	2.3979	1.09861	1.38629	1.79176	1.38629	1.60944	0.693147	1.09861	1.09861	5.45104	1.38629	0.693147	1.94591	0.693147	1.38629	0.693147
Naive_AATGGAATCAACTGGT-1	6.76849	1.79176	4.23411	2.48491	2.99573	1.60944	2.83321	1.79176	1.94591	1.38629	2.83321	0	2.30259	2.19722	1.79176	0	1.38629	1.09861	1.60944	0.693147	0.693147	0.693147	5.17048	2.70805	0	0	0	4.23411	0	0.693147	0.693147	0	3.3322	3.49651	1.79176	1.94591	2.07944	1.79176	1.60944	1.79176	1.60944	1.60944	5.63121	1.09861	1.60944	2.07944	0	1.38629	1.09861
Naive_AATGGCTCACGGATCC-1	7.04752	1.94591	3.89182	0	2.83321	1.60944	2.30259	1.79176	2.07944	0.693147	2.70805	1.60944	2.3979	1.60944	1.60944	2.56495	0	1.38629	1.38629	1.60944	0	0	3.91202	2.77259	0.693147	0	0	3.89182	0	0	0	1.60944	2.30259	3.3322	1.79176	1.09861	1.60944	1.38629	1.38629	0	0	0	5.22036	0.693147	1.60944	1.38629	1.60944	1.94591	1.60944
Naive_AATTCCTCACACTGGC-1	7.10414	1.60944	3.63759	0	2.89037	1.38629	1.79176	1.60944	1.38629	1.09861	2.07944	1.09861	3.29584	2.48491	2.30259	2.19722	1.79176	1.09861	1.09861	0	0.693147	2.70805	4.82831	2.99573	1.79176	0	1.38629	3.63759	0.693147	0	0.693147	0.693147	2.07944	3.09104	0.693147	0.693147	1.79176	0	1.09861	1.60944	0.693147	0	6.06379	1.79176	1.38629	2.19722	0.693147	1.38629	1.38629
Naive_AATTCCTGTACTTCCC-1	6.86485	1.09861	3.43399	2.07944	2.94444	1.38629	1.79176	1.79176	1.60944	1.09861	2.89037	1.09861	2.30259	1.38629	1.79176	1.94591	0	0.693147	1.79176	1.09861	1.09861	1.60944	4.36945	2.63906	2.77259	0	0.693147	3.43399	0	0.693147	1.09861	0.693147	3.09104	2.83321	2.30259	1.94591	1.94591	1.79176	1.94591	0.693147	1.38629	1.09861	5.64545	0.693147	0.693147	1.94591	1.09861	1.79176	0.693147
Naive_AATTTCCAGGTTACAA-1	6.63068	0.693147	4.02535	0.693147	2.83321	2.07944	1.38629	1.09861	1.60944	0.693147	2.94444	0.693147	2.83321	2.30259	2.07944	2.30259	1.38629	1.38629	0.693147	1.38629	0.693147	1.09861	4.20469	2.70805	2.63906	0	0.693147	4.02535	2.19722	1.09861	1.09861	1.79176	3.04452	4.04305	2.3979	1.60944	2.30259	1.94591	2.3979	1.38629	1.79176	0	5.22575	0	1.38629	1.38629	1.79176	1.60944	1.38629
Naive_AATTTCCTCAGCGCAC-1	6.96035	1.09861	3.7612	0.693147	3.09104	0.693147	1.79176	1.94591	1.60944	0	2.63906	0	2.77259	2.99573	2.07944	0.693147	1.09861	0.693147	1.09861	1.94591	1.60944	0.693147	3.71357	1.94591	2.07944	0.693147	1.09861	3.7612	0.693147	0	0	0.693147	2.89037	3.13549	1.60944	2.56495	1.60944	0	2.07944	1.79176	0.693147	1.38629	5.23111	1.94591	1.79176	2.63906	1.09861	1.60944	0.693147
Naive_AATTTCCTCTAGGCAT-1	5.63835	1.60944	4.62497	1.94591	3.04452	2.19722	2.07944	2.77259	2.63906	1.38629	2.83321	1.60944	1.60944	1.38629	0	1.38629	0	0	0	0	0	0	4.80402	3.09104	1.94591	0.693147	1.38629	4.62497	0.693147	0.693147	0	0.693147	3.2581	3.8712	2.48491	2.63906	2.30259	2.70805	1.60944	1.38629	2.56495	0.693147	5.32788	0.693147	2.19722	1.09861	0.693147	0	1.38629
Naive_ACAAAGACAATCGCCG-1	6.57786	2.07944	5.01064	3.21888	3.43399	1.79176	2.70805	2.30259	2.07944	0	3.68888	1.09861	1.60944	2.30259	1.60944	1.09861	0.693147	1.09861	0	1.38629	0.693147	0	5.24175	3.66356	0	0	1.38629	5.01064	0	1.09861	0.693147	1.38629	3.21888	3.73767	2.19722	2.48491	2.3979	2.19722	1.09861	1.94591	2.07944	1.38629	5.3799	0.693147	1.09861	1.09861	0.693147	1.38629	0
Naive_ACAAAGATCATGAGAA-1	5.88053	1.38629	4.30407	0	2.3979	1.09861	1.60944	1.60944	2.07944	0.693147	2.77259	0.693147	2.89037	2.30259	1.09861	1.38629	0	1.60944	2.19722	1.60944	1.09861	1.09861	4.75359	3.29584	0.693147	0	0.693147	4.30407	0	0	1.38629	0	2.94444	3.63759	1.60944	2.30259	2.3979	1.60944	1.38629	1.60944	2.19722	0.693147	5.6058	1.60944	1.94591	1.38629	0	1.94591	0.693147
Naive_ACAAAGATCTCGGGAC-1	6.13123	1.79176	4.48864	2.30259	3.43399	2.56495	2.70805	1.60944	1.79176	0	2.89037	1.60944	2.56495	2.07944	2.19722	2.48491	0	1.38629	1.38629	1.94591	1.94591	1.60944	4.56435	3.04452	0	0	0.693147	4.48864	0	1.94591	0.693147	0.693147	3.17805	3.73767	1.94591	2.07944	2.63906	1.79176	2.19722	1.60944	2.07944	1.09861	5.25227	1.09861	1.79176	1.79176	0.693147	1.60944	0.693147
Naive_ACAACCAAGCAGGCAT-1	6.77422	2.48491	4.54329	1.94591	3.2581	0.693147	1.94591	2.56495	1.60944	0.693147	3.13549	1.38629	2.77259	2.19722	1.60944	2.19722	0.693147	1.09861	0.693147	0.693147	1.09861	0	4.72739	2.94444	1.09861	0.693147	0.693147	4.54329	0	0.693147	0.693147	1.09861	3.04452	3.52636	2.07944	2.48491	2.63906	1.79176	1.79176	1.94591	2.48491	1.79176	5.47646	1.09861	0.693147	1.79176	0	0.693147	1.09861
Naive_ACAACCAAGCCATATC-1	6.93342	1.09861	3.58352	0	2.3979	1.60944	1.79176	1.79176	2.07944	0	2.94444	0	3.68888	2.94444	1.79176	1.94591	1.09861	1.79176	1.09861	1.38629	1.09861	1.09861	4.93447	3.29584	2.63906	0	0.693147	3.58352	0.693147	0	0	1.38629	1.38629	3.2581	1.09861	1.79176	0.693147	0	1.09861	0	1.09861	0	5.26786	1.94591	1.94591	2.30259	1.38629	1.79176	0.693147
Naive_ACAACCAAGTATTAGG-1	6.57786	0.693147	2.63906	0.693147	2.77259	1.60944	1.79176	2.19722	0.693147	0	2.56495	0	2.63906	2.83321	1.79176	1.09861	0	1.38629	1.79176	1.09861	1.79176	1.94591	4.39445	2.30259	1.38629	0.693147	1.38629	2.63906	1.38629	1.38629	0	1.94591	1.38629	3.4012	1.79176	1.60944	1.79176	0.693147	1.09861	0.693147	1.09861	1.09861	4.06044	0	1.79176	1.60944	1.09861	1.94591	1.09861
Naive_ACAACCAGTGACAGCA-1	5.0626	1.94591	5.0626	2.07944	2.94444	2.19722	2.30259	2.3979	1.94591	0.693147	3.3673	1.09861	1.09861	0	0.693147	0.693147	0	0	1.09861	0	0.693147	0	5.01728	3.61092	0.693147	0	1.60944	5.0626	0	0.693147	1.38629	1.60944	3.71357	4.29046	2.3979	1.60944	3.17805	1.79176	2.3979	2.07944	2.30259	1.38629	5.87493	0	1.09861	0	1.09861	0	0
Naive_ACAACCATCGCCTTTG-1	6.3315	1.79176	4.00733	1.79176	3.04452	1.60944	2.19722	2.30259	2.70805	1.09861	1.94591	1.38629	2.30259	2.07944	2.3979	1.60944	0.693147	1.94591	1.79176	1.60944	0	1.09861	4.7362	2.77259	0.693147	0	1.60944	4.00733	0	0	1.09861	0	3.73767	3.3322	1.60944	1.60944	1.60944	1.38629	1.09861	1.94591	1.94591	1.09861	6.20254	1.79176	1.79176	1.60944	1.79176	1.38629	1.09861
Naive_ACAAGCTAGTACGAGC-1	4.38203	0.693147	4.95583	0	2.3979	1.38629	2.63906	2.63906	1.60944	0	3.49651	0	1.09861	1.38629	1.38629	0	0.693147	0	1.09861	0	0	0.693147	5.20949	2.99573	0	1.79176	1.79176	4.95583	0.693147	1.79176	1.79176	2.19722	3.46574	4.04305	2.83321	3.21888	3.21888	2.63906	2.83321	1.94591	0.693147	1.38629	5.50533	0	1.79176	0	0	0	0
Naive_ACAAGCTAGTTGTAGA-1	5.98141	0.693147	3.91202	1.09861	2.19722	1.79176	1.94591	1.94591	1.60944	1.38629	2.3979	0	2.70805	2.70805	1.60944	2.07944	1.09861	2.07944	1.09861	1.38629	1.09861	1.09861	4.47734	3.3673	1.79176	0.693147	1.09861	3.91202	0.693147	1.09861	0	0	3.04452	3.68888	2.30259	2.30259	2.07944	0.693147	1.79176	1.09861	1.09861	1.94591	5.0814	0	1.09861	2.63906	1.09861	2.3979	0.693147
Naive_ACAAGCTCAATCCAGT-1	6.37843	1.60944	4.86753	0	2.89037	1.79176	2.19722	2.48491	1.94591	0	3.4012	1.38629	2.70805	2.07944	1.09861	1.60944	0.693147	0.693147	0.693147	1.09861	0.693147	1.94591	5.1985	3.61092	3.2581	1.09861	1.60944	4.86753	0.693147	1.94591	0.693147	0	3.2581	4.07754	2.3979	2.07944	2.56495	2.19722	1.38629	1.79176	1.38629	0	5.4161	0.693147	0	1.38629	0	1.79176	0
Naive_ACAAGCTCACTGTTCC-1	6.77308	1.79176	4.31749	1.94591	2.56495	1.94591	2.63906	2.19722	1.60944	0.693147	3.13549	0	2.48491	2.30259	2.07944	1.94591	1.60944	1.09861	1.79176	1.38629	1.38629	0.693147	4.67283	3.43399	0	0	1.38629	4.31749	0	1.79176	0.693147	0	3.29584	3.49651	1.94591	1.79176	1.60944	1.79176	1.60944	1.38629	2.19722	0	5.4848	1.60944	2.56495	1.60944	1.38629	0.693147	1.94591
Naive_ACAAGCTCAGCGACCT-1	7.06647	1.09861	2.89037	0	1.79176	0.693147	0.693147	1.38629	1.79176	0	2.70805	1.09861	4.00733	2.70805	2.30259	1.94591	0	1.38629	2.19722	1.79176	2.07944	2.3979	3.8712	2.63906	1.60944	0	1.09861	2.89037	0	1.38629	0	1.09861	1.60944	2.19722	0.693147	1.79176	1.09861	1.38629	0.693147	1.38629	1.79176	0.693147	5.05625	1.38629	1.60944	2.63906	1.09861	1.94591	1.09861
Naive_ACACAGTGTACCAATC-1	6.76504	1.38629	2.56495	1.79176	2.70805	0	1.60944	0	1.09861	0	2.83321	0	3.04452	2.63906	2.94444	2.99573	0	1.38629	1.60944	0.693147	1.38629	1.09861	3.3673	1.38629	0	0	0	2.56495	0	0	0	1.38629	2.56495	2.77259	0.693147	0.693147	1.38629	1.09861	1.38629	2.07944	0	0.693147	5.85793	1.79176	2.56495	2.77259	0.693147	2.56495	1.79176
Naive_ACACAGTGTGTTCCAA-1	5.70044	0.693147	4.41884	1.79176	2.19722	1.60944	2.30259	1.09861	1.79176	1.94591	2.99573	1.60944	2.30259	2.63906	2.3979	2.3979	0	1.79176	1.60944	0.693147	1.79176	1.79176	4.56435	2.83321	2.07944	0	0	4.41884	1.09861	0.693147	0.693147	0	3.29584	3.09104	1.60944	1.09861	2.30259	1.60944	1.38629	1.60944	1.38629	0.693147	5.15329	0	1.60944	1.94591	1.09861	1.94591	0.693147
Naive_ACACAGTTCGAGATAA-1	6.38856	1.09861	4.40672	2.19722	2.30259	2.19722	1.94591	1.94591	1.38629	1.38629	3.3322	0	2.48491	1.60944	1.60944	1.38629	0	0	1.09861	0	1.38629	0	4.65396	3.04452	0.693147	0	0.693147	4.40672	0.693147	1.38629	0.693147	0.693147	3.4012	3.73767	2.30259	2.63906	2.63906	2.30259	2.56495	1.60944	1.60944	1.94591	5.46383	0	0.693147	1.79176	0	0.693147	1.38629
Naive_ACACAGTTCTTCCAGC-1	6.5903	2.07944	4.46591	0	3.09104	2.07944	1.94591	1.94591	2.19722	0	3.29584	1.09861	1.79176	1.79176	1.38629	1.79176	0.693147	1.79176	1.09861	0.693147	1.38629	2.19722	5.17615	3.61092	1.09861	0.693147	0.693147	4.46591	0	1.09861	0	0	2.30259	3.13549	1.60944	1.09861	1.94591	1.38629	1.79176	0.693147	1.09861	0	5.80513	0	1.38629	2.07944	0.693147	0.693147	1.09861
Naive_ACACCAACACAGAAGC-1	6.82655	1.79176	2.89037	0.693147	2.77259	1.38629	1.60944	1.38629	0.693147	0.693147	2.48491	0.693147	3.09104	2.3979	2.30259	2.63906	1.09861	2.19722	1.79176	1.09861	2.3979	1.38629	4.2485	2.89037	0.693147	1.09861	2.07944	2.89037	0	0.693147	1.09861	0.693147	2.56495	2.70805	1.09861	1.09861	1.60944	0.693147	0.693147	0.693147	1.38629	0	4.29046	1.38629	1.38629	2.07944	1.60944	2.30259	1.38629
Naive_ACACCAAGTCACTCAA-1	6.40688	1.60944	4.52179	0.693147	2.99573	1.60944	2.48491	2.48491	2.3979	1.09861	3.4012	1.09861	2.77259	1.94591	1.09861	0.693147	0	0	0.693147	0	0.693147	0	4.66344	3.17805	0	0	1.09861	4.52179	0.693147	1.09861	0.693147	1.60944	3.73767	4.02535	1.94591	2.30259	2.63906	2.30259	2.19722	2.48491	2.19722	1.60944	5.83188	0	0.693147	2.07944	0	0.693147	0.693147
Naive_ACACCAATCCCTCGTA-1	6.99026	1.79176	3.73767	1.79176	3.09104	1.60944	2.07944	1.94591	1.60944	1.94591	2.70805	1.94591	2.56495	2.56495	0.693147	1.79176	0.693147	1.60944	1.94591	0.693147	0.693147	1.94591	4.02535	2.07944	0	1.09861	0.693147	3.73767	0	1.94591	0	1.38629	3.49651	3.29584	2.19722	1.94591	2.07944	1.79176	1.94591	0.693147	2.56495	1.38629	5.0876	2.07944	1.09861	1.79176	0.693147	2.07944	1.09861
Naive_ACACGCGAGTTGAAAC-1	4.49981	1.79176	5.27811	0	2.70805	2.19722	1.09861	3.13549	2.3979	1.60944	3.09104	0	0	0	0	0	0	0.693147	0	0	0.693147	0	5.273	4.02535	3.04452	0	2.30259	5.27811	1.38629	1.60944	1.79176	1.38629	3.46574	3.97029	2.63906	2.3979	2.89037	2.3979	2.3979	1.79176	2.30259	0	5.16479	0	0.693147	0.693147	0	0	0
Naive_ACACGCGTCACTTGTT-1	6.08677	0	4.15888	1.09861	2.48491	1.60944	2.19722	1.94591	2.07944	0.693147	3.4012	0	2.07944	2.19722	1.09861	0	0	1.60944	1.09861	0	1.09861	1.09861	5.23111	3.2581	2.3979	0.693147	2.3979	4.15888	0	1.94591	1.60944	0	3.49651	4.06044	2.3979	2.70805	2.3979	1.60944	2.19722	1.60944	2.30259	1.09861	6.10256	0	1.09861	1.09861	0.693147	0.693147	0
Naive_ACACTGAAGAATTTGG-1	6.39192	0	4.21951	2.07944	3.21888	1.09861	1.60944	2.30259	2.19722	1.09861	2.77259	1.09861	2.19722	2.30259	1.60944	1.79176	1.38629	1.38629	1.09861	1.09861	0.693147	1.38629	4.91265	3.04452	0	0	2.19722	4.21951	0	1.38629	0.693147	0	3.4012	2.94444	1.94591	2.07944	2.48491	1.94591	1.60944	1.38629	1.94591	1.60944	5.75574	0	1.60944	1.09861	0	1.09861	1.94591
Naive_ACACTGATCTGAATGC-1	6.13123	1.60944	4.44265	2.30259	3.17805	1.94591	2.07944	1.60944	1.38629	1.60944	3.49651	1.09861	2.56495	2.48491	1.09861	1.09861	0.693147	0	1.09861	1.09861	1.09861	1.09861	5.03044	3.21888	0	0	1.38629	4.44265	0	1.09861	1.38629	1.09861	3.43399	3.52636	2.3979	2.3979	2.19722	1.79176	2.48491	1.94591	1.60944	0	5.47227	0.693147	1.60944	1.94591	1.09861	0	1.38629
Naive_ACAGAAAAGACTACGG-1	5.99894	1.94591	4.61512	0	2.63906	1.79176	1.60944	2.3979	2.30259	0.693147	2.89037	0.693147	1.60944	2.77259	0	1.09861	0	1.09861	1.09861	0.693147	1.09861	0.693147	5.00395	3.82864	2.70805	1.38629	1.09861	4.61512	1.09861	1.94591	0	1.94591	3.29584	4.21951	2.3979	1.38629	2.63906	1.94591	1.60944	2.19722	1.60944	1.94591	4.8752	0	0	1.09861	0.693147	1.09861	0
Naive_ACAGAAATCCAAACCA-1	6.84482	1.38629	3.98898	1.79176	3.49651	1.79176	2.19722	1.60944	1.94591	1.60944	2.56495	1.38629	2.89037	2.3979	1.09861	1.79176	0.693147	1.38629	1.38629	0.693147	0.693147	0	4.61512	2.30259	1.09861	0	1.38629	3.98898	0	1.94591	0.693147	0	3.21888	3.66356	2.30259	1.94591	1.60944	1.94591	2.19722	1.79176	1.60944	1.09861	4.70048	0	0	1.79176	1.38629	1.38629	0.693147
Naive_ACAGCCGGTCGTGGAA-1	5.69709	1.94591	4.45435	2.63906	3.3322	1.94591	2.07944	1.79176	1.94591	1.09861	3.29584	1.09861	2.3979	1.38629	1.09861	1.79176	0	1.60944	0.693147	1.09861	0.693147	0.693147	4.89784	2.63906	1.79176	0	1.94591	4.45435	0.693147	1.09861	1.09861	1.09861	3.7612	4.21951	2.83321	2.63906	2.48491	1.94591	2.19722	1.79176	2.56495	2.56495	5.05625	1.09861	0.693147	0	0	1.09861	0
Naive_ACAGCCGGTCGTTTCC-1	6.21261	1.94591	4.62497	0.693147	2.99573	2.30259	2.3979	2.56495	2.07944	1.09861	3.17805	0	2.30259	2.70805	2.48491	1.60944	1.09861	1.09861	1.38629	0	1.38629	0	4.91998	2.99573	2.3979	0	0.693147	4.62497	0.693147	1.09861	1.38629	1.38629	2.77259	3.46574	1.60944	2.89037	1.09861	2.30259	0.693147	1.09861	1.79176	0	5.7301	1.09861	1.09861	1.60944	0	1.94591	1.09861
Naive_ACAGGGACAGTTCACA-1	6.20051	2.07944	4.80402	0	3.2581	1.94591	2.63906	3.09104	2.30259	0.693147	3.09104	0	2.07944	1.94591	0	1.38629	0.693147	1.38629	1.09861	0.693147	1.09861	1.09861	5.20949	3.4012	2.07944	0.693147	2.19722	4.80402	0.693147	1.38629	1.94591	0.693147	2.83321	3.7612	2.70805	2.89037	2.63906	1.60944	1.38629	2.48491	1.38629	1.79176	5.79301	0	1.09861	1.60944	0.693147	1.94591	0.693147
Naive_ACAGGGAGTAGCTGCC-1	5.52146	1.60944	4.75359	1.79176	2.99573	1.38629	1.94591	2.3979	1.94591	0.693147	3.63759	1.60944	2.56495	1.79176	0.693147	1.38629	0.693147	1.09861	1.09861	1.38629	0.693147	1.38629	5.37528	3.61092	2.19722	0.693147	1.79176	4.75359	0	2.19722	0.693147	1.60944	3.43399	3.43399	1.60944	2.30259	2.77259	2.07944	1.60944	2.19722	2.19722	2.63906	5.9428	0.693147	0.693147	1.38629	0.693147	1.38629	0.693147
Naive_ACATCCCCATCTCGTC-1	6.6695	2.19722	3.91202	1.38629	3.17805	1.79176	1.38629	2.07944	1.60944	0.693147	2.99573	2.07944	3.21888	1.94591	2.30259	2.30259	1.09861	1.38629	0	1.60944	1.09861	1.38629	4.21951	2.83321	1.09861	0	1.38629	3.91202	0	0.693147	0.693147	0.693147	2.94444	3.52636	1.60944	2.07944	2.30259	1.94591	2.3979	1.60944	2.19722	0	5.17048	1.09861	1.09861	1.09861	0	0.693147	1.38629
Naive_ACATCCCGTCGGATTT-1	5.8944	1.09861	4.59512	1.60944	3.29584	1.79176	1.38629	1.60944	1.94591	1.09861	2.30259	1.09861	1.79176	2.48491	0.693147	1.38629	0	0.693147	0.693147	1.09861	1.09861	0	4.83628	3.2581	0.693147	0	1.79176	4.59512	1.09861	0	1.09861	0	3.66356	4.04305	1.94591	2.19722	3.04452	1.38629	1.09861	1.09861	1.94591	0.693147	6.07304	0	0.693147	1.38629	0.693147	0.693147	0.693147
Naive_ACATCCCGTTCTCCAC-1	6.44889	1.79176	4.17439	2.48491	3.09104	1.94591	2.30259	2.30259	2.19722	1.94591	3.13549	1.38629	2.19722	2.07944	1.94591	1.60944	0.693147	1.38629	1.38629	0.693147	0.693147	2.07944	4.40672	2.30259	1.09861	0.693147	0.693147	4.17439	0	0.693147	1.09861	0.693147	3.09104	3.73767	2.30259	1.79176	2.83321	2.3979	1.09861	1.94591	2.19722	1.38629	5.743	1.09861	1.09861	2.3979	0	1.38629	1.38629
Naive_ACATCGACAAATGGAT-1	6.65157	2.07944	3.98898	1.60944	2.99573	1.79176	2.3979	2.07944	1.79176	0	2.83321	1.38629	2.56495	2.70805	2.83321	2.3979	1.09861	1.60944	2.19722	0	1.79176	1.09861	4.18965	2.63906	1.38629	0	0.693147	3.98898	0	0.693147	1.38629	1.09861	2.63906	3.09104	1.60944	1.94591	1.94591	1.09861	0.693147	1.60944	1.60944	0	4.81218	1.09861	0.693147	1.60944	0	2.07944	1.38629
Naive_ACATCGAGTACTGCCG-1	7.1333	1.38629	2.77259	1.60944	2.99573	0.693147	0.693147	1.38629	0.693147	0.693147	1.60944	0.693147	2.30259	3.17805	2.56495	2.19722	1.60944	0.693147	1.09861	1.60944	2.07944	1.94591	3.80666	1.09861	0.693147	0	1.09861	2.77259	0	0.693147	0	0.693147	2.3979	2.94444	1.38629	1.38629	1.79176	0.693147	0.693147	0.693147	1.79176	0	4.52179	1.60944	1.38629	2.3979	1.09861	1.94591	1.09861
Naive_ACATCGAGTGAGATAT-1	5.68358	1.38629	4.61512	1.94591	2.89037	2.19722	2.30259	1.79176	2.3979	1.38629	2.83321	0.693147	2.63906	1.60944	1.38629	1.79176	0.693147	0.693147	0.693147	0.693147	0.693147	0	5.0626	3.09104	0	0	1.60944	4.61512	0	1.09861	1.79176	0	3.91202	4.20469	2.3979	2.83321	2.70805	1.79176	2.3979	2.07944	2.77259	1.09861	5.56452	0	0	0	0.693147	1.38629	0.693147
Naive_ACATCGATCGACCAAT-1	6.02102	1.79176	3.09104	1.38629	2.07944	1.60944	2.19722	1.60944	1.60944	0	2.83321	1.09861	2.19722	2.19722	2.19722	2.07944	1.79176	1.38629	1.09861	1.79176	1.79176	1.38629	3.80666	1.94591	0	0	1.38629	3.09104	0	0.693147	0.693147	0.693147	3.3322	2.94444	1.60944	1.94591	1.60944	2.19722	1.79176	1.60944	1.94591	1.09861	5.99645	1.79176	1.60944	1.38629	0	1.79176	0.693147
Naive_ACATCGATCGGACGTC-1	6.07535	1.60944	2.99573	1.60944	2.83321	1.60944	2.30259	1.60944	2.30259	0	2.3979	0	3.21888	2.70805	1.79176	2.07944	1.38629	1.79176	2.07944	1.09861	1.79176	1.09861	4.11087	2.94444	1.38629	0	1.09861	2.99573	0	1.79176	1.38629	1.79176	3.3322	3.71357	0.693147	1.94591	2.56495	1.09861	2.07944	0.693147	1.09861	0	4.74493	0	1.09861	2.07944	1.09861	1.60944	2.07944
Naive_ACATGCACACCAAAGG-1	6.59578	0.693147	4.45435	1.94591	2.94444	2.30259	2.48491	2.07944	1.38629	1.60944	3.55535	1.09861	1.94591	0.693147	0.693147	2.07944	0.693147	1.60944	1.09861	1.09861	1.09861	1.09861	4.48864	2.83321	0	0	0	4.45435	0	0	1.79176	0	3.89182	3.29584	2.56495	2.77259	2.30259	2.19722	2.07944	1.94591	2.19722	1.09861	5.01064	0.693147	1.09861	1.79176	0	1.60944	1.09861
Naive_ACATGCAGTAGTCCTA-1	6.17794	1.79176	4.39445	1.60944	3.17805	1.60944	2.19722	1.60944	2.30259	0.693147	3.29584	0	1.94591	1.79176	1.79176	1.38629	0.693147	0	1.09861	1.09861	1.38629	1.09861	5.01064	2.48491	2.56495	0	0.693147	4.39445	1.60944	1.09861	0.693147	0	3.3673	3.63759	2.07944	2.07944	2.48491	1.79176	1.09861	1.38629	1.60944	0.693147	5.76832	0.693147	0.693147	1.60944	0.693147	1.38629	0.693147
Naive_ACATGCAGTCGCATGC-1	7.06048	1.60944	3.58352	1.38629	2.94444	2.07944	1.38629	1.38629	1.94591	1.60944	2.07944	0.693147	2.3979	2.70805	1.60944	1.94591	0.693147	1.38629	0	1.09861	1.09861	1.09861	4.15888	2.3979	0.693147	0	1.09861	3.58352	0	0.693147	1.09861	0	3.4012	2.89037	1.94591	1.38629	1.94591	2.07944	1.09861	1.38629	0.693147	0	5.23111	1.09861	0	2.07944	1.60944	1.60944	1.60944
Naive_ACATTTCAGATGTAGT-1	6.06611	1.60944	4.38203	0	2.56495	1.60944	2.3979	2.07944	2.30259	1.09861	3.29584	0	2.56495	2.07944	1.38629	1.38629	0.693147	0	0	1.09861	0	0.693147	5.33272	3.46574	2.3979	0.693147	2.07944	4.38203	2.07944	0.693147	1.60944	1.60944	3.52636	3.55535	2.07944	2.70805	2.3979	2.3979	2.19722	2.3979	2.07944	0	5.59842	1.38629	1.38629	1.38629	0	0.693147	0.693147
Naive_ACATTTCAGCCAAGGT-1	6.48616	0.693147	3.93183	2.63906	2.63906	1.79176	1.94591	1.38629	1.79176	1.09861	2.56495	1.94591	2.19722	1.79176	1.38629	2.63906	0.693147	0	1.09861	0	0	1.38629	4.26268	2.19722	1.09861	0	0.693147	3.93183	0.693147	0	0	0.693147	4.00733	3.91202	2.70805	2.77259	2.83321	2.30259	2.30259	1.60944	2.07944	1.09861	5.82008	0	0.693147	1.38629	0	1.38629	1.60944
Naive_ACATTTCGTACCACGC-1	7.13648	1.79176	3.04452	1.38629	2.56495	0.693147	1.09861	1.38629	0.693147	0.693147	2.63906	1.09861	3.09104	3.09104	1.79176	1.79176	1.09861	0.693147	1.60944	1.09861	1.09861	1.38629	3.89182	2.19722	1.60944	0	0.693147	3.04452	1.09861	0.693147	0	0.693147	2.48491	2.99573	0.693147	2.30259	1.09861	0.693147	1.38629	1.79176	0.693147	0	4.57471	2.19722	1.38629	2.07944	0	1.94591	2.19722
Naive_ACATTTCGTCTGTAGT-1	6.43455	2.30259	3.55535	0.693147	3.13549	1.38629	1.60944	1.09861	2.48491	0.693147	1.38629	1.94591	2.30259	3.04452	2.07944	2.48491	0.693147	1.38629	1.79176	1.94591	0.693147	1.38629	4.60517	2.63906	0.693147	0	0.693147	3.55535	0	0.693147	0.693147	0.693147	2.83321	3.09104	1.60944	1.60944	1.94591	1.79176	1.38629	0.693147	1.38629	0	5.43372	1.38629	2.07944	1.79176	0	2.07944	0.693147
Naive_ACATTTCTCCTTATCA-1	6.54247	1.79176	3.80666	2.07944	2.94444	1.60944	2.07944	2.3979	1.79176	0.693147	3.09104	1.60944	2.63906	1.60944	0	1.60944	0.693147	0.693147	1.09861	0.693147	1.09861	1.38629	4.60517	2.99573	1.60944	0.693147	1.38629	3.80666	0	1.38629	1.09861	1.60944	3.43399	3.66356	2.70805	2.48491	2.83321	2.3979	1.60944	1.60944	2.07944	0.693147	5.65599	0	1.38629	1.94591	0	1.38629	0.693147
Naive_ACATTTCTCGGCATAT-1	6.82655	1.38629	4.35671	0.693147	2.63906	1.79176	2.56495	1.60944	2.07944	0.693147	3.3322	1.09861	2.07944	2.07944	1.38629	1.94591	0	1.09861	0	1.09861	1.09861	1.09861	4.64439	2.63906	0	0	0	4.35671	0.693147	1.60944	1.09861	0	3.52636	3.29584	2.48491	2.63906	2.3979	2.3979	2.56495	2.07944	1.79176	0	5.2832	1.60944	1.38629	2.07944	1.09861	1.60944	0
Naive_ACCAAACAGTTGCGCC-1	6.99485	1.38629	2.07944	0	2.07944	1.79176	0.693147	1.38629	1.09861	0	1.60944	0	3.3322	2.94444	2.07944	1.94591	0	1.38629	0	0	0	1.60944	3.8712	1.38629	0	0	1.09861	2.07944	0	1.38629	1.09861	1.09861	2.19722	3.09104	1.38629	1.09861	1.09861	0.693147	0.693147	1.09861	1.09861	0	5.68698	1.09861	2.07944	2.30259	1.60944	1.79176	1.38629
Naive_ACCAAACCAGGAGACT-1	7.04578	1.60944	2.63906	1.60944	2.3979	1.38629	0.693147	2.3979	1.38629	0.693147	2.19722	0.693147	3.3322	2.70805	3.13549	2.3979	1.79176	1.09861	1.60944	1.60944	0.693147	1.09861	3.3673	2.3979	1.09861	0	1.09861	2.63906	0	0.693147	1.09861	0.693147	1.60944	2.19722	0.693147	0.693147	1.38629	0.693147	0.693147	1.38629	1.38629	0	4.11087	1.94591	1.38629	2.3979	1.09861	2.19722	0.693147
Naive_ACCAAACGTATTGCCA-1	6.99393	1.94591	4.07754	1.38629	3.09104	1.79176	2.3979	2.30259	2.07944	1.09861	2.89037	0.693147	3.29584	1.79176	1.60944	1.94591	0	0.693147	1.09861	0.693147	0.693147	0	4.38203	2.19722	0.693147	0	0.693147	4.07754	0	0	1.38629	0	3.04452	3.73767	2.30259	0.693147	1.94591	1.94591	1.79176	1.79176	1.09861	1.79176	5.22036	0.693147	1.60944	1.38629	0.693147	0.693147	1.09861
Naive_ACCAACAAGACGGTTG-1	6.17587	1.09861	4.2485	1.94591	3.21888	1.38629	2.70805	2.30259	2.30259	0.693147	3.73767	0	2.19722	1.09861	0.693147	1.38629	0	1.60944	1.09861	0	0	0	5.07517	3.46574	1.79176	0	1.79176	4.2485	0	1.60944	0	0.693147	3.73767	3.58352	2.19722	2.30259	2.48491	2.48491	1.60944	1.94591	2.63906	1.38629	5.273	0	0.693147	0.693147	0	1.09861	0
Naive_ACCAACACAGCGACAA-1	5.43808	1.38629	4.21951	0.693147	2.77259	1.79176	2.07944	1.38629	1.79176	0.693147	2.19722	0.693147	2.77259	2.70805	1.79176	1.79176	0	0.693147	1.94591	1.09861	1.09861	0.693147	4.44265	3.2581	1.94591	1.09861	1.09861	4.21951	0	1.60944	1.09861	0.693147	3.21888	3.13549	1.79176	1.79176	2.83321	1.38629	1.38629	1.60944	1.38629	0	6.11589	1.60944	1.38629	1.94591	0	1.38629	2.07944
Naive_ACCAACAGTCGTCAGC-1	6.65157	1.79176	4.27667	2.19722	3.04452	2.56495	2.77259	1.94591	1.79176	2.07944	3.04452	1.79176	2.30259	2.30259	2.48491	1.60944	1.38629	0	0	1.09861	1.38629	0.693147	4.38203	2.48491	0	0	0.693147	4.27667	0	0.693147	0	0	3.13549	3.71357	1.94591	2.07944	1.09861	2.19722	1.60944	1.60944	2.07944	1.09861	5.67675	1.38629	0.693147	1.94591	0	1.38629	1.09861
Naive_ACCAACAGTGCCCGTA-1	7.18463	1.38629	3.58352	1.09861	2.19722	1.60944	1.79176	1.60944	0	1.09861	1.94591	0	2.63906	2.63906	2.48491	1.60944	1.60944	1.09861	2.19722	1.09861	1.09861	0	3.85015	1.09861	0	0	1.09861	3.58352	0	0	0	0	3.04452	2.94444	1.94591	2.19722	2.30259	1.60944	1.38629	1.79176	1.94591	0	5.40268	1.60944	1.09861	2.30259	1.38629	1.79176	1.60944
Naive_ACCAACATCAAGTGGG-1	6.29895	1.79176	4.18965	2.56495	3.55535	1.94591	2.63906	1.79176	1.09861	1.38629	2.30259	1.38629	2.30259	2.07944	1.09861	2.07944	0.693147	1.38629	0.693147	0.693147	1.09861	1.38629	4.23411	2.70805	0.693147	0	1.38629	4.18965	0	1.38629	0.693147	0	3.3673	3.63759	2.48491	2.70805	2.48491	1.60944	2.19722	1.79176	2.19722	1.09861	5.28827	0.693147	1.60944	1.38629	0.693147	1.38629	0.693147
Naive_ACCAACATCCGAGTGC-1	6.04737	1.09861	3.4012	0.693147	2.3979	1.60944	2.56495	1.38629	1.94591	0	3.13549	1.09861	2.94444	1.79176	0.693147	1.38629	1.09861	1.60944	1.79176	1.60944	1.60944	1.09861	4.47734	2.70805	2.07944	0	1.60944	3.4012	1.38629	1.79176	0	1.09861	2.83321	3.52636	1.38629	1.60944	2.19722	1.60944	1.60944	1.94591	1.94591	0	5.3845	1.09861	1.94591	1.60944	1.38629	1.60944	1.09861
Naive_ACCACAACAGTTCTAG-1	6.38688	2.3979	4.02535	2.19722	3.43399	2.63906	2.07944	2.07944	2.70805	1.09861	3.13549	1.79176	2.77259	2.07944	1.94591	0.693147	0.693147	0	1.60944	1.09861	1.09861	1.94591	4.69135	2.77259	1.09861	0	1.60944	4.02535	0	1.94591	1.09861	0	3.73767	4.02535	2.63906	2.56495	2.89037	1.94591	1.94591	1.09861	1.94591	0	5.32301	1.09861	1.09861	2.3979	0	1.60944	1.60944
Naive_ACCACAAGTCATTCCC-1	6.92854	1.38629	4.30407	2.3979	2.70805	1.94591	1.79176	1.94591	1.60944	0.693147	3.55535	0	2.63906	2.19722	1.94591	2.19722	0.693147	1.60944	1.60944	1.09861	0.693147	1.60944	4.44265	2.63906	0.693147	0	0	4.30407	0	0.693147	0.693147	1.60944	2.94444	3.49651	1.60944	2.30259	2.19722	1.94591	2.3979	2.56495	1.38629	1.60944	5.1299	0.693147	0.693147	2.07944	1.09861	2.19722	0
Naive_ACCACAATCGCGTGCA-1	4.91265	1.79176	3.29584	0.693147	2.77259	1.79176	2.30259	1.09861	1.79176	0.693147	3.29584	0.693147	2.07944	3.3673	1.09861	2.48491	1.38629	0.693147	1.60944	1.60944	1.60944	0.693147	3.63759	2.77259	0.693147	0	1.60944	3.29584	0	0.693147	0.693147	0.693147	2.63906	2.3979	1.38629	1.94591	1.38629	1.09861	1.09861	1.79176	1.09861	0.693147	6.3613	1.60944	1.79176	2.19722	0.693147	2.19722	2.77259
Naive_ACCATTTCAGACCATT-1	6.39859	2.07944	4.47734	1.09861	3.09104	1.94591	2.3979	1.94591	2.3979	0.693147	3.04452	1.38629	2.63906	2.19722	1.60944	1.38629	1.09861	1.09861	0.693147	0	0.693147	1.60944	4.72739	2.30259	0.693147	0	1.09861	4.47734	0	1.09861	0.693147	1.09861	3.2581	2.94444	2.07944	2.89037	2.77259	2.48491	1.38629	1.38629	1.79176	1.60944	6.08904	1.38629	1.60944	1.60944	1.09861	1.38629	1.09861
Naive_ACCATTTCATCCGTTC-1	7.1333	1.09861	1.94591	1.94591	2.19722	0	1.60944	0.693147	0.693147	0	1.60944	1.09861	3.46574	2.83321	2.3979	2.48491	1.09861	1.94591	2.19722	0.693147	1.94591	2.07944	3.46574	1.94591	1.38629	0	0.693147	1.94591	0.693147	0.693147	0	0	2.07944	2.48491	1.94591	1.09861	0.693147	1.09861	1.09861	0.693147	0.693147	1.09861	5.07517	2.48491	1.09861	2.89037	1.09861	2.3979	1.94591
Naive_ACCATTTGTCTCACAA-1	6.53088	1.79176	4.20469	0	3.13549	1.79176	2.19722	2.30259	2.48491	1.09861	3.21888	0	2.70805	2.07944	1.38629	0.693147	1.09861	1.60944	0.693147	0	1.09861	1.79176	4.99043	3.3322	2.07944	0	1.60944	4.20469	1.09861	2.70805	1.79176	0.693147	3.17805	3.80666	2.07944	1.38629	1.94591	1.79176	2.30259	1.09861	2.07944	0	5.6058	0	1.60944	1.60944	0	1.09861	0
Naive_ACCATTTGTGTTGACT-1	6.6174	1.60944	3.2581	1.94591	3.3673	1.38629	1.38629	1.60944	1.79176	1.09861	2.83321	0.693147	2.63906	2.30259	2.19722	1.79176	1.60944	1.38629	2.07944	1.94591	1.94591	1.09861	4.52179	2.70805	0.693147	0	1.38629	3.2581	0	0.693147	0.693147	0.693147	2.94444	3.52636	2.30259	2.07944	2.56495	1.79176	2.30259	1.94591	1.94591	0.693147	6.18208	1.60944	1.60944	2.30259	0.693147	1.79176	1.94591
Naive_ACCCAAAAGAGTAACT-1	7.04491	1.38629	2.3979	1.09861	3.09104	0	2.07944	1.09861	1.94591	0.693147	1.94591	0	2.70805	2.07944	2.07944	2.48491	0.693147	1.38629	1.38629	1.38629	0	1.60944	2.99573	1.94591	1.09861	0	1.38629	2.3979	0	1.09861	0	0	2.89037	3.2581	1.60944	1.38629	1.79176	1.94591	1.09861	1.94591	1.94591	0	4.67283	0	1.38629	1.94591	0.693147	1.60944	1.60944
Naive_ACCCTCAAGGACGCAT-1	7.01571	1.09861	3.61092	0.693147	2.3979	1.60944	2.48491	1.79176	1.94591	1.60944	1.79176	0.693147	2.19722	1.94591	2.07944	2.3979	1.09861	1.79176	1.94591	1.60944	1.79176	1.79176	4.15888	2.19722	0.693147	0	0.693147	3.61092	0	1.09861	0	0	3.29584	3.61092	1.79176	1.09861	1.79176	1.60944	0.693147	1.60944	1.79176	0.693147	5.3845	1.38629	1.60944	2.30259	1.60944	2.19722	0.693147
Naive_ACCCTCACACAGTCGC-1	6.89061	0.693147	4.06044	0.693147	2.77259	1.60944	1.94591	1.60944	1.38629	0.693147	2.94444	1.60944	1.09861	1.60944	0	1.79176	1.09861	0.693147	1.60944	0.693147	0.693147	1.60944	4.2485	2.19722	0	0	1.79176	4.06044	0	1.09861	0	1.09861	3.68888	3.93183	2.70805	2.19722	2.77259	1.60944	1.94591	1.60944	2.30259	0	5.46806	1.79176	1.79176	2.56495	1.60944	0	1.94591
Naive_ACCCTCAGTATCAAGA-1	6.91672	0.693147	3.71357	0	2.19722	0	1.79176	1.60944	1.09861	0	2.70805	0.693147	2.83321	2.56495	3.2581	2.70805	2.07944	2.70805	1.94591	1.79176	1.09861	1.94591	4.21951	2.83321	0.693147	0	1.09861	3.71357	0	0.693147	0.693147	0	2.48491	2.70805	1.38629	1.38629	2.07944	0.693147	1.09861	1.79176	1.09861	0	4.74493	2.07944	0.693147	2.3979	0.693147	2.19722	1.94591
Naive_ACCCTCATCCCATGGG-1	6.90875	0	4.27667	1.09861	3.09104	1.38629	2.3979	1.60944	1.79176	1.38629	3.04452	0.693147	1.60944	2.19722	0.693147	1.38629	0.693147	0	1.60944	0	1.60944	0	4.68213	2.77259	0	0.693147	1.09861	4.27667	0	1.09861	0.693147	0.693147	3.09104	3.21888	2.3979	2.48491	1.94591	1.94591	0.693147	2.30259	1.38629	1.38629	4.78749	0.693147	0	1.60944	0.693147	1.79176	0
Naive_ACCCTTGGTCAGACTT-1	6.59578	1.94591	3.66356	1.09861	2.30259	2.19722	2.70805	1.94591	1.60944	0.693147	2.56495	1.38629	2.56495	2.19722	1.94591	1.79176	1.09861	1.09861	1.09861	0.693147	1.94591	0	4.29046	2.83321	1.09861	0	1.60944	3.66356	0	1.38629	1.38629	1.09861	3.93183	3.8712	2.19722	2.3979	2.19722	2.3979	2.19722	0.693147	2.30259	0	5.64897	0	1.60944	2.30259	0.693147	1.09861	0.693147
Naive_ACCCTTGTCGTCTAAG-1	6.21261	1.38629	4.2485	2.70805	3.09104	1.79176	2.19722	1.79176	2.56495	1.38629	3.58352	1.09861	1.94591	2.30259	1.09861	1.79176	0	0	0.693147	1.09861	1.09861	0.693147	4.80402	3.04452	0.693147	0	1.94591	4.2485	0	1.38629	0.693147	1.09861	3.89182	3.80666	2.83321	2.94444	2.89037	2.3979	2.07944	2.19722	1.79176	1.60944	5.80814	0.693147	1.60944	1.38629	0	1.60944	1.79176
Naive_ACCCTTGTCTCATTAC-1	6.05209	1.38629	4.80402	0	2.63906	1.79176	2.77259	2.48491	2.19722	0.693147	3.17805	0.693147	2.63906	1.38629	0.693147	1.09861	0	1.09861	1.38629	0.693147	0.693147	0	5.39363	3.58352	2.94444	0.693147	1.94591	4.80402	1.09861	1.60944	1.60944	1.38629	3.43399	3.98898	2.77259	1.94591	2.30259	2.30259	2.30259	1.60944	1.60944	0	5.7589	0.693147	0.693147	1.60944	0	1.38629	0
Naive_ACCTACCAGTTCAACC-1	7.40489	1.09861	1.60944	1.38629	2.83321	0.693147	1.94591	1.09861	1.09861	0.693147	2.30259	1.60944	3.46574	2.07944	2.56495	1.09861	1.94591	1.09861	1.09861	1.60944	1.94591	0.693147	3.61092	1.79176	0.693147	0	0	1.60944	0	0	0	0	1.94591	2.63906	1.09861	0.693147	1.09861	0.693147	1.79176	1.09861	0	1.09861	4.67283	1.09861	1.09861	2.3979	0.693147	1.38629	1.38629
Naive_ACCTACCTCAAGTCTG-1	7.34472	0	2.63906	1.38629	2.77259	1.09861	1.09861	1.09861	1.60944	0.693147	2.07944	0	2.56495	3.13549	2.70805	2.30259	0.693147	1.79176	1.79176	1.79176	2.30259	1.94591	3.63759	1.94591	0	0	1.60944	2.63906	0	0	0	0	2.48491	2.07944	0	1.60944	1.38629	0	1.38629	1.09861	0	0	4.94164	1.79176	1.79176	1.60944	1.38629	2.30259	1.79176
Naive_ACCTACCTCAGATTGC-1	6.90675	0.693147	2.63906	1.60944	2.63906	1.60944	1.38629	0	1.09861	0	1.79176	0	2.89037	2.48491	2.83321	2.30259	1.09861	1.94591	2.07944	1.60944	1.60944	1.79176	3.8712	2.19722	0	0.693147	0.693147	2.63906	0	0.693147	0	0	2.19722	2.77259	0	1.60944	1.38629	1.09861	1.60944	0.693147	0	0.693147	5.93754	0	1.38629	2.30259	1.94591	1.60944	0.693147
Naive_ACCTGAAAGGTAGCCA-1	6.88857	1.79176	2.99573	1.94591	2.30259	1.79176	2.07944	1.09861	1.09861	1.38629	1.94591	0	3.2581	2.94444	2.89037	2.63906	1.38629	1.79176	1.09861	1.09861	1.38629	1.79176	3.73767	1.94591	0	0	0.693147	2.99573	0	0	0	0	2.19722	2.19722	0.693147	1.79176	1.60944	0.693147	0.693147	0.693147	1.60944	1.09861	4.57471	0	1.79176	2.07944	0	2.19722	1.94591
Naive_ACCTGAACAGGAATCG-1	6.1181	1.38629	4.40672	0.693147	2.56495	2.19722	2.70805	2.07944	1.79176	0.693147	2.56495	0.693147	2.99573	2.07944	1.79176	1.38629	0	1.38629	1.94591	1.09861	0.693147	0.693147	5.11199	3.3673	1.60944	1.09861	2.19722	4.40672	0	0.693147	1.09861	1.09861	3.09104	3.78419	2.07944	2.07944	2.07944	2.07944	1.79176	1.79176	0.693147	0	5.68358	1.09861	1.79176	1.79176	1.09861	1.38629	0.693147
Naive_ACCTGAACATTATGCG-1	6.91374	2.07944	3.89182	2.19722	2.48491	2.07944	0.693147	1.60944	1.60944	0.693147	3.29584	0	2.19722	2.07944	1.38629	1.94591	0.693147	0.693147	1.09861	0	0	0.693147	4.77912	2.19722	1.38629	0.693147	1.38629	3.89182	0	0.693147	0.693147	0	2.94444	3.4012	1.60944	2.30259	2.19722	1.94591	1.94591	1.79176	2.07944	1.38629	5.39816	0.693147	1.38629	2.30259	1.38629	1.60944	0
Naive_ACCTGTCCAACACAGG-1	7.31389	0.693147	2.07944	1.38629	2.89037	0.693147	0.693147	1.09861	1.09861	0	1.60944	1.09861	3.3322	2.48491	2.83321	2.83321	2.07944	1.94591	1.79176	2.07944	1.94591	1.38629	3.55535	1.94591	1.09861	0	0	2.07944	0	0	0	0	1.94591	2.07944	0.693147	0.693147	1.09861	0.693147	0.693147	0.693147	1.38629	0	5.55296	1.09861	1.38629	2.19722	1.38629	2.63906	1.38629
Naive_ACCTGTCGTACTCGCG-1	6.10925	1.60944	4.07754	1.60944	2.48491	1.79176	2.3979	2.07944	2.3979	1.94591	2.63906	0.693147	2.07944	1.38629	0.693147	1.60944	0	1.09861	1.09861	0.693147	0.693147	1.38629	4.58497	2.48491	1.09861	0	0.693147	4.07754	0	0.693147	1.09861	0.693147	3.3322	3.52636	2.19722	1.79176	2.77259	1.79176	1.60944	1.79176	2.07944	0.693147	5.87774	1.09861	0.693147	1.09861	0.693147	0	0
[truncated: 5,257 more rows]
[truncated: 13 more columns]

## Sheet: Fig3I
Gene	p_val	avg_log2FC	pct.1	pct.2	p_val_adj	DEG	Label
Apoe	3.97231e-257	1.01626	1	1	5.81149e-253	Proximal	Apoe
[truncated: 391 more rows]

[truncated: 11 more sheets: Fig4D_SF7, Fig4G, Fig4H, Fig5C, Fig5G, SF9C, SF9G, SF9K, SF13A, SF13B, Sheet8]
